# Supplementary material for: Genome Structural Variants Shape Adaptive Success of an Invasive Urban Malaria Vector Anopheles stephensi
Source: Mol Biol Evol. 2025 Jun 6;42(6):msaf140. doi: 10.1093/molbev/msaf140 (PMC12198770; doi:10.1093/molbev/msaf140)
Supplement: msaf140_Supplementary_Data [file msaf140_supplementary_data.zip]

Archive with 7 entries (7 files):
- AnSteph_SupplementaryTables1_2.xlsx
- SupplementaryTable9.txt
- Supplementary_Material.pdf
- SuppTable5.txt
- SuppTable6.txt
- SuppTable7.txt
- SuppTable8.txt.gz
