# Supplementary material for: Genome Structural Variants Shape Adaptive Success of an Invasive Urban Malaria Vector Anopheles stephensi
Source: Mol Biol Evol. 2025 Jun 6;42(6):msaf140. doi: 10.1093/molbev/msaf140 (PMC12198770; doi:10.1093/molbev/msaf140)
Supplement: msaf140_Supplementary_Data [file msaf140_supplementary_data.zip › AnSteph_SupplementaryTables1_2.xlsx]

## Sheet: Supplementary Table 1
Population	Sample_ID	Coverage
Bangalore	B1	19.563
	B2	22.263
	B3	19.385
	B4	20.225
	B5	17.743
	B6	18.857
	B7	20.243
	B8	20.019
	B9	17.812
	B10	20.108
Mangalore	M1	17.499
	M2	25.975
	M3	15.996
	M5	20.042
	M6	22.879
	M7	18.88
	M8	17.869
	M9	19.002
	M10	20.88
Trivandrum	T1	16.653
	T2	17.814
	T3	17.467
	T4	17.219
	T5	20.21
	T6	19.275
	T7	19.332
	T8	18.367
	T9	17.817
	T10	18.963
	T11	18.815
	T12	18.745
	T13	17.945
	T14	17.584
	T15	27.161
	T16	29.12
	T17	27.599
	T18	28.368
Kochi	K1	19.625
	K2	18.101
	K3	19.555
	K4	20.008
	K5	20.366
	K6	18.157
	K7	20.495
	K8	21.43
	K9	19.116
	K10	17.403
	K11	17.835
	K12	17.396
	K13	17.154
	K14	18.009
	K15	18.261
	K16	17.855
	K17	18.421
	K18	19.281
Lakshadweep	L1	17.883
	L2	18.715
	L3	19.032
	L4	19.135
	L5	17.519
	L6	17.732
	L7	18.038
	L8	18.595
	L9	19.51
	L10	19.818
	L11	18.999
	L12	17.907
	L13	18.464
	L14	19.79
	L15	17.995
	L16	19.359
	L17	18.572
	L18	18.899
	L19	18.812
	L20	27.582
	L21	21.8
	L22	27.359
	L23	29.561
	L24	28.349
	L25	29.101
	L26	24.199
	L27	28.5
	L28	30.52
	L29	24.402
	L30	25.225
	L31	26.343
	L32	17.893
	L33	17.144
	L34	17.709
	L35	18.648
	L36	17.358
	L37	17.032
	L38	16.637
	L39	20.604
	L40	20.183
	L41	20.557
	L42	20.423
	L43	17.225
	L44	18.206
	L45	20.085
	L46	20.619
	L47	18.421
	L48	17.49
	L49	18.339
	L50	19.232
	L51	18.702
	L52	19.422
	L53	19.603
	L54	17.303
	L55	17.578
	L56	18.216
	L57	16.701
	L58	18.56
	L59	18.555
	L60	19.225

## Sheet: Supplementary Table 2
chrom	start	end	id	validated with long reads?	validated with short reads?
chr2	2942710	2943161	indch20x_DUP00003643	no	yes
chr2	19065071	19066308	indch20x_DUP00006519	yes	yes
chr2	51335582	51346510	indch20x_DUP00014883	yes	yes
chr2	32855325	32901368	indch20x_DUP00010501	yes	yes
chr2	32998856	33029418	indch20x_DUP00010819	yes	yes
chr2	33005393	33034985	indch20x_DUP00010832	yes	yes
chr2	38321910	38333402	indch20x_DUP00013032	yes	yes
chr2	46888638	46892309	indch20x_DUP00014243	yes	yes
chr2	47816178	47816714	indch20x_DUP00014419	yes	yes
chr2	55437483	55438970	indch20x_DUP00015438	yes	yes
chr2	60280581	60281260	indch20x_DUP00015880	yes	no
chr2	60503336	60525498	indch20x_DUP00015905	no	no
chr2	61477206	61479042	indch20x_DUP00016013	yes	yes
chr2	50357528	50362619	indch20x_DUP00014745	yes	yes
chr2	68604040	68610285	indch20x_DUP00016574	yes	yes
chr3	4787226	4788721	indch20x_DUP00019178	yes	yes
chr3	7001402	7006714	indch20x_DUP00019418	yes	no
chr3	10915336	10920968	indch20x_DUP00019944	yes	yes
chr3	11381801	11392069	indch20x_DUP00020016	yes	yes
chr3	16689215	16692393	indch20x_DUP00020757	yes	yes
chr3	20588012	20588472	indch20x_DUP00021453	no	no
chr3	36420685	36438559	indch20x_DUP00024541	no	no
chr3	39544717	39548212	indch20x_DUP00025433	no	yes
chr3	43506849	43508863	indch20x_DUP00026635	yes	yes
chr3	45717853	45729450	indch20x_DUP00027133	yes	no
chr3	48023895	48025938	indch20x_DUP00027629	yes	yes
chr3	48024611	48055562	indch20x_DUP00027632	yes	yes
chr3	49057551	49059076	indch20x_DUP00027836	no	yes
chr3	50007081	50046567	indch20x_DUP00027997	yes	yes
chr3	62386523	62481271	indch20x_DUP00029909	yes	yes
chrX	112424	119961	indch20x_DUP00000013	yes	yes
chrX	2068014	2068737	indch20x_DUP00000180	no	yes
chrX	3505293	3505752	indch20x_DUP00000291	yes	yes
chrX	5471658	5475393	indch20x_DUP00000491	no	no
chrX	5948332	5949257	indch20x_DUP00000556	yes	yes
chrX	11679906	11680310	indch20x_DUP00001397	no	no
chrX	12697101	12697440	indch20x_DUP00001531	no	yes
chrX	12764959	12765311	indch20x_DUP00001541	yes	yes
chrX	15985715	16005307	indch20x_DUP00001960	yes	no
chrX	16381546	16437196	indch20x_DUP00002019	yes	yes
chrX	16409841	16438407	indch20x_DUP00002044	yes	yes
chrX	17533165	17544135	indch20x_DUP00002548	yes	yes
chrX	17958188	18033455	indch20x_DUP00002623	yes	yes
chrX	17968343	17981413	indch20x_DUP00002626	yes	yes
chrX	19991598	19994298	indch20x_DUP00003015	yes	yes
chr2	21611775	21614582	indch20x_DEL00006983	yes	yes
chr2	28247827	28248022	indch20x_DEL00008949	yes	yes
chr2	29867651	29868236	indch20x_DEL00009527	yes	yes
chr2	31238877	31239900	indch20x_DEL00009983	no	no
chr2	34191776	34221863	indch20x_DEL00011655	yes	yes
chr2	39899548	39899742	indch20x_DEL00013273	yes	yes
chr2	50913042	50913432	indch20x_DEL00014834	yes	yes
chr2	51201162	51207518	indch20x_DEL00014867	yes	yes
chr2	52857138	52857354	indch20x_DEL00015066	yes	yes
chr2	58247653	58248207	indch20x_DEL00015699	yes	yes
chr2	61459850	61460171	indch20x_DEL00016012	yes	yes
chr2	61955098	61955293	indch20x_DEL00016068	yes	yes
chr2	85880760	85887098	indch20x_DEL00018141	yes	yes
chr2	91583120	91583230	indch20x_DEL00018603	yes	yes
chr2	91903381	91903660	indch20x_DEL00018633	yes	yes
chr3	25945656	25946041	indch20x_DEL00022312	yes	yes
chr3	28153548	28163515	indch20x_DEL00022682	yes	yes
chr3	37452124	37455596	indch20x_DEL00024816	no	no
chr3	40953638	40954272	indch20x_DEL00025762	yes	yes
chr3	44137862	44144498	indch20x_DEL00026838	yes	yes
chr3	46249414	46252626	indch20x_DEL00027272	yes	yes
chr3	50296899	50303535	indch20x_DEL00028050	yes	yes
chr3	53225628	53226732	indch20x_DEL00028563	yes	yes
chr3	64540538	64541293	indch20x_DEL00030189	yes	yes
chr3	67229418	67233848	indch20x_DEL00030512	yes	yes
chr3	67781134	67781733	indch20x_DEL00030566	yes	yes
chr3	68352374	68358752	indch20x_DEL00030633	yes	yes
chr3	71304744	71311374	indch20x_DEL00030984	yes	yes
chr3	78336754	78337011	indch20x_DEL00031725	yes	yes
chr3	80218578	80224925	indch20x_DEL00031907	yes	yes
chrX	1136158	1136366	indch20x_DEL00000105	yes	yes
chrX	1321278	1321713	indch20x_DEL00000120	yes	yes
chrX	1596971	1598259	indch20x_DEL00000141	yes	yes
chrX	2522818	2524205	indch20x_DEL00000222	yes	yes
chrX	6027699	6028179	indch20x_DEL00000564	yes	yes
chrX	7325382	7326281	indch20x_DEL00000729	yes	yes
chrX	7386586	7386729	indch20x_DEL00000742	yes	yes
chrX	8578345	8578459	indch20x_DEL00000903	yes	yes
chrX	13293653	13294112	indch20x_DEL00001607	yes	yes
chrX	13301037	13301253	indch20x_DEL00001609	yes	yes
chrX	13969470	13984870	indch20x_DEL00001761	yes	yes
chrX	15517918	15518102	indch20x_DEL00001916	yes	yes
chrX	16123313	16123711	indch20x_DEL00001975	yes	yes
chrX	16381854	16437336	indch20x_DEL00002020	no	no
chrX	17516306	17541965	indch20x_DEL00002544	no	no
