# Supplementary material for: Genome Structural Variants Shape Adaptive Success of an Invasive Urban Malaria Vector Anopheles stephensi
Source: Mol Biol Evol. 2025 Jun 6;42(6):msaf140. doi: 10.1093/molbev/msaf140 (PMC12198770; doi:10.1093/molbev/msaf140)
Supplement: msaf140_Supplementary_Data [file msaf140_supplementary_data.zip › SupplementaryTable9.txt]

chrom	start	end	id	bang_freq	mang_freq	kochi_freq	lkd_freq	tvm_freq
chr2	28476431	28567962	duplication911	0	0	0.166666666666667	0.316666666666667	0.138888888888889
chr2	33970151	34056364	duplication1051	0	0	0.444444444444444	0.4	0.361111111111111
chr2	33971857	34057904	duplication1053	0.1	0.111111111111111	0.444444444444444	0.291666666666667	0.5
chr2	34597380	34604135	duplication1085	0.35	0.111111111111111	0	0.283333333333333	0.0555555555555556
chr2	38321910	38333399	duplication1128	0	0	0.138888888888889	0.266666666666667	0.111111111111111
chr2	65669720	65672363	duplication1484	0	0	0.0833333333333333	0.316666666666667	0.0833333333333333
chr2	72382317	72382928	duplication1555	0.15	0	0.111111111111111	0.308333333333333	0.25
chr2	73281041	73282643	duplication1564	0.1	0.388888888888889	0.25	0.3	0.277777777777778
chr3	18788283	18797086	duplication1984	0.7	0.833333333333333	0.722222222222222	0.608333333333333	0.888888888888889
chr3	46238493	46243983	duplication2400	0.1	0	0.388888888888889	0.491666666666667	0.444444444444444
chr3	46243997	46253034	duplication2402	0	0	0.222222222222222	0.266666666666667	0.166666666666667
chr3	50007098	50046263	duplication2472	0	0	0.361111111111111	0.366666666666667	0.416666666666667
chr3	70579654	70582834	duplication2740	0	0.222222222222222	0.444444444444444	0.433333333333333	0.527777777777778
chr3	74732337	74734401	duplication2803	0.25	0.0555555555555556	0.222222222222222	0.308333333333333	0.111111111111111
chrX	109471	119962	duplication12	1	1	1	1	1
chrX	9689860	9701108	duplication200	0.05	0	0.388888888888889	0.341666666666667	0.361111111111111
chr2	1677465	1681512	deletion1500	0.4	0.777777777777778	0.805555555555556	0.941666666666667	0.861111111111111
chr2	2090397	2092832	deletion1522	0.65	0.555555555555556	0.777777777777778	0.933333333333333	0.916666666666667
chr2	3341896	3342286	deletion1578	0.35	0.222222222222222	0.388888888888889	0.483333333333333	0.444444444444444
chr2	6713574	6713756	deletion1834	0.05	0.111111111111111	0.444444444444444	0.308333333333333	0.388888888888889
chr2	8128277	8128985	deletion1937	0.35	0.0555555555555556	0.472222222222222	0.558333333333333	0.444444444444444
chr2	8174378	8175424	deletion1942	0.55	0.5	0.888888888888889	0.933333333333333	0.916666666666667
chr2	8357903	8358026	deletion1957	0.15	0.111111111111111	0.583333333333333	0.333333333333333	0.416666666666667
chr2	10005047	10005297	deletion2074	0.6	0	0.111111111111111	0.283333333333333	0.194444444444444
chr2	10628357	10628567	deletion2129	0.4	0.222222222222222	0.166666666666667	0.3	0.333333333333333
chr2	11480274	11482739	deletion2184	0.6	0.555555555555556	0.888888888888889	0.966666666666667	1
chr2	13286520	13286715	deletion2383	0.5	0.333333333333333	0.333333333333333	0.291666666666667	0.555555555555556
chr2	14461839	14463549	deletion2514	0.1	0.166666666666667	0.75	0.783333333333333	0.638888888888889
chr2	15428063	15431364	deletion2600	0.7	0.611111111111111	1	0.966666666666667	0.888888888888889
chr2	15633238	15633512	deletion2619	0	0.222222222222222	0.111111111111111	0.333333333333333	0.0277777777777778
chr2	15815574	15821107	deletion2641	0.1	0.166666666666667	0.25	0.458333333333333	0.666666666666667
chr2	18076487	18081081	deletion2918	0.1	0	0.305555555555556	0.358333333333333	0.416666666666667
chr2	18306281	18308357	deletion2943	0.45	0.555555555555556	0.888888888888889	0.916666666666667	0.972222222222222
chr2	19613239	19619548	deletion3084	0.4	0.5	0.916666666666667	0.916666666666667	1
chr2	21566010	21602479	deletion3282	0	0	0.0555555555555556	0.25	0
chr2	22107548	22108883	deletion3345	0.25	0.0555555555555556	0.527777777777778	0.516666666666667	0.638888888888889
chr2	22409906	22410711	deletion3369	0	0	0.694444444444444	0.258333333333333	0.194444444444444
chr2	22425963	22432295	deletion3371	0.55	0.555555555555556	0.972222222222222	0.858333333333333	0.888888888888889
chr2	22763456	22763697	deletion3420	0	0.0555555555555556	0	0.275	0
chr2	22892959	22898689	deletion3431	0.15	0.166666666666667	0.777777777777778	0.783333333333333	0.777777777777778
chr2	23616809	23616914	deletion3514	0	0.111111111111111	0.0555555555555556	0.258333333333333	0.222222222222222
chr2	23628260	23629655	deletion3515	0.25	0.277777777777778	0.805555555555556	0.675	0.75
chr2	23787830	23793287	deletion3532	0.1	0	0.722222222222222	0.825	0.694444444444444
chr2	24257554	24261571	deletion3581	0.25	0.111111111111111	0.416666666666667	0.483333333333333	0.444444444444444
chr2	24538382	24548164	deletion3610	0.7	0.277777777777778	0.694444444444444	0.758333333333333	0.833333333333333
chr2	26406659	26408115	deletion3850	0	0	0.361111111111111	0.3	0.444444444444444
chr2	26465491	26466256	deletion3861	0.2	0.111111111111111	0.833333333333333	0.716666666666667	0.777777777777778
chr2	27798378	27804714	deletion4038	0.15	0.222222222222222	0.833333333333333	0.833333333333333	0.805555555555556
chr2	27815355	27816157	deletion4040	0.1	0.166666666666667	0.0833333333333333	0.25	0.194444444444444
chr2	28279533	28285011	deletion4100	0.35	0.444444444444444	0.944444444444444	0.891666666666667	0.916666666666667
chr2	28322073	28322773	deletion4104	0.4	0.388888888888889	0.75	0.508333333333333	0.833333333333333
chr2	28323154	28323350	deletion4107	0	0.222222222222222	0	0.308333333333333	0
chr2	28356972	28358053	deletion4113	0	0	0.388888888888889	0.691666666666667	0.527777777777778
chr2	28476332	28567737	deletion4129	0.1	0.111111111111111	0.277777777777778	0.3	0.194444444444444
chr2	28546158	28547075	deletion4141	0.2	0.444444444444444	0.638888888888889	0.908333333333333	0.777777777777778
chr2	29058587	29060017	deletion4211	0.05	0	0.472222222222222	0.25	0.472222222222222
chr2	29282716	29283563	deletion4247	0.2	0.0555555555555556	0.5	0.541666666666667	0.527777777777778
chr2	29707202	29708278	deletion4310	0	0	0.388888888888889	0.425	0.361111111111111
chr2	29795503	29796679	deletion4319	0.25	0.166666666666667	0.805555555555556	0.75	0.75
chr2	31804010	31812116	deletion4602	0.2	0.111111111111111	0.666666666666667	0.591666666666667	0.722222222222222
chr2	31819122	31821390	deletion4605	0.05	0.0555555555555556	0.666666666666667	0.666666666666667	0.805555555555556
chr2	32656447	32662770	deletion4680	0.45	0.222222222222222	0.75	0.825	0.833333333333333
chr2	32665209	32665317	deletion4681	0	0.0555555555555556	0	0.258333333333333	0
chr2	32671415	32673832	deletion4682	0.55	0.5	0.694444444444444	0.858333333333333	0.833333333333333
chr2	33970523	34056422	deletion4867	0.05	0	0.222222222222222	0.275	0.361111111111111
chr2	33970968	33971226	deletion4870	0.1	0.166666666666667	0.222222222222222	0.3	0.25
chr2	35140462	35144871	deletion5057	0.75	0.555555555555556	0.722222222222222	0.9	0.638888888888889
chr2	35812113	35812892	deletion5151	0.6	0.555555555555556	0.888888888888889	0.966666666666667	1
chr2	36382229	36394097	deletion5196	0.3	0.333333333333333	0.638888888888889	0.808333333333333	0.888888888888889
chr2	36396261	36397127	deletion5197	0.45	0.111111111111111	0.444444444444444	0.375	0.555555555555556
chr2	37119626	37120016	deletion5280	0.5	0.222222222222222	0.388888888888889	0.45	0.611111111111111
chr2	37210842	37216390	deletion5288	0.3	0.388888888888889	0.888888888888889	0.833333333333333	0.888888888888889
chr2	37890350	37892359	deletion5387	0.65	0.555555555555556	1	0.966666666666667	0.944444444444444
chr2	37893811	37894574	deletion5388	0	0	0.0277777777777778	0.3	0.111111111111111
chr2	37894875	37907300	deletion5389	0	0.111111111111111	0.305555555555556	0.683333333333333	0.472222222222222
chr2	38343403	38344529	deletion5469	0.8	0.555555555555556	0.833333333333333	0.883333333333333	0.722222222222222
chr2	38411767	38412059	deletion5479	0.5	0.555555555555556	0.277777777777778	0.333333333333333	0.388888888888889
chr2	40167969	40168840	deletion5614	0.4	0.222222222222222	0.444444444444444	0.408333333333333	0.472222222222222
chr2	40394908	40395794	deletion5640	0.15	0	0.333333333333333	0.275	0.611111111111111
chr2	40507299	40507522	deletion5651	0.5	0.444444444444444	0.305555555555556	0.5	0.361111111111111
chr2	40511297	40511503	deletion5652	0.9	0.222222222222222	0.527777777777778	0.758333333333333	0.694444444444444
chr2	41204690	41204826	deletion5716	0.25	0.111111111111111	0	0.291666666666667	0.0277777777777778
chr2	41749099	41749247	deletion5761	0.05	0.277777777777778	0.166666666666667	0.35	0.5
chr2	41913483	41913811	deletion5773	0.2	0.333333333333333	0.444444444444444	0.358333333333333	0.194444444444444
chr2	42752488	42752690	deletion5856	0.2	0.333333333333333	0.805555555555556	0.716666666666667	0.722222222222222
chr2	42758242	42758347	deletion5857	0.5	0.388888888888889	0.111111111111111	0.575	0.611111111111111
chr2	42858195	42859736	deletion5869	0	0.0555555555555556	0.361111111111111	0.483333333333333	0.444444444444444
chr2	43871302	43877938	deletion5956	0.5	0.722222222222222	0.944444444444444	0.95	1
chr2	44156842	44157199	deletion5976	0.3	0	0.5	0.341666666666667	0.166666666666667
chr2	44583103	44583986	deletion6018	0.8	0.166666666666667	0.305555555555556	0.333333333333333	0.361111111111111
chr2	46153418	46154791	deletion6147	0.1	0	0.194444444444444	0.25	0.305555555555556
chr2	46177012	46186767	deletion6150	0.55	0.0555555555555556	0.5	0.75	0.583333333333333
chr2	46271680	46272654	deletion6164	0.1	0	0.305555555555556	0.416666666666667	0.388888888888889
chr2	46526534	46527711	deletion6186	0	0	0.361111111111111	0.341666666666667	0.416666666666667
chr2	46535972	46536319	deletion6188	0.15	0.333333333333333	0.722222222222222	0.583333333333333	0.638888888888889
chr2	48129595	48129838	deletion6347	0.2	0.444444444444444	0.527777777777778	0.541666666666667	0.694444444444444
chr2	48251819	48258227	deletion6359	0.05	0	0.222222222222222	0.266666666666667	0.166666666666667
chr2	48274640	48275336	deletion6362	0	0	0.138888888888889	0.3	0.138888888888889
chr2	48733981	48735542	deletion6403	0	0	0.361111111111111	0.4	0.25
chr2	48745946	48746641	deletion6404	0	0.0555555555555556	0.0555555555555556	0.308333333333333	0.194444444444444
chr2	48979094	48979246	deletion6425	0.15	0.277777777777778	0.333333333333333	0.458333333333333	0.444444444444444
chr2	49506723	49512146	deletion6473	0.35	0.277777777777778	0.777777777777778	0.7	0.638888888888889
chr2	50058388	50059586	deletion6526	0.05	0.166666666666667	0.583333333333333	0.583333333333333	0.583333333333333
chr2	50463012	50464797	deletion6576	0.15	0	0.583333333333333	0.516666666666667	0.527777777777778
chr2	51530585	51531199	deletion6670	0.4	0.444444444444444	0.472222222222222	0.4	0.333333333333333
chr2	51867377	51867509	deletion6702	0	0.333333333333333	0.472222222222222	0.391666666666667	0.25
chr2	52811547	52817871	deletion6763	0.45	0.222222222222222	0.833333333333333	0.875	0.861111111111111
chr2	52842706	52849087	deletion6768	0.35	0.388888888888889	0.5	0.716666666666667	0.722222222222222
chr2	52857130	52857350	deletion6769	0.6	0.333333333333333	0.416666666666667	0.533333333333333	0.472222222222222
chr2	54922268	54928605	deletion6970	0	0.111111111111111	0.361111111111111	0.283333333333333	0.638888888888889
chr2	57572747	57573245	deletion7132	0.3	0.0555555555555556	0.111111111111111	0.3	0.0555555555555556
chr2	58340756	58346185	deletion7179	0.2	0.555555555555556	0.861111111111111	0.741666666666667	0.888888888888889
chr2	60506547	60528642	deletion7322	0.05	0	0.0277777777777778	0.316666666666667	0.111111111111111
chr2	61107775	61109783	deletion7346	0.5	0.277777777777778	0.694444444444444	0.641666666666667	0.638888888888889
chr2	61235640	61236639	deletion7357	0	0	0.222222222222222	0.308333333333333	0.166666666666667
chr2	61731606	61738240	deletion7392	0.5	0.444444444444444	0.944444444444444	0.991666666666667	1
chr2	61847183	61853558	deletion7407	0.65	0.388888888888889	0.888888888888889	0.933333333333333	0.833333333333333
chr2	63638952	63639053	deletion7511	0.4	0.277777777777778	0.5	0.441666666666667	0.5
chr2	64406398	64406517	deletion7552	0.65	0.611111111111111	0.638888888888889	0.783333333333333	0.638888888888889
chr2	65755185	65760716	deletion7624	0.8	0.444444444444444	0.916666666666667	0.941666666666667	1
chr2	66404956	66405346	deletion7664	0.55	0.888888888888889	0.555555555555556	0.55	0.833333333333333
chr2	66536410	66542370	deletion7670	0.55	0.555555555555556	0.666666666666667	0.816666666666667	0.527777777777778
chr2	67376551	67381177	deletion7693	0.45	0.333333333333333	0.833333333333333	0.85	0.861111111111111
chr2	69177099	69181398	deletion7796	0.05	0.111111111111111	0.472222222222222	0.45	0.722222222222222
chr2	71926668	71927874	deletion7970	0	0	0.861111111111111	0.825	0.861111111111111
chr2	72984579	72991221	deletion8030	0.8	0.333333333333333	0.916666666666667	0.9	0.944444444444444
chr2	73281270	73282456	deletion8050	0.3	0.166666666666667	0.222222222222222	0.358333333333333	0.361111111111111
chr2	73974477	73975629	deletion8085	0.05	0.222222222222222	0.75	0.641666666666667	0.666666666666667
chr2	74730577	74737212	deletion8138	0.2	0.444444444444444	0.916666666666667	0.891666666666667	0.972222222222222
chr2	75479317	75486034	deletion8167	0.75	0.333333333333333	0.833333333333333	0.866666666666667	0.916666666666667
chr2	75612823	75618342	deletion8178	0.4	0.833333333333333	0.972222222222222	0.858333333333333	0.972222222222222
chr2	75886221	75886660	deletion8193	0.7	0.777777777777778	0.555555555555556	0.55	0.805555555555556
chr2	75886222	75887180	deletion8194	0	0	0.527777777777778	0.433333333333333	0.388888888888889
chr2	75886798	75887188	deletion8195	0.25	0.666666666666667	0.638888888888889	0.383333333333333	0.666666666666667
chr2	76503651	76510636	deletion8224	0.5	0.444444444444444	0.944444444444444	0.925	1
chr2	76646630	76647244	deletion8232	0.2	0.0555555555555556	0.583333333333333	0.5	0.555555555555556
chr2	78228105	78233204	deletion8326	0.7	0.777777777777778	0.833333333333333	1	1
chr2	79260443	79261414	deletion8376	0.6	0.444444444444444	0.805555555555556	0.891666666666667	0.805555555555556
chr2	79678025	79682428	deletion8398	0.25	0.0555555555555556	0.888888888888889	0.9	0.916666666666667
chr2	80090452	80096932	deletion8413	0.4	0.555555555555556	0.944444444444444	0.85	0.972222222222222
chr2	82397571	82398190	deletion8568	0.5	0.444444444444444	0.75	0.666666666666667	0.611111111111111
chr2	84336808	84338418	deletion8646	0.45	0.388888888888889	0.916666666666667	0.891666666666667	0.916666666666667
chr2	84434052	84439574	deletion8653	0.2	0.333333333333333	0.722222222222222	0.725	0.75
chr2	84701311	84701459	deletion8668	0.15	0.444444444444444	0.416666666666667	0.466666666666667	0.222222222222222
chr2	84894890	84899244	deletion8677	0.7	0.222222222222222	0.916666666666667	0.925	0.916666666666667
chr2	90002624	90002773	deletion8958	0.1	0.277777777777778	0.444444444444444	0.325	0.166666666666667
chr3	2806690	2806831	deletion9203	0	0	0	0.325	0.0277777777777778
chr3	4063073	4063442	deletion9246	1	0.888888888888889	0.944444444444444	0.891666666666667	0.777777777777778
chr3	4065032	4065384	deletion9247	0.35	0.444444444444444	0.5	0.708333333333333	0.583333333333333
chr3	6671645	6672721	deletion9387	0.05	0.111111111111111	0.861111111111111	0.775	0.888888888888889
chr3	7070112	7070256	deletion9411	0.4	0.666666666666667	0.833333333333333	0.758333333333333	0.222222222222222
chr3	7502224	7503101	deletion9447	0.7	0.666666666666667	1	0.75	0.944444444444444
chr3	7913605	7919446	deletion9478	0.85	0.888888888888889	0.944444444444444	0.966666666666667	0.972222222222222
chr3	10155082	10155217	deletion9600	0.45	0.222222222222222	0.416666666666667	0.308333333333333	0.222222222222222
chr3	13948689	13949322	deletion9811	0.65	0.277777777777778	0.611111111111111	0.516666666666667	0.416666666666667
chr3	15667815	15667954	deletion9938	0.05	0.0555555555555556	0.222222222222222	0.383333333333333	0.361111111111111
chr3	16198176	16202261	deletion9975	0.35	0.333333333333333	0.777777777777778	0.708333333333333	0.777777777777778
chr3	17133399	17133889	deletion10057	0	0	0.194444444444444	0.333333333333333	0.0277777777777778
chr3	18015061	18016193	deletion10120	0.2	0	0.194444444444444	0.316666666666667	0.138888888888889
chr3	18866854	18866994	deletion10177	0.1	0.111111111111111	0.138888888888889	0.333333333333333	0.333333333333333
chr3	19691046	19692142	deletion10249	0	0	0.416666666666667	0.275	0.333333333333333
chr3	22147394	22149959	deletion10442	0.6	0.666666666666667	0.777777777777778	0.775	1
chr3	22880607	22881247	deletion10488	0.05	0	0.25	0.341666666666667	0.277777777777778
chr3	23238499	23243979	deletion10513	0.9	0.333333333333333	0.944444444444444	0.991666666666667	1
chr3	26062380	26062591	deletion10695	0.2	0.111111111111111	0.388888888888889	0.358333333333333	0.305555555555556
chr3	26704763	26705499	deletion10738	0.1	0.277777777777778	0.0833333333333333	0.458333333333333	0.305555555555556
chr3	26948786	26948992	deletion10767	0.3	0	0.444444444444444	0.291666666666667	0.416666666666667
chr3	27442998	27443110	deletion10811	0.4	0.444444444444444	0.277777777777778	0.491666666666667	0.388888888888889
chr3	27466156	27466382	deletion10815	0.6	0.611111111111111	0.333333333333333	0.291666666666667	0.444444444444444
chr3	28003209	28005806	deletion10859	0.75	0.444444444444444	0.805555555555556	0.908333333333333	1
chr3	28076049	28081527	deletion10868	0.45	0.388888888888889	0.861111111111111	0.883333333333333	0.972222222222222
chr3	28196867	28199107	deletion10883	0.35	0.222222222222222	0.916666666666667	0.825	0.916666666666667
chr3	28309098	28315436	deletion10893	0.5	0.222222222222222	0.805555555555556	0.733333333333333	0.805555555555556
chr3	29609964	29610173	deletion10989	0	0.277777777777778	0.25	0.541666666666667	0.5
chr3	32270479	32276492	deletion11287	0.35	0.0555555555555556	0.805555555555556	0.666666666666667	0.722222222222222
chr3	32584356	32584468	deletion11313	0.1	0.555555555555556	0.166666666666667	0.341666666666667	0.222222222222222
chr3	32801127	32801381	deletion11342	0.3	0	0.0555555555555556	0.475	0.305555555555556
chr3	34725924	34726128	deletion11500	0.6	0.777777777777778	0.5	0.683333333333333	0.333333333333333
chr3	35621667	35621800	deletion11606	0	0.166666666666667	0.166666666666667	0.283333333333333	0.0277777777777778
chr3	37347057	37347209	deletion11804	0.3	0.333333333333333	0.305555555555556	0.55	0.25
chr3	40417208	40417968	deletion12152	0.1	0.0555555555555556	0.444444444444444	0.55	0.416666666666667
chr3	40796378	40797327	deletion12183	0.05	0.166666666666667	0.305555555555556	0.633333333333333	0.222222222222222
chr3	42154719	42155109	deletion12328	0.25	0.222222222222222	0.333333333333333	0.458333333333333	0.277777777777778
chr3	42793203	42795475	deletion12403	0.15	0.333333333333333	0.75	0.591666666666667	0.638888888888889
chr3	43128514	43128980	deletion12430	0.5	0.111111111111111	0	0.366666666666667	0
chr3	44087882	44088071	deletion12574	0.6	0.444444444444444	0.333333333333333	0.8	0.416666666666667
chr3	44657337	44658395	deletion12642	0.5	0.333333333333333	0.694444444444444	0.541666666666667	0.722222222222222
chr3	44698866	44699175	deletion12648	0	0.444444444444444	0.305555555555556	0.658333333333333	0.416666666666667
chr3	44972586	44973198	deletion12668	0.6	0.388888888888889	0.583333333333333	0.641666666666667	0.777777777777778
chr3	45678149	45681831	deletion12718	0.25	0.0555555555555556	0.472222222222222	0.483333333333333	0.388888888888889
chr3	46184681	46185700	deletion12766	0	0	0.0277777777777778	0.275	0.111111111111111
chr3	47113497	47118073	deletion12873	0	0	0.111111111111111	0.283333333333333	0.138888888888889
chr3	48672398	48674594	deletion12996	0	0	0.361111111111111	0.758333333333333	0.527777777777778
chr3	48817374	48817562	deletion13004	0.8	0.111111111111111	0.166666666666667	0.508333333333333	0.305555555555556
chr3	48969007	48972326	deletion13013	0.7	0.888888888888889	0.972222222222222	0.983333333333333	1
chr3	49083406	49087706	deletion13019	0.6	0.722222222222222	0.944444444444444	0.933333333333333	0.944444444444444
chr3	49099821	49100508	deletion13020	0	0.166666666666667	0.444444444444444	0.458333333333333	0.472222222222222
chr3	49362766	49363952	deletion13035	0.2	0	0.361111111111111	0.391666666666667	0.111111111111111
chr3	49728103	49728418	deletion13060	0.4	0.0555555555555556	0.444444444444444	0.533333333333333	0.527777777777778
chr3	49903812	49910117	deletion13084	0.2	0.444444444444444	0.777777777777778	0.891666666666667	0.916666666666667
chr3	50038407	50044738	deletion13105	0.8	0.777777777777778	0.944444444444444	0.966666666666667	0.972222222222222
chr3	50251014	50251196	deletion13121	0.3	0.611111111111111	0.583333333333333	0.775	0.722222222222222
chr3	50287273	50288119	deletion13126	0.1	0	0.5	0.583333333333333	0.638888888888889
chr3	50412419	50414619	deletion13144	0	0.444444444444444	0.888888888888889	0.916666666666667	0.944444444444444
chr3	52093896	52094637	deletion13302	0	0.0555555555555556	0.305555555555556	0.416666666666667	0.444444444444444
chr3	54333821	54335409	deletion13535	0.5	0.333333333333333	0.833333333333333	0.908333333333333	0.944444444444444
chr3	55240390	55242825	deletion13644	0.2	0	0.444444444444444	0.65	0.388888888888889
chr3	55240391	55244248	deletion13645	0.15	0.0555555555555556	0.75	0.766666666666667	0.694444444444444
chr3	55242883	55244261	deletion13646	0.1	0.111111111111111	0.333333333333333	0.416666666666667	0.388888888888889
chr3	57383213	57389879	deletion13835	0.9	0.444444444444444	0.944444444444444	0.908333333333333	0.888888888888889
chr3	57932105	57932213	deletion13879	0	0.0555555555555556	0.0833333333333333	0.25	0.0833333333333333
chr3	58069317	58076798	deletion13900	0.6	0.555555555555556	0.833333333333333	0.683333333333333	0.361111111111111
chr3	59910684	59917073	deletion14061	0.25	0.166666666666667	0.527777777777778	0.725	0.75
chr3	63523326	63529672	deletion14285	0.55	0.222222222222222	0.944444444444444	0.825	1
chr3	63566590	63573995	deletion14288	0.4	0.777777777777778	0.888888888888889	0.883333333333333	1
chr3	63594678	63595865	deletion14290	0	0	0.0833333333333333	0.341666666666667	0.166666666666667
chr3	63623966	63630603	deletion14293	0.6	0.5	0.666666666666667	0.766666666666667	0.888888888888889
chr3	63818499	63819145	deletion14306	0.05	0.0555555555555556	0.388888888888889	0.5	0.444444444444444
chr3	63943621	63949097	deletion14315	1	0.555555555555556	1	1	1
chr3	65256289	65269710	deletion14441	0.05	0.111111111111111	0.527777777777778	0.6	0.666666666666667
chr3	65295285	65295850	deletion14442	0.3	0.333333333333333	0.527777777777778	0.525	0.583333333333333
chr3	66393258	66399893	deletion14523	0.5	0.444444444444444	1	0.966666666666667	1
chr3	66441856	66442145	deletion14527	0.3	0.555555555555556	0.555555555555556	0.791666666666667	0.388888888888889
chr3	67362632	67368055	deletion14627	0.9	0.666666666666667	0.944444444444444	0.958333333333333	0.944444444444444
chr3	68040862	68042617	deletion14693	0.5	0.444444444444444	0.888888888888889	0.975	0.916666666666667
chr3	68050082	68056383	deletion14694	0.45	0.222222222222222	0.944444444444444	0.975	0.944444444444444
chr3	69076521	69083211	deletion14796	0.7	0.333333333333333	0.833333333333333	0.816666666666667	0.833333333333333
chr3	69691891	69695278	deletion14853	0.55	0.222222222222222	0.944444444444444	0.941666666666667	0.916666666666667
chr3	71304763	71311398	deletion14964	0.7	0.444444444444444	1	0.958333333333333	0.944444444444444
chr3	71315988	71316200	deletion14967	0.2	0.444444444444444	0.277777777777778	0.35	0.166666666666667
chr3	71402187	71402436	deletion14974	0.1	0.166666666666667	0.583333333333333	0.45	0.305555555555556
chr3	71442804	71445482	deletion14975	0.6	0.444444444444444	0.944444444444444	0.941666666666667	1
chr3	74301587	74308024	deletion15200	0.05	0.0555555555555556	0.888888888888889	0.9	0.833333333333333
chr3	75008386	75009053	deletion15253	0.55	0.166666666666667	0.472222222222222	0.666666666666667	0.555555555555556
chr3	77364834	77365505	deletion15421	0.2	0.277777777777778	0.5	0.408333333333333	0.388888888888889
chr3	77811872	77812729	deletion15453	0.1	0.111111111111111	0.388888888888889	0.291666666666667	0.305555555555556
chr3	82536497	82537598	deletion15754	0.8	0.666666666666667	0.944444444444444	0.983333333333333	1
chr3	82636835	82645365	deletion15761	0.45	0.444444444444444	0.916666666666667	0.966666666666667	1
chr3	86997326	86998303	deletion15964	0.45	0.444444444444444	0.694444444444444	0.85	0.861111111111111
chrX	368504	377845	deletion15	0.4	0.111111111111111	0.888888888888889	0.95	1
chrX	2189233	2189348	deletion92	0.9	0.222222222222222	0.611111111111111	0.5	0.333333333333333
chrX	2689939	2690080	deletion119	0.45	0.611111111111111	0.888888888888889	0.708333333333333	0.916666666666667
chrX	4601494	4601645	deletion208	0.6	0.555555555555556	0.194444444444444	0.75	0.805555555555556
chrX	4638494	4638676	deletion212	0.8	0.5	0.444444444444444	0.725	0.722222222222222
chrX	4639110	4639261	deletion213	0.9	0.777777777777778	0.416666666666667	0.758333333333333	0.666666666666667
chrX	7932709	7939541	deletion433	0.65	0.277777777777778	0.833333333333333	0.883333333333333	0.888888888888889
chrX	9661261	9661432	deletion594	0.4	0.277777777777778	0.388888888888889	0.3	0.416666666666667
chrX	9713063	9715294	deletion599	0.05	0	0.388888888888889	0.291666666666667	0.361111111111111
chrX	9786144	9786966	deletion606	0.75	0.333333333333333	0.833333333333333	0.875	0.888888888888889
chrX	9810109	9810233	deletion607	0.2	0.222222222222222	0.111111111111111	0.433333333333333	0.611111111111111
chrX	10246544	10247088	deletion632	0	0	0.0555555555555556	0.283333333333333	0.333333333333333
chrX	10387265	10387656	deletion642	0.4	0.166666666666667	0.416666666666667	0.391666666666667	0.5
chrX	13561309	13561698	deletion872	0.4	0.222222222222222	0.222222222222222	0.316666666666667	0.333333333333333
chrX	15582852	15588277	deletion1008	0.7	0.333333333333333	0.916666666666667	0.983333333333333	1
chrX	19449553	19509483	deletion1305	0.05	0	0.333333333333333	0.316666666666667	0.25
