# Supplementary material for: Genome Structural Variants Shape Adaptive Success of an Invasive Urban Malaria Vector Anopheles stephensi
Source: Mol Biol Evol. 2025 Jun 6;42(6):msaf140. doi: 10.1093/molbev/msaf140 (PMC12198770; doi:10.1093/molbev/msaf140)
Supplement: msaf140_Supplementary_Data [file msaf140_supplementary_data.zip › SuppTable5.txt]

chrom	start	end	B_af	M_af	K_af	L_af	T_af	B_sig_CLR	M_sig_CLR	K_sig_CLR	L_sig_CLR	T_sig_CLR	gene_chrom	gene_start	gene_end	gene_name
chrX	812	4968	0.3	0	0	0.017	0	NA	NA	NA	NA	NA	.	-1	-1	.
chrX	10227	10764	0	0	0.056	0	0	NA	NA	NA	NA	NA	.	-1	-1	.
chrX	10519	10805	0	0	0	0.008	0	NA	NA	NA	NA	NA	.	-1	-1	.
chrX	12506	12771	0	0	0.056	0.008	0	NA	NA	NA	NA	NA	.	-1	-1	.
chrX	15542	15834	0	0.111	0	0	0	NA	NA	NA	NA	NA	.	-1	-1	.
chrX	25694	26157	0	0	0	0.008	0	NA	NA	NA	NA	NA	.	-1	-1	.
chrX	25907	26139	0	0	0	0.008	0	NA	NA	NA	NA	NA	.	-1	-1	.
chrX	29240	29629	0	0	0.028	0.042	0	NA	NA	NA	NA	NA	.	-1	-1	.
chrX	29422	29657	0	0	0	0.008	0.028	NA	NA	NA	NA	NA	.	-1	-1	.
chrX	57338	58723	0	0	0.028	0	0	NA	9.925991	NA	NA	NA	chrX	50693	62268	ID=ASTEI20_041282;description=chloride_intracellular_channel_exc-4%2C_transcript_variant_X2;ebi_biotype=protein_coding
chrX	84468	89083	0.15	0	0.472	0.142	0.333	19.466184	44.187232	63.87605	11.267012	16.332829	chrX	82334	88782	ID=ASTEI20_031197;description=cytoplasmic_FMR1-interacting_protein%2C_transcript_variant_X1;ebi_biotype=protein_coding
chrX	109471	119962	1	1	1	1	1	21.134195	104.036161	73.475883	15.070685	54.367012	chrX	107499	111627	ID=ASTEI20_035222;description=cytochrome_P450_4c3-like;ebi_biotype=protein_coding
chrX	109471	119962	1	1	1	1	1	21.134195	104.036161	73.475883	15.070685	54.367012	chrX	111981	118502	ID=ASTEI20_037537;description=cytochrome_P450_4c3-like;ebi_biotype=protein_coding
chrX	109471	119962	1	1	1	1	1	21.134195	104.036161	73.475883	15.070685	54.367012	chrX	101883	238836	ID=ASTEI20_031158;description=double-stranded_RNA-specific_editase_Adar-like%2C_transcript_variant_X4;ebi_biotype=protein_coding
chrX	150927	151949	0	0	0.028	0.008	0.028	75.612146	133.109223	183.862104	42.135124	101.654718	chrX	101883	238836	ID=ASTEI20_031158;description=double-stranded_RNA-specific_editase_Adar-like%2C_transcript_variant_X4;ebi_biotype=protein_coding
chrX	150927	151949	0	0	0.028	0.008	0.028	75.612146	133.109223	183.862104	42.135124	101.654718	chrX	126028	174727	ID=ASTEI20_045772;description=pituitary_homeobox_homolog_Ptx1%2C_transcript_variant_X3;ebi_biotype=protein_coding
chrX	153376	154015	0	0	0.056	0	0	75.612146	133.109223	183.862104	42.135124	101.654718	chrX	101883	238836	ID=ASTEI20_031158;description=double-stranded_RNA-specific_editase_Adar-like%2C_transcript_variant_X4;ebi_biotype=protein_coding
chrX	153376	154015	0	0	0.056	0	0	75.612146	133.109223	183.862104	42.135124	101.654718	chrX	126028	174727	ID=ASTEI20_045772;description=pituitary_homeobox_homolog_Ptx1%2C_transcript_variant_X3;ebi_biotype=protein_coding
chrX	223218	225789	0	0	0	0	0.028	NA	70.35769	115.725513	8.796213	16.815997	chrX	101883	238836	ID=ASTEI20_031158;description=double-stranded_RNA-specific_editase_Adar-like%2C_transcript_variant_X4;ebi_biotype=protein_coding
chrX	254777	255826	0.05	0	0.222	0.033	0.139	NA	8.955035	NA	5.637382	NA	.	-1	-1	.
chrX	255619	255866	0	0.056	0.028	0.15	0.083	NA	8.955035	NA	5.637382	NA	.	-1	-1	.
chrX	310161	311798	0	0	0	0.042	0.083	NA	NA	NA	NA	NA	.	-1	-1	.
chrX	310905	311309	0	0	0.111	0.025	0.056	NA	NA	NA	NA	NA	.	-1	-1	.
chrX	310905	311818	0	0	0.028	0	0	NA	NA	NA	NA	NA	.	-1	-1	.
chrX	311367	311812	0	0	0	0.008	0	NA	NA	NA	NA	NA	.	-1	-1	.
chrX	513004	515779	0	0	0.028	0.017	0	NA	NA	319.017921	NA	NA	.	-1	-1	.
chrX	637683	641213	0	0	0	0.008	0	NA	NA	NA	5.172986	NA	.	-1	-1	.
chrX	838553	838758	0	0	0.028	0	0	NA	NA	NA	NA	NA	chrX	833459	920602	ID=ASTEI20_035133;description=prolyl_4-hydroxylase_subunit_alpha-1-like%2C_transcript_variant_X4;ebi_biotype=protein_coding
chrX	987324	988305	0.05	0	0	0	0	NA	NA	NA	NA	NA	chrX	962532	1071998	ID=ASTEI20_035570;description=cadherin-86C%2C_transcript_variant_X2;ebi_biotype=protein_coding
chrX	1045192	1046394	0	0	0.056	0.017	0	NA	NA	NA	NA	NA	chrX	962532	1071998	ID=ASTEI20_035570;description=cadherin-86C%2C_transcript_variant_X2;ebi_biotype=protein_coding
chrX	1253907	1260872	0	0	0	0	0.028	NA	12.675051	NA	NA	NA	.	-1	-1	.
chrX	1756562	1758057	0	0	0	0.033	0	NA	NA	NA	NA	NA	chrX	1754693	1826757	ID=ASTEI20_036625;description=neurogenic_locus_Notch_protein%2C_transcript_variant_X2;ebi_biotype=protein_coding
chrX	1840216	1840428	0	0	0	0.008	0	39.578964	NA	NA	NA	NA	.	-1	-1	.
chrX	2067996	2068736	0.35	0.056	0.444	0.442	0.5	NA	NA	NA	NA	NA	.	-1	-1	.
chrX	2143779	2145973	0.35	0.111	0.389	0.367	0.222	1010.513322	NA	186.011688	NA	NA	.	-1	-1	.
chrX	2444745	2454214	0	0	0	0.017	0	NA	NA	NA	NA	NA	.	-1	-1	.
chrX	2523604	2523874	0.1	0	0	0	0	NA	NA	NA	NA	NA	.	-1	-1	.
chrX	2594336	2597861	0	0	0	0	0.139	NA	NA	NA	NA	NA	chrX	2589347	2599847	ID=ASTEI20_039774;description=coronin-7%2C_transcript_variant_X1;ebi_biotype=protein_coding
chrX	2674070	2674252	0	0	0.028	0.008	0.028	NA	NA	NA	NA	NA	chrX	2668554	2678274	ID=ASTEI20_043493;description=protein-tyrosine_sulfotransferase%2C_transcript_variant_X3;ebi_biotype=protein_coding
chrX	2811014	2854211	0	0	0	0.008	0	NA	10.680735	NA	NA	NA	chrX	2815891	2816961	ID=ASTEI20_034177;description=uncharacterized_LOC118503775;ebi_biotype=protein_coding
chrX	2811014	2854211	0	0	0	0.008	0	NA	10.680735	NA	NA	NA	chrX	2818253	2820838	ID=ASTEI20_038797;description=leucine-rich_repeat_extensin-like_protein_3;ebi_biotype=protein_coding
chrX	2811014	2854211	0	0	0	0.008	0	NA	10.680735	NA	NA	NA	chrX	2828429	2829194	ID=ASTEI20_032325.R36835;Parent=ASTEI20_032325;description=uncharacterized_LOC118503799;gene_ebi_biotype=lncRNA
chrX	2811014	2854211	0	0	0	0.008	0	NA	10.680735	NA	NA	NA	chrX	2828429	2829194	ID=ASTEI20_032325;description=uncharacterized_LOC118503799;ebi_biotype=lncRNA
chrX	2811014	2854211	0	0	0	0.008	0	NA	10.680735	NA	NA	NA	chrX	2837082	2839853	ID=ASTEI20_035522;description=28S_ribosomal_protein_S29%2C_mitochondrial;ebi_biotype=protein_coding
chrX	2811014	2854211	0	0	0	0.008	0	NA	10.680735	NA	NA	NA	chrX	2838727	2846824	ID=ASTEI20_033510;description=coactosin-like_protein;ebi_biotype=protein_coding
chrX	2811014	2854211	0	0	0	0.008	0	NA	10.680735	NA	NA	NA	chrX	2847237	2848818	ID=ASTEI20_032317;description=glutathione_S-transferase_theta-2-like%2C_transcript_variant_X3;ebi_biotype=protein_coding
chrX	2811014	2854211	0	0	0	0.008	0	NA	10.680735	NA	NA	NA	chrX	2851320	2853312	ID=ASTEI20_038251;description=palmitoyltransferase_ZDHHC6%2C_transcript_variant_X2;ebi_biotype=protein_coding
chrX	2811014	2854211	0	0	0	0.008	0	NA	10.680735	NA	NA	NA	chrX	2787001	2815752	ID=ASTEI20_037790;description=telomerase-binding_protein_EST1A%2C_transcript_variant_X3;ebi_biotype=protein_coding
chrX	2811014	2854211	0	0	0	0.008	0	NA	10.680735	NA	NA	NA	chrX	2833556	2837009	ID=ASTEI20_036466.R45861;Parent=ASTEI20_036466;description=phosphatidylinositol-3-phosphatase_SAC1%2C_transcript_variant_X2;gene_ebi_biotype=protein_coding
chrX	2811014	2854211	0	0	0	0.008	0	NA	10.680735	NA	NA	NA	chrX	2833556	2837028	ID=ASTEI20_036466;description=phosphatidylinositol-3-phosphatase_SAC1%2C_transcript_variant_X2;ebi_biotype=protein_coding
chrX	2811014	2854211	0	0	0	0.008	0	NA	10.680735	NA	NA	NA	chrX	2849168	2851120	ID=ASTEI20_034575;description=xaa-Pro_aminopeptidase_3;ebi_biotype=protein_coding
chrX	3099039	3099918	0	0	0.028	0	0	NA	NA	NA	NA	NA	.	-1	-1	.
chrX	3132714	3136336	0	0	0.083	0	0	NA	NA	NA	NA	NA	chrX	3131659	3139294	ID=ASTEI20_046175;description=uncharacterized_LOC118504178;ebi_biotype=protein_coding
chrX	3202619	3206739	0.05	0	0.083	0.008	0	NA	NA	NA	NA	NA	.	-1	-1	.
chrX	3405109	3405709	0	0	0.083	0.15	0.028	NA	NA	NA	NA	NA	.	-1	-1	.
chrX	3408489	3409190	0	0	0	0.008	0	NA	NA	NA	NA	NA	chrX	3407490	3411832	ID=ASTEI20_044416;description=polyadenylate-binding_protein_7-like%2C_transcript_variant_X1;ebi_biotype=protein_coding
chrX	3408644	3408924	0	0	0	0.033	0	NA	NA	NA	NA	NA	chrX	3407490	3411832	ID=ASTEI20_044416;description=polyadenylate-binding_protein_7-like%2C_transcript_variant_X1;ebi_biotype=protein_coding
chrX	3409543	3409977	0.05	0	0	0.008	0.083	NA	NA	NA	NA	NA	chrX	3407490	3411832	ID=ASTEI20_044416;description=polyadenylate-binding_protein_7-like%2C_transcript_variant_X1;ebi_biotype=protein_coding
chrX	3409733	3409978	0	0	0	0.008	0	NA	NA	NA	NA	NA	chrX	3407490	3411832	ID=ASTEI20_044416;description=polyadenylate-binding_protein_7-like%2C_transcript_variant_X1;ebi_biotype=protein_coding
chrX	3498739	3498981	0	0	0.306	0.125	0.167	NA	NA	NA	NA	NA	chrX	3494980	3502465	ID=ASTEI20_040882;description=EF-hand_calcium-binding_domain-containing_protein_1-like%2C_transcript_variant_X3;ebi_biotype=protein_coding
chrX	3501864	3502322	0	0	0.111	0	0.028	NA	NA	NA	NA	NA	chrX	3494980	3502465	ID=ASTEI20_040882;description=EF-hand_calcium-binding_domain-containing_protein_1-like%2C_transcript_variant_X3;ebi_biotype=protein_coding
chrX	3505293	3505748	0.15	0.056	0.111	0.042	0.194	NA	NA	NA	NA	NA	.	-1	-1	.
chrX	3613841	3614308	0	0	0.028	0	0	NA	NA	NA	NA	NA	chrX	3611196	3615173	ID=ASTEI20_036259;description=protein_PELPK1-like;ebi_biotype=protein_coding
chrX	3639844	3652439	0	0	0	0.008	0	NA	NA	NA	NA	NA	.	-1	-1	.
chrX	3700959	3704778	0	0	0	0	0.028	NA	11.197419	NA	NA	NA	chrX	3697453	3715436	ID=ASTEI20_036126;description=transcription_factor_kayak%2C_transcript_variant_X1;ebi_biotype=protein_coding
chrX	3717963	3718265	0	0	0.139	0.075	0.083	NA	NA	NA	NA	NA	chrX	3716638	3726978	ID=ASTEI20_042635;description=N-terminal_kinase-like_protein%2C_transcript_variant_X2;ebi_biotype=protein_coding
chrX	3816572	3816973	0	0	0	0	0.056	NA	NA	NA	NA	NA	.	-1	-1	.
chrX	3820767	3827086	0	0	0	0.008	0	NA	NA	NA	NA	NA	chrX	3824750	3842615	ID=ASTEI20_043110;description=AT-rich_interactive_domain-containing_protein_1B;ebi_biotype=protein_coding
chrX	3953694	3953953	0.05	0	0	0.158	0	NA	16.596606	NA	NA	NA	chrX	3950032	3962375	ID=ASTEI20_036430;description=protein_abrupt-like%2C_transcript_variant_X2;ebi_biotype=protein_coding
chrX	3983102	3989332	0	0	0.028	0.008	0.028	NA	NA	NA	NA	NA	.	-1	-1	.
chrX	3983524	3983771	0	0.056	0	0.008	0	NA	NA	NA	NA	NA	.	-1	-1	.
chrX	4038642	4038959	0	0	0.056	0.025	0.194	NA	NA	NA	NA	NA	.	-1	-1	.
chrX	4062373	4062917	0	0	0.139	0.092	0.083	NA	7.823916	NA	NA	NA	.	-1	-1	.
chrX	4283721	4286114	0	0	0.028	0	0	NA	NA	NA	NA	NA	.	-1	-1	.
chrX	4284481	4291535	0	0	0.194	0.008	0	NA	NA	NA	NA	NA	.	-1	-1	.
chrX	4555697	4558682	0	0	0	0.008	0	81.374845	315.266805	NA	11.530759	43.884373	.	-1	-1	.
chrX	4910159	4911017	0	0	0.222	0.05	0.278	NA	8.844238	NA	NA	NA	.	-1	-1	.
chrX	4995665	4995994	0	0	0.056	0	0	NA	NA	NA	NA	NA	.	-1	-1	.
chrX	5002074	5002427	0.1	0	0.333	0.05	0.222	NA	14.201464	NA	NA	NA	chrX	5001399	5003115	ID=ASTEI20_033401;description=lisH_domain-containing_protein_C1711.05-like%2C_transcript_variant_X2;ebi_biotype=protein_coding
chrX	5026896	5028988	0	0	0.028	0	0	NA	NA	NA	NA	NA	.	-1	-1	.
chrX	5471402	5475358	0	0	0	0.033	0.139	NA	NA	NA	NA	13.937895	chrX	5367754	5506933	ID=ASTEI20_041164;description=alpha-2Db_adrenergic_receptor%2C_transcript_variant_X6;ebi_biotype=protein_coding
chrX	5471726	5475393	0	0	0	0.158	0.083	NA	NA	NA	NA	13.937895	chrX	5367754	5506933	ID=ASTEI20_041164;description=alpha-2Db_adrenergic_receptor%2C_transcript_variant_X6;ebi_biotype=protein_coding
chrX	5476217	5477953	0	0	0	0.017	0	NA	NA	NA	NA	13.937895	chrX	5367754	5506933	ID=ASTEI20_041164;description=alpha-2Db_adrenergic_receptor%2C_transcript_variant_X6;ebi_biotype=protein_coding
chrX	5542579	5542931	0.05	0	0	0	0	NA	NA	NA	NA	NA	.	-1	-1	.
chrX	5626198	5627555	0.05	0	0	0	0	29.13348	NA	NA	NA	11.102352	.	-1	-1	.
chrX	5810242	5810781	0	0	0	0.092	0.028	NA	NA	NA	NA	NA	.	-1	-1	.
chrX	5822171	5822493	0	0	0	0.058	0	NA	NA	NA	NA	NA	chrX	5811866	5823138	ID=ASTEI20_042859;description=probable_phosphorylase_b_kinase_regulatory_subunit_alpha%2C_transcript_variant_X3;ebi_biotype=protein_coding
chrX	5827353	5830334	0.1	0.056	0.25	0.392	0.389	NA	NA	NA	NA	NA	.	-1	-1	.
chrX	5827757	5829286	0	0	0.056	0.008	0.167	NA	NA	NA	NA	NA	.	-1	-1	.
chrX	5848585	5849148	0	0	0.083	0.108	0.083	NA	NA	NA	NA	NA	.	-1	-1	.
chrX	5848852	5849240	0	0	0.083	0.033	0	NA	NA	NA	NA	NA	.	-1	-1	.
chrX	5854052	5859702	0	0	0.056	0	0.028	NA	NA	NA	NA	NA	.	-1	-1	.
chrX	5854102	5854482	0	0	0.194	0.042	0.194	NA	NA	NA	NA	NA	.	-1	-1	.
chrX	5859186	5859707	0	0	0.278	0.033	0	NA	NA	NA	NA	NA	.	-1	-1	.
chrX	5886768	5888787	0	0	0.028	0.017	0.083	NA	NA	NA	NA	NA	.	-1	-1	.
chrX	5906378	5906959	0.15	0	0.278	0.292	0.278	NA	NA	NA	NA	NA	chrX	5901651	5959119	ID=ASTEI20_036346;description=carbonic_anhydrase-related_protein_10%2C_transcript_variant_X3;ebi_biotype=protein_coding
chrX	5948336	5949235	0.05	0	0.083	0.15	0	NA	NA	NA	NA	NA	chrX	5901651	5959119	ID=ASTEI20_036346;description=carbonic_anhydrase-related_protein_10%2C_transcript_variant_X3;ebi_biotype=protein_coding
chrX	5948364	5948683	0	0	0	0	0.028	NA	NA	NA	NA	NA	chrX	5901651	5959119	ID=ASTEI20_036346;description=carbonic_anhydrase-related_protein_10%2C_transcript_variant_X3;ebi_biotype=protein_coding
chrX	5948870	5949243	0.05	0	0	0	0	NA	NA	NA	NA	NA	chrX	5901651	5959119	ID=ASTEI20_036346;description=carbonic_anhydrase-related_protein_10%2C_transcript_variant_X3;ebi_biotype=protein_coding
chrX	5951360	5956065	0	0	0.056	0	0	NA	NA	NA	NA	NA	chrX	5901651	5959119	ID=ASTEI20_036346;description=carbonic_anhydrase-related_protein_10%2C_transcript_variant_X3;ebi_biotype=protein_coding
chrX	6017708	6018283	0.05	0	0	0	0	NA	NA	NA	NA	NA	.	-1	-1	.
chrX	6027888	6028483	0	0.111	0.028	0.292	0	NA	NA	NA	NA	NA	.	-1	-1	.
chrX	6074066	6074319	0	0	0.028	0.008	0.028	NA	NA	NA	NA	NA	chrX	6054871	6097842	ID=ASTEI20_035463.R43677;Parent=ASTEI20_035463;description=neuroglian%2C_transcript_variant_X5;gene_ebi_biotype=protein_coding
chrX	6074066	6074319	0	0	0.028	0.008	0.028	NA	NA	NA	NA	NA	chrX	6054871	6097842	ID=ASTEI20_035463.R43678;Parent=ASTEI20_035463;description=neuroglian%2C_transcript_variant_X4;gene_ebi_biotype=protein_coding
chrX	6074066	6074319	0	0	0.028	0.008	0.028	NA	NA	NA	NA	NA	chrX	6054871	6097842	ID=ASTEI20_035463.R43679;Parent=ASTEI20_035463;description=neuroglian%2C_transcript_variant_X6;gene_ebi_biotype=protein_coding
chrX	6074066	6074319	0	0	0.028	0.008	0.028	NA	NA	NA	NA	NA	chrX	6054871	6097842	ID=ASTEI20_035463;description=neuroglian%2C_transcript_variant_X4;ebi_biotype=protein_coding
chrX	6113767	6114937	0	0	0.111	0.067	0	NA	NA	NA	NA	NA	.	-1	-1	.
chrX	6114190	6114997	0	0	0.139	0	0	NA	NA	NA	NA	NA	.	-1	-1	.
chrX	6115166	6116691	0	0	0.028	0.05	0.139	NA	NA	NA	NA	NA	.	-1	-1	.
chrX	6115239	6116692	0	0	0	0.008	0.083	NA	NA	NA	NA	NA	.	-1	-1	.
chrX	6115547	6116105	0.1	0	0.167	0.3	0.139	NA	NA	NA	NA	NA	.	-1	-1	.
chrX	6163743	6164122	0	0	0.111	0.025	0	NA	NA	NA	NA	NA	.	-1	-1	.
chrX	6335918	6336141	0.05	0	0.111	0.025	0.028	NA	NA	NA	NA	NA	.	-1	-1	.
chrX	6393040	6393397	0	0	0.111	0.033	0.111	NA	NA	NA	NA	NA	.	-1	-1	.
chrX	6748769	6748926	0	0	0.028	0.033	0.028	NA	NA	NA	NA	NA	chrX	6748166	6749056	ID=ASTEI20_043373.R60686;Parent=ASTEI20_043373;description=uncharacterized_LOC118517462;gene_ebi_biotype=lncRNA
chrX	6748769	6748926	0	0	0.028	0.033	0.028	NA	NA	NA	NA	NA	chrX	6748166	6749056	ID=ASTEI20_043373;description=uncharacterized_LOC118517462;ebi_biotype=lncRNA
chrX	6748769	6748926	0	0	0.028	0.033	0.028	NA	NA	NA	NA	NA	chrX	6740245	6763966	ID=ASTEI20_036955;description=high_mobility_group_protein_DSP1-like%2C_transcript_variant_X2;ebi_biotype=protein_coding
chrX	6799725	6800039	0	0.056	0.111	0.05	0.028	NA	NA	NA	NA	NA	chrX	6797337	6802166	ID=ASTEI20_034707;description=dnaJ_homolog_subfamily_A_member_1-like%2C_transcript_variant_X2;ebi_biotype=protein_coding
chrX	6859232	6870945	0	0	0.111	0.15	0.25	NA	NA	NA	NA	NA	chrX	6868574	6875223	ID=ASTEI20_039813;description=DNA_polymerase_subunit_gamma-1%2C_mitochondrial;ebi_biotype=protein_coding
chrX	6863041	6863266	0	0.111	0.056	0.125	0.083	NA	NA	NA	NA	NA	.	-1	-1	.
chrX	6943931	6944221	0.05	0	0	0.008	0	NA	NA	NA	NA	NA	.	-1	-1	.
chrX	6955508	6955937	0.2	0.056	0.194	0.175	0.389	NA	NA	NA	NA	NA	.	-1	-1	.
chrX	6974059	7024704	0	0	0.194	0.1	0.083	NA	NA	NA	NA	NA	chrX	6970720	6979366	ID=ASTEI20_035608;description=actin-related_protein_2%2C_transcript_variant_X3;ebi_biotype=protein_coding
chrX	6974059	7024704	0	0	0.194	0.1	0.083	NA	NA	NA	NA	NA	chrX	6986756	6988090	ID=ASTEI20_035799;description=protein_obstructor-E-like;ebi_biotype=protein_coding
chrX	6974059	7024704	0	0	0.194	0.1	0.083	NA	NA	NA	NA	NA	chrX	6988813	6990859	ID=ASTEI20_033074;description=protein_obstructor-E-like;ebi_biotype=protein_coding
chrX	6974059	7024704	0	0	0.194	0.1	0.083	NA	NA	NA	NA	NA	chrX	6999823	7004493	ID=ASTEI20_044183;description=WD_repeat-containing_protein_63%2C_transcript_variant_X3;ebi_biotype=protein_coding
chrX	6974059	7024704	0	0	0.194	0.1	0.083	NA	NA	NA	NA	NA	chrX	7013954	7014842	ID=ASTEI20_040278.R53772;Parent=ASTEI20_040278;description=uncharacterized_LOC118517155;gene_ebi_biotype=lncRNA
chrX	6974059	7024704	0	0	0.194	0.1	0.083	NA	NA	NA	NA	NA	chrX	7013954	7014842	ID=ASTEI20_040278;description=uncharacterized_LOC118517155;ebi_biotype=lncRNA
chrX	6974059	7024704	0	0	0.194	0.1	0.083	NA	NA	NA	NA	NA	chrX	6978689	6982785	ID=ASTEI20_036030;description=protein_obstructor-E%2C_transcript_variant_X1;ebi_biotype=protein_coding
chrX	6974059	7024704	0	0	0.194	0.1	0.083	NA	NA	NA	NA	NA	chrX	6994816	6998367	ID=ASTEI20_044754;description=protein_obstructor-E-like;ebi_biotype=protein_coding
chrX	6974059	7024704	0	0	0.194	0.1	0.083	NA	NA	NA	NA	NA	chrX	7004703	7017620	ID=ASTEI20_045654;description=cytoplasmic_dynein_1_intermediate_chain%2C_transcript_variant_X1;ebi_biotype=protein_coding
chrX	6974059	7024704	0	0	0.194	0.1	0.083	NA	NA	NA	NA	NA	chrX	7019513	7033454	ID=ASTEI20_038096;description=uncharacterized_LOC118516969%2C_transcript_variant_X8;ebi_biotype=protein_coding
chrX	6984466	6985070	0	0	0.028	0.133	0.083	NA	NA	NA	NA	NA	.	-1	-1	.
chrX	6993379	6993984	0.1	0	0.278	0.208	0.333	NA	NA	NA	NA	NA	.	-1	-1	.
chrX	6993634	6993973	0	0	0	0.008	0	NA	NA	NA	NA	NA	.	-1	-1	.
chrX	7034323	7106548	0	0	0.167	0.15	0.083	NA	NA	NA	NA	NA	chrX	7034384	7038537	ID=ASTEI20_031988;description=basic_salivary_proline-rich_protein_2;ebi_biotype=protein_coding
chrX	7034323	7106548	0	0	0.167	0.15	0.083	NA	NA	NA	NA	NA	chrX	7039418	7039856	ID=ASTEI20_035028.R42863;Parent=ASTEI20_035028;description=uncharacterized_LOC118517251;gene_ebi_biotype=lncRNA
chrX	7034323	7106548	0	0	0.167	0.15	0.083	NA	NA	NA	NA	NA	chrX	7039418	7039856	ID=ASTEI20_035028;description=uncharacterized_LOC118517251;ebi_biotype=lncRNA
chrX	7034323	7106548	0	0	0.167	0.15	0.083	NA	NA	NA	NA	NA	chrX	7039983	7044870	ID=ASTEI20_035161;description=NECAP-like_protein_CG9132%2C_transcript_variant_X1;ebi_biotype=protein_coding
chrX	7034323	7106548	0	0	0.167	0.15	0.083	NA	NA	NA	NA	NA	chrX	7047076	7057145	ID=ASTEI20_038405;description=putative_leucine-rich_repeat-containing_protein_DDB_G0290503%2C_transcript_variant_X16;ebi_biotype=protein_coding
chrX	7034323	7106548	0	0	0.167	0.15	0.083	NA	NA	NA	NA	NA	chrX	7057851	7059863	ID=ASTEI20_044563;description=sin3_histone_deacetylase_corepressor_complex_component_SDS3-like;ebi_biotype=protein_coding
chrX	7034323	7106548	0	0	0.167	0.15	0.083	NA	NA	NA	NA	NA	chrX	7064267	7067455	ID=ASTEI20_041778;description=YLP_motif-containing_protein_1-like;ebi_biotype=protein_coding
chrX	7034323	7106548	0	0	0.167	0.15	0.083	NA	NA	NA	NA	NA	chrX	7067728	7070393	ID=ASTEI20_036501;description=lysine--tRNA_ligase%2C_transcript_variant_X3;ebi_biotype=protein_coding
chrX	7034323	7106548	0	0	0.167	0.15	0.083	NA	NA	NA	NA	NA	chrX	7072360	7073625	ID=ASTEI20_036020;description=NADH_dehydrogenase_(ubiquinone)_complex_I%2C_assembly_factor_6_homolog;ebi_biotype=protein_coding
chrX	7034323	7106548	0	0	0.167	0.15	0.083	NA	NA	NA	NA	NA	chrX	7104719	7108874	ID=ASTEI20_043428;description=uncharacterized_LOC118517357%2C_transcript_variant_X1;ebi_biotype=protein_coding
chrX	7034323	7106548	0	0	0.167	0.15	0.083	NA	NA	NA	NA	NA	chrX	7061123	7062817	ID=ASTEI20_039495;description=tRNA_methyltransferase_10_homolog_A;ebi_biotype=protein_coding
chrX	7034323	7106548	0	0	0.167	0.15	0.083	NA	NA	NA	NA	NA	chrX	7089300	7104557	ID=ASTEI20_041724;description=acetylcholine_receptor_subunit_alpha-like%2C_transcript_variant_X12;ebi_biotype=protein_coding
chrX	7034323	7106548	0	0	0.167	0.15	0.083	NA	NA	NA	NA	NA	chrX	7074800	7078231	ID=ASTEI20_043443;description=tyrosine_aminotransferase;ebi_biotype=protein_coding
chrX	7039126	7039505	0	0	0	0	0.028	NA	7.16484	NA	NA	NA	chrX	7039418	7039856	ID=ASTEI20_035028.R42863;Parent=ASTEI20_035028;description=uncharacterized_LOC118517251;gene_ebi_biotype=lncRNA
chrX	7039126	7039505	0	0	0	0	0.028	NA	7.16484	NA	NA	NA	chrX	7039418	7039856	ID=ASTEI20_035028;description=uncharacterized_LOC118517251;ebi_biotype=lncRNA
chrX	7052721	7052994	0	0	0.028	0.017	0	NA	NA	NA	NA	NA	chrX	7047076	7057145	ID=ASTEI20_038405;description=putative_leucine-rich_repeat-containing_protein_DDB_G0290503%2C_transcript_variant_X16;ebi_biotype=protein_coding
chrX	7053465	7053798	0	0	0	0.025	0	NA	NA	NA	NA	NA	chrX	7047076	7057145	ID=ASTEI20_038405;description=putative_leucine-rich_repeat-containing_protein_DDB_G0290503%2C_transcript_variant_X16;ebi_biotype=protein_coding
chrX	7241823	7250922	0	0	0.028	0	0	NA	NA	NA	NA	NA	.	-1	-1	.
chrX	7339015	7340114	0	0	0	0.025	0.028	NA	NA	NA	NA	NA	.	-1	-1	.
chrX	7348177	7348685	0	0	0	0	0.028	NA	NA	NA	NA	NA	.	-1	-1	.
chrX	7423322	7427870	0	0.056	0	0	0	NA	NA	NA	NA	NA	chrX	7425563	7433468	ID=ASTEI20_032810;description=uncharacterized_LOC118517377;ebi_biotype=protein_coding
chrX	7465676	7477505	0.1	0	0	0.008	0.056	NA	NA	NA	NA	NA	chrX	7472159	7576180	ID=ASTEI20_042943;description=RYamide_receptor%2C_transcript_variant_X20;ebi_biotype=protein_coding
chrX	7466451	7472413	0	0	0.028	0.208	0.083	NA	NA	NA	NA	NA	chrX	7472159	7576180	ID=ASTEI20_042943;description=RYamide_receptor%2C_transcript_variant_X20;ebi_biotype=protein_coding
chrX	7471711	7477498	0	0	0.028	0.1	0.028	NA	NA	NA	NA	NA	chrX	7472159	7576180	ID=ASTEI20_042943;description=RYamide_receptor%2C_transcript_variant_X20;ebi_biotype=protein_coding
chrX	7552336	7555361	0	0	0.028	0	0.139	NA	NA	NA	NA	NA	chrX	7472159	7576180	ID=ASTEI20_042943;description=RYamide_receptor%2C_transcript_variant_X20;ebi_biotype=protein_coding
chrX	7624146	7624356	0	0	0	0	0.056	NA	NA	NA	NA	NA	chrX	7619657	7644851	ID=ASTEI20_040362;description=chitin_deacetylase_1;ebi_biotype=protein_coding
chrX	7798775	7799102	0	0	0.028	0	0.056	NA	47.634031	NA	7.463015	NA	.	-1	-1	.
chrX	7801597	7805385	0	0	0	0	0.056	NA	47.634031	NA	7.463015	NA	.	-1	-1	.
chrX	8053614	8060983	0.1	0	0	0.05	0	NA	NA	NA	NA	NA	.	-1	-1	.
chrX	8174847	8175151	0.05	0	0.278	0.158	0.278	NA	NA	NA	NA	NA	chrX	8100525	8206267	ID=ASTEI20_042152;description=monocarboxylate_transporter_12-like%2C_transcript_variant_X7;ebi_biotype=protein_coding
chrX	8313483	8316827	0	0	0.028	0	0	NA	NA	NA	6.05048	NA	chrX	8223645	8352818	ID=ASTEI20_044671;description=glutamate_receptor_ionotropic%2C_kainate_2%2C_transcript_variant_X10;ebi_biotype=protein_coding
chrX	8328701	8329039	0	0	0	0.008	0	NA	NA	NA	NA	NA	chrX	8223645	8352818	ID=ASTEI20_044671;description=glutamate_receptor_ionotropic%2C_kainate_2%2C_transcript_variant_X10;ebi_biotype=protein_coding
chrX	8430044	8432927	0	0	0.028	0.017	0	NA	NA	NA	NA	NA	.	-1	-1	.
chrX	8461228	8468045	0	0	0	0	0.056	NA	NA	NA	NA	NA	chrX	8448046	8467195	ID=ASTEI20_034904;description=leucine-rich_repeat_serine/threonine-protein_kinase_1%2C_transcript_variant_X1;ebi_biotype=protein_coding
chrX	8461228	8468045	0	0	0	0	0.056	NA	NA	NA	NA	NA	chrX	8467298	8473617	ID=ASTEI20_043724;description=serine_proteinase_stubble-like;ebi_biotype=protein_coding
chrX	8465136	8468710	0	0	0	0.033	0	NA	NA	NA	NA	NA	chrX	8448046	8467195	ID=ASTEI20_034904;description=leucine-rich_repeat_serine/threonine-protein_kinase_1%2C_transcript_variant_X1;ebi_biotype=protein_coding
chrX	8465136	8468710	0	0	0	0.033	0	NA	NA	NA	NA	NA	chrX	8467298	8473617	ID=ASTEI20_043724;description=serine_proteinase_stubble-like;ebi_biotype=protein_coding
chrX	8491338	8589211	0	0	0.028	0.008	0	NA	NA	NA	NA	NA	chrX	8582387	8608370	ID=ASTEI20_042529;description=LIM/homeobox_protein_Lhx9%2C_transcript_variant_X4;ebi_biotype=protein_coding
chrX	8544812	8609952	0.15	0	0.556	0.225	0.583	NA	NA	NA	NA	NA	chrX	8582387	8608370	ID=ASTEI20_042529;description=LIM/homeobox_protein_Lhx9%2C_transcript_variant_X4;ebi_biotype=protein_coding
chrX	8554837	8589212	0	0	0.111	0.067	0.139	NA	NA	NA	NA	NA	chrX	8582387	8608370	ID=ASTEI20_042529;description=LIM/homeobox_protein_Lhx9%2C_transcript_variant_X4;ebi_biotype=protein_coding
chrX	8721438	8723975	0	0	0	0.033	0	NA	NA	NA	NA	11.423573	chrX	8717722	8722833	ID=ASTEI20_037445;description=uncharacterized_LOC118517438%2C_transcript_variant_X2;ebi_biotype=protein_coding
chrX	8726556	8726923	0	0	0	0.033	0	NA	NA	NA	NA	11.423573	.	-1	-1	.
chrX	8741336	8742114	0	0	0	0.042	0	NA	6.731189	NA	NA	NA	.	-1	-1	.
chrX	8828386	8829648	0	0	0	0.008	0	NA	NA	NA	NA	NA	chrX	8818908	8874890	ID=ASTEI20_043078;description=muscle-specific_protein_20-like%2C_transcript_variant_X1;ebi_biotype=protein_coding
chrX	8828798	8851003	0	0	0	0.008	0	NA	NA	NA	NA	NA	chrX	8818908	8874890	ID=ASTEI20_043078;description=muscle-specific_protein_20-like%2C_transcript_variant_X1;ebi_biotype=protein_coding
chrX	8829046	8829751	0	0	0	0.017	0.028	NA	NA	NA	NA	NA	chrX	8818908	8874890	ID=ASTEI20_043078;description=muscle-specific_protein_20-like%2C_transcript_variant_X1;ebi_biotype=protein_coding
chrX	8829723	8831013	0.1	0	0	0	0	NA	NA	NA	NA	NA	chrX	8818908	8874890	ID=ASTEI20_043078;description=muscle-specific_protein_20-like%2C_transcript_variant_X1;ebi_biotype=protein_coding
chrX	8830273	8830836	0	0	0.028	0	0	NA	NA	NA	NA	NA	chrX	8818908	8874890	ID=ASTEI20_043078;description=muscle-specific_protein_20-like%2C_transcript_variant_X1;ebi_biotype=protein_coding
chrX	8831194	8831860	0	0	0	0	0.056	NA	NA	NA	NA	NA	chrX	8818908	8874890	ID=ASTEI20_043078;description=muscle-specific_protein_20-like%2C_transcript_variant_X1;ebi_biotype=protein_coding
chrX	8833583	8834119	0	0	0.028	0.025	0	NA	NA	NA	NA	NA	chrX	8818908	8874890	ID=ASTEI20_043078;description=muscle-specific_protein_20-like%2C_transcript_variant_X1;ebi_biotype=protein_coding
chrX	8833776	8834175	0	0	0	0	0.028	NA	NA	NA	NA	NA	chrX	8818908	8874890	ID=ASTEI20_043078;description=muscle-specific_protein_20-like%2C_transcript_variant_X1;ebi_biotype=protein_coding
chrX	8833909	8847799	0	0	0	0.017	0	NA	NA	NA	NA	NA	chrX	8818908	8874890	ID=ASTEI20_043078;description=muscle-specific_protein_20-like%2C_transcript_variant_X1;ebi_biotype=protein_coding
chrX	8834713	8835001	0	0	0	0.008	0	NA	NA	NA	NA	NA	chrX	8818908	8874890	ID=ASTEI20_043078;description=muscle-specific_protein_20-like%2C_transcript_variant_X1;ebi_biotype=protein_coding
chrX	8834765	8835225	0	0	0	0.017	0	NA	NA	NA	NA	NA	chrX	8818908	8874890	ID=ASTEI20_043078;description=muscle-specific_protein_20-like%2C_transcript_variant_X1;ebi_biotype=protein_coding
chrX	8835633	8836251	0	0	0.028	0.017	0.028	NA	NA	NA	NA	NA	chrX	8818908	8874890	ID=ASTEI20_043078;description=muscle-specific_protein_20-like%2C_transcript_variant_X1;ebi_biotype=protein_coding
chrX	8835652	8835948	0	0	0.056	0.008	0	NA	NA	NA	NA	NA	chrX	8818908	8874890	ID=ASTEI20_043078;description=muscle-specific_protein_20-like%2C_transcript_variant_X1;ebi_biotype=protein_coding
chrX	8837861	8838287	0	0	0	0.025	0	NA	NA	NA	NA	NA	chrX	8818908	8874890	ID=ASTEI20_043078;description=muscle-specific_protein_20-like%2C_transcript_variant_X1;ebi_biotype=protein_coding
chrX	8839452	8839714	0	0	0	0	0.028	NA	NA	NA	NA	NA	chrX	8818908	8874890	ID=ASTEI20_043078;description=muscle-specific_protein_20-like%2C_transcript_variant_X1;ebi_biotype=protein_coding
chrX	8840088	8840518	0	0	0.028	0.017	0	NA	NA	NA	NA	NA	chrX	8818908	8874890	ID=ASTEI20_043078;description=muscle-specific_protein_20-like%2C_transcript_variant_X1;ebi_biotype=protein_coding
chrX	8840088	8840806	0	0	0	0	0.028	NA	NA	NA	NA	NA	chrX	8818908	8874890	ID=ASTEI20_043078;description=muscle-specific_protein_20-like%2C_transcript_variant_X1;ebi_biotype=protein_coding
chrX	8840818	8841165	0	0	0.028	0.008	0	NA	NA	NA	NA	NA	chrX	8818908	8874890	ID=ASTEI20_043078;description=muscle-specific_protein_20-like%2C_transcript_variant_X1;ebi_biotype=protein_coding
chrX	8841469	8841831	0	0	0.028	0	0	NA	NA	NA	NA	NA	chrX	8818908	8874890	ID=ASTEI20_043078;description=muscle-specific_protein_20-like%2C_transcript_variant_X1;ebi_biotype=protein_coding
chrX	8845763	8846238	0	0	0	0	0.028	NA	NA	NA	NA	NA	chrX	8818908	8874890	ID=ASTEI20_043078;description=muscle-specific_protein_20-like%2C_transcript_variant_X1;ebi_biotype=protein_coding
chrX	8845996	8846713	0	0	0	0.008	0	NA	NA	NA	NA	NA	chrX	8818908	8874890	ID=ASTEI20_043078;description=muscle-specific_protein_20-like%2C_transcript_variant_X1;ebi_biotype=protein_coding
chrX	8847485	8857085	0	0	0	0.008	0	NA	NA	NA	NA	NA	chrX	8818908	8874890	ID=ASTEI20_043078;description=muscle-specific_protein_20-like%2C_transcript_variant_X1;ebi_biotype=protein_coding
chrX	8847497	8847934	0	0	0.028	0.058	0.194	NA	NA	NA	NA	NA	chrX	8818908	8874890	ID=ASTEI20_043078;description=muscle-specific_protein_20-like%2C_transcript_variant_X1;ebi_biotype=protein_coding
chrX	8847564	8847805	0	0	0	0.008	0	NA	NA	NA	NA	NA	chrX	8818908	8874890	ID=ASTEI20_043078;description=muscle-specific_protein_20-like%2C_transcript_variant_X1;ebi_biotype=protein_coding
chrX	8847598	8849731	0	0	0	0.025	0	NA	NA	NA	NA	NA	chrX	8818908	8874890	ID=ASTEI20_043078;description=muscle-specific_protein_20-like%2C_transcript_variant_X1;ebi_biotype=protein_coding
chrX	8847884	8848172	0	0	0.028	0	0	NA	NA	NA	NA	NA	chrX	8818908	8874890	ID=ASTEI20_043078;description=muscle-specific_protein_20-like%2C_transcript_variant_X1;ebi_biotype=protein_coding
chrX	8849354	8849926	0	0	0	0.008	0	NA	NA	NA	NA	NA	chrX	8818908	8874890	ID=ASTEI20_043078;description=muscle-specific_protein_20-like%2C_transcript_variant_X1;ebi_biotype=protein_coding
chrX	8850020	8850416	0	0	0	0.017	0.028	NA	NA	NA	NA	NA	chrX	8818908	8874890	ID=ASTEI20_043078;description=muscle-specific_protein_20-like%2C_transcript_variant_X1;ebi_biotype=protein_coding
chrX	8850501	8852211	0	0	0	0.008	0	NA	NA	NA	NA	NA	chrX	8818908	8874890	ID=ASTEI20_043078;description=muscle-specific_protein_20-like%2C_transcript_variant_X1;ebi_biotype=protein_coding
chrX	8850750	8851003	0	0	0.028	0.008	0	NA	NA	NA	NA	NA	chrX	8818908	8874890	ID=ASTEI20_043078;description=muscle-specific_protein_20-like%2C_transcript_variant_X1;ebi_biotype=protein_coding
chrX	8851953	8853041	0	0	0	0.008	0	NA	NA	NA	NA	NA	chrX	8818908	8874890	ID=ASTEI20_043078;description=muscle-specific_protein_20-like%2C_transcript_variant_X1;ebi_biotype=protein_coding
chrX	8852572	8853045	0	0	0	0.017	0	NA	NA	NA	NA	NA	chrX	8818908	8874890	ID=ASTEI20_043078;description=muscle-specific_protein_20-like%2C_transcript_variant_X1;ebi_biotype=protein_coding
chrX	8852812	8853107	0	0	0	0	0.028	NA	NA	NA	NA	NA	chrX	8818908	8874890	ID=ASTEI20_043078;description=muscle-specific_protein_20-like%2C_transcript_variant_X1;ebi_biotype=protein_coding
chrX	8876505	8876701	0	0	0	0	0.028	NA	NA	NA	NA	NA	chrX	8876653	8877790	ID=ASTEI20_036781;description=mitotic_spindle_checkpoint_component_mad2;ebi_biotype=protein_coding
chrX	8891265	8895770	0	0	0	0	0.028	NA	NA	NA	NA	NA	chrX	8887983	8895985	ID=ASTEI20_040862;description=carboxypeptidase_M-like%2C_transcript_variant_X14;ebi_biotype=protein_coding
chrX	8891265	8895770	0	0	0	0	0.028	NA	NA	NA	NA	NA	chrX	8888224	8895979	ID=ASTEI20_040862.R55130;Parent=ASTEI20_040862;description=carboxypeptidase_M-like%2C_transcript_variant_X14;gene_ebi_biotype=protein_coding
chrX	8928246	8929615	0	0	0.056	0	0.056	NA	NA	NA	NA	NA	chrX	8924235	8934380	ID=ASTEI20_041509;description=membrane-associated_progesterone_receptor_component_1-like%2C_transcript_variant_X4;ebi_biotype=protein_coding
chrX	8950730	8951391	0	0	0	0.008	0.056	NA	NA	NA	NA	NA	.	-1	-1	.
chrX	8951301	8951624	0	0	0	0.008	0	NA	NA	NA	NA	NA	.	-1	-1	.
chrX	8987973	9007930	0	0	0	0.008	0	NA	NA	NA	NA	NA	chrX	9002524	9006808	ID=ASTEI20_030971;description=peptidyl-prolyl_cis-trans_isomerase-like;ebi_biotype=protein_coding
chrX	8987973	9007930	0	0	0	0.008	0	NA	NA	NA	NA	NA	chrX	8988431	9000871	ID=ASTEI20_045717;description=cell_division_cycle_and_apoptosis_regulator_protein_1-like;ebi_biotype=protein_coding
chrX	8994180	8996983	0	0	0	0.042	0.056	NA	NA	NA	NA	NA	chrX	8988431	9000871	ID=ASTEI20_045717;description=cell_division_cycle_and_apoptosis_regulator_protein_1-like;ebi_biotype=protein_coding
chrX	9007489	9008507	0	0	0.056	0.192	0.389	NA	NA	NA	NA	NA	.	-1	-1	.
chrX	9125147	9125902	0	0.111	0.528	0.517	0.417	NA	NA	NA	NA	NA	.	-1	-1	.
chrX	9193588	9197505	0	0.111	0.056	0.033	0.028	NA	NA	NA	NA	NA	.	-1	-1	.
chrX	9242599	9255481	0	0	0.167	0.05	0.056	NA	NA	NA	NA	21.467505	chrX	9243265	9245831	ID=ASTEI20_034987;description=fibroin_heavy_chain-like;ebi_biotype=protein_coding
chrX	9242599	9255481	0	0	0.167	0.05	0.056	NA	NA	NA	NA	21.467505	chrX	9249736	9252315	ID=ASTEI20_032509;description=fibroin_heavy_chain-like;ebi_biotype=protein_coding
chrX	9247577	9254125	0	0	0	0.017	0	NA	NA	NA	NA	NA	chrX	9249736	9252315	ID=ASTEI20_032509;description=fibroin_heavy_chain-like;ebi_biotype=protein_coding
chrX	9257639	9262062	0	0	0	0.025	0	NA	NA	NA	NA	NA	chrX	9257445	9258094	ID=ASTEI20_033168;description=circumsporozoite_protein-like;ebi_biotype=protein_coding
chrX	9257639	9262062	0	0	0	0.025	0	NA	NA	NA	NA	NA	chrX	9260947	9262999	ID=ASTEI20_038717;description=fibroin_heavy_chain-like;ebi_biotype=protein_coding
chrX	9287221	9293734	0.05	0	0.111	0.033	0.222	NA	60.885797	NA	NA	NA	chrX	9290233	9291662	ID=ASTEI20_038541.R50265;Parent=ASTEI20_038541;description=uncharacterized_LOC118506457;gene_ebi_biotype=lncRNA
chrX	9287221	9293734	0.05	0	0.111	0.033	0.222	NA	60.885797	NA	NA	NA	chrX	9290233	9291662	ID=ASTEI20_038541;description=uncharacterized_LOC118506457;ebi_biotype=lncRNA
chrX	9287221	9293734	0.05	0	0.111	0.033	0.222	NA	60.885797	NA	NA	NA	chrX	9288424	9290238	ID=ASTEI20_038245;description=protein_C19orf12_homolog%2C_transcript_variant_X3;ebi_biotype=protein_coding
chrX	9292109	9292734	0	0	0	0.05	0	NA	60.885797	NA	NA	NA	.	-1	-1	.
chrX	9292414	9292948	0	0	0.167	0.083	0.167	NA	60.885797	NA	NA	NA	.	-1	-1	.
chrX	9292417	9292725	0	0	0.056	0.042	0.028	NA	60.885797	NA	NA	NA	.	-1	-1	.
chrX	9296619	9297192	0.1	0	0	0	0.056	NA	60.885797	NA	NA	NA	.	-1	-1	.
chrX	9336634	9337037	0	0	0	0.008	0	NA	NA	NA	NA	NA	.	-1	-1	.
chrX	9336888	9337037	0	0	0.028	0.017	0	NA	NA	NA	NA	NA	.	-1	-1	.
chrX	9357008	9357585	0	0	0	0.008	0	NA	NA	NA	NA	NA	chrX	9357148	9359048	ID=ASTEI20_045125;description=tigger_transposable_element-derived_protein_1-like;ebi_biotype=protein_coding
chrX	9411922	9414165	0	0	0.083	0.1	0.167	80.520381	NA	366.495736	NA	18.667227	chrX	9388853	9413988	ID=ASTEI20_045951;description=MAP_kinase-activating_death_domain_protein%2C_transcript_variant_X1;ebi_biotype=protein_coding
chrX	9454277	9454649	0	0	0	0.008	0	568.825694	NA	922.212498	NA	NA	chrX	9440052	9507695	ID=ASTEI20_038575;description=sodium_channel_protein_Nach%2C_transcript_variant_X2;ebi_biotype=protein_coding
chrX	9480121	9480840	0	0	0.028	0	0	1228.410106	89.524967	1514.085341	NA	NA	chrX	9440052	9507695	ID=ASTEI20_038575;description=sodium_channel_protein_Nach%2C_transcript_variant_X2;ebi_biotype=protein_coding
chrX	9559470	9559767	0	0	0	0.017	0	759.823428	13.075587	242.625541	5.217405	NA	chrX	9556457	9565416	ID=ASTEI20_032216;description=calpain-D;ebi_biotype=protein_coding
chrX	9661432	9676153	0	0	0.028	0.042	0.028	1912.576962	973.004732	423.494951	92.815741	430.312795	.	-1	-1	.
chrX	9666025	9687131	0.2	0	0.056	0.092	0.083	1539.979351	716.751323	102.041895	94.412447	210.326431	.	-1	-1	.
chrX	9671008	9678107	0	0	0.028	0.05	0.028	658.520565	106.623479	NA	NA	NA	.	-1	-1	.
chrX	9677692	9701108	0	0	0.083	0.042	0.167	585.579394	314.918239	53.440015	17.762866	143.117957	chrX	9697045	9701124	ID=ASTEI20_031614;description=probable_cytochrome_P450_9f2;ebi_biotype=protein_coding
chrX	9677994	9690130	0	0	0	0.008	0.111	585.579394	NA	53.440015	17.762866	NA	.	-1	-1	.
chrX	9689295	9691453	0	0	0.028	0.075	0.028	536.416136	NA	53.440015	17.762866	NA	.	-1	-1	.
chrX	9689860	9701108	0.05	0	0.389	0.342	0.361	536.416136	314.918239	53.440015	17.762866	143.117957	chrX	9697045	9701124	ID=ASTEI20_031614;description=probable_cytochrome_P450_9f2;ebi_biotype=protein_coding
chrX	9699771	9700029	0	0	0	0.017	0	926.038566	314.918239	53.440015	17.762866	143.117957	chrX	9697045	9701124	ID=ASTEI20_031614;description=probable_cytochrome_P450_9f2;ebi_biotype=protein_coding
chrX	9713141	9715396	0	0	0.028	0.025	0	1975.532788	455.036248	642.133446	215.963203	695.457847	.	-1	-1	.
chrX	9715294	9715912	0	0	0	0	0.056	1975.532788	455.036248	821.127126	215.963203	695.457847	.	-1	-1	.
chrX	9954128	9954408	0	0	0	0	0.028	NA	NA	NA	12.282422	4161.533534	.	-1	-1	.
chrX	10173602	10242932	0	0	0	0.008	0	NA	NA	NA	22.687063	2670.109682	.	-1	-1	.
chrX	10254948	10255481	0	0	0.028	0	0	NA	NA	NA	7.868525	338.18719	.	-1	-1	.
chrX	10265272	10268976	0	0	0	0.008	0	NA	NA	NA	15.88037	NA	.	-1	-1	.
chrX	10390867	10391173	0	0	0	0.008	0	NA	NA	NA	5.665257	NA	.	-1	-1	.
chrX	10435442	10521455	0	0	0	0.017	0	NA	NA	NA	NA	NA	chrX	10442040	10443048	ID=ASTEI20_041787;description=uncharacterized_LOC118506697%2C_transcript_variant_X2;ebi_biotype=protein_coding
chrX	10435442	10521455	0	0	0	0.017	0	NA	NA	NA	NA	NA	chrX	10519561	10526802	ID=ASTEI20_040274;description=NCK-interacting_protein_with_SH3_domain;ebi_biotype=protein_coding
chrX	10435442	10521455	0	0	0	0.017	0	NA	NA	NA	NA	NA	chrX	10436044	10441778	ID=ASTEI20_045290;description=xylulose_kinase%2C_transcript_variant_X1;ebi_biotype=protein_coding
chrX	10435442	10521455	0	0	0	0.017	0	NA	NA	NA	NA	NA	chrX	10444787	10512546	ID=ASTEI20_044884;description=F-actin-monooxygenase_Mical%2C_transcript_variant_X1;ebi_biotype=protein_coding
chrX	10463525	10463931	0	0	0	0.008	0.056	NA	NA	NA	NA	NA	chrX	10444787	10512546	ID=ASTEI20_044884;description=F-actin-monooxygenase_Mical%2C_transcript_variant_X1;ebi_biotype=protein_coding
chrX	10513271	10521274	0.05	0	0.444	0.242	0.361	NA	NA	NA	NA	NA	chrX	10519561	10526802	ID=ASTEI20_040274;description=NCK-interacting_protein_with_SH3_domain;ebi_biotype=protein_coding
chrX	10844115	10844567	0.15	0	0.111	0.008	0	NA	NA	NA	NA	NA	chrX	10836869	10855392	ID=ASTEI20_033929;description=cyclic_AMP_response_element-binding_protein_B%2C_transcript_variant_X8;ebi_biotype=protein_coding
chrX	10883000	10883273	0	0	0.111	0.058	0.083	NA	NA	NA	NA	NA	chrX	10878618	10886458	ID=ASTEI20_034087;description=N-acetyl-D-glucosamine_kinase%2C_transcript_variant_X1;ebi_biotype=protein_coding
chrX	11286653	11287036	0.05	0	0.278	0.1	0.111	NA	NA	NA	NA	NA	.	-1	-1	.
chrX	11289333	11289659	0	0	0	0.017	0	NA	NA	NA	NA	NA	.	-1	-1	.
chrX	11289491	11289795	0	0	0.028	0	0	NA	NA	NA	NA	NA	.	-1	-1	.
chrX	11319042	11319294	0	0	0	0	0.028	NA	NA	NA	NA	NA	chrX	11317921	11322066	ID=ASTEI20_032183;description=mucin-5AC-like%2C_transcript_variant_X2;ebi_biotype=protein_coding
chrX	11319540	11320061	0	0	0.028	0	0	NA	NA	NA	NA	NA	chrX	11317921	11322066	ID=ASTEI20_032183;description=mucin-5AC-like%2C_transcript_variant_X2;ebi_biotype=protein_coding
chrX	11327753	11328308	0	0	0	0.008	0	NA	NA	NA	NA	NA	.	-1	-1	.
chrX	11336926	11400816	0	0	0.139	0.017	0.083	NA	NA	NA	NA	NA	chrX	11374985	11381285	ID=ASTEI20_041304;description=synaptic_vesicle_glycoprotein_2B%2C_transcript_variant_X2;ebi_biotype=protein_coding
chrX	11336926	11400816	0	0	0.139	0.017	0.083	NA	NA	NA	NA	NA	chrX	11383665	11385916	ID=ASTEI20_031001;description=(Lyso)-N-acylphosphatidylethanolamine_lipase-like%2C_transcript_variant_X2;ebi_biotype=protein_coding
chrX	11336926	11400816	0	0	0.139	0.017	0.083	NA	NA	NA	NA	NA	chrX	11394513	11395563	ID=ASTEI20_038783.R50775;Parent=ASTEI20_038783;description=uncharacterized_LOC118508199;gene_ebi_biotype=lncRNA
chrX	11336926	11400816	0	0	0.139	0.017	0.083	NA	NA	NA	NA	NA	chrX	11394513	11395563	ID=ASTEI20_038783;description=uncharacterized_LOC118508199;ebi_biotype=lncRNA
chrX	11336926	11400816	0	0	0.139	0.017	0.083	NA	NA	NA	NA	NA	chrX	11341206	11356173	ID=ASTEI20_040611;description=E3_ubiquitin-protein_ligase_Nedd-4-like%2C_transcript_variant_X2;ebi_biotype=protein_coding
chrX	11336926	11400816	0	0	0.139	0.017	0.083	NA	NA	NA	NA	NA	chrX	11387216	11404554	ID=ASTEI20_042790;description=protein_wings_apart-like%2C_transcript_variant_X1;ebi_biotype=protein_coding
chrX	11349807	11351526	0.05	0	0	0	0	NA	NA	NA	NA	NA	chrX	11341206	11356173	ID=ASTEI20_040611;description=E3_ubiquitin-protein_ligase_Nedd-4-like%2C_transcript_variant_X2;ebi_biotype=protein_coding
chrX	11410885	11411517	0	0	0.167	0	0	NA	NA	NA	NA	NA	chrX	11409667	11412534	ID=ASTEI20_031267;description=60S_ribosomal_protein_L10-like%2C_transcript_variant_X1;ebi_biotype=protein_coding
chrX	11411090	11411558	0	0	0	0	0.111	NA	NA	NA	NA	NA	chrX	11409667	11412534	ID=ASTEI20_031267;description=60S_ribosomal_protein_L10-like%2C_transcript_variant_X1;ebi_biotype=protein_coding
chrX	11575402	11579126	0	0	0	0	0.056	197.458119	NA	NA	NA	NA	chrX	11528566	11585126	ID=ASTEI20_037418;description=obg-like_ATPase_1%2C_transcript_variant_X3;ebi_biotype=protein_coding
chrX	11653213	11729020	0	0	0	0.008	0	NA	NA	NA	NA	NA	chrX	11671262	11678153	ID=ASTEI20_043430;description=transcription_factor_btd;ebi_biotype=protein_coding
chrX	11653213	11729020	0	0	0	0.008	0	NA	NA	NA	NA	NA	chrX	11689234	11713946	ID=ASTEI20_040944;description=protein_FAM107B%2C_transcript_variant_X2;ebi_biotype=protein_coding
chrX	11653213	11729020	0	0	0	0.008	0	NA	NA	NA	NA	NA	chrX	11726457	11753329	ID=ASTEI20_038334;description=protein_gurken-like%2C_transcript_variant_X8;ebi_biotype=protein_coding
chrX	11653213	11729020	0	0	0	0.008	0	NA	NA	NA	NA	NA	chrX	11586873	11671070	ID=ASTEI20_040751;description=transcription_factor_Sp9%2C_transcript_variant_X9;ebi_biotype=protein_coding
chrX	11679868	11680301	0	0	0.139	0.025	0.056	NA	NA	NA	NA	NA	.	-1	-1	.
chrX	11697017	11697377	0.05	0	0.194	0.05	0.222	NA	NA	NA	NA	NA	chrX	11689234	11713946	ID=ASTEI20_040944;description=protein_FAM107B%2C_transcript_variant_X2;ebi_biotype=protein_coding
chrX	11700230	11700465	0	0.056	0	0	0.083	NA	NA	NA	NA	NA	chrX	11689234	11713946	ID=ASTEI20_040944;description=protein_FAM107B%2C_transcript_variant_X2;ebi_biotype=protein_coding
chrX	11761232	11761995	0	0	0	0.067	0	NA	NA	NA	NA	NA	chrX	11755247	11763416	ID=ASTEI20_043747;description=DDB1-_and_CUL4-associated_factor_7%2C_transcript_variant_X3;ebi_biotype=protein_coding
chrX	11767495	11767874	0.1	0	0	0.05	0	NA	NA	NA	NA	NA	.	-1	-1	.
chrX	11968161	11968415	0	0	0	0	0.028	NA	41.710509	NA	NA	NA	chrX	11965775	11969598	ID=ASTEI20_037647.R48321;Parent=ASTEI20_037647;description=uncharacterized_LOC118508189;gene_ebi_biotype=lncRNA
chrX	11968161	11968415	0	0	0	0	0.028	NA	41.710509	NA	NA	NA	chrX	11965775	11969598	ID=ASTEI20_037647;description=uncharacterized_LOC118508189;ebi_biotype=lncRNA
chrX	11968161	11968415	0	0	0	0	0.028	NA	41.710509	NA	NA	NA	chrX	11953346	12010338	ID=ASTEI20_041381.R56385;Parent=ASTEI20_041381;description=carbonic_anhydrase-related_protein_10%2C_transcript_variant_X4;gene_ebi_biotype=protein_coding
chrX	11968161	11968415	0	0	0	0	0.028	NA	41.710509	NA	NA	NA	chrX	11953346	12010338	ID=ASTEI20_041381.R56388;Parent=ASTEI20_041381;description=carbonic_anhydrase-related_protein_10%2C_transcript_variant_X3;gene_ebi_biotype=protein_coding
chrX	11968161	11968415	0	0	0	0	0.028	NA	41.710509	NA	NA	NA	chrX	11953346	12010338	ID=ASTEI20_041381;description=carbonic_anhydrase-related_protein_10%2C_transcript_variant_X3;ebi_biotype=protein_coding
chrX	11968162	11970557	0	0	0	0.017	0.167	NA	41.710509	NA	NA	NA	chrX	11965775	11969598	ID=ASTEI20_037647.R48321;Parent=ASTEI20_037647;description=uncharacterized_LOC118508189;gene_ebi_biotype=lncRNA
chrX	11968162	11970557	0	0	0	0.017	0.167	NA	41.710509	NA	NA	NA	chrX	11965775	11969598	ID=ASTEI20_037647;description=uncharacterized_LOC118508189;ebi_biotype=lncRNA
chrX	11968162	11970557	0	0	0	0.017	0.167	NA	41.710509	NA	NA	NA	chrX	11953346	12010338	ID=ASTEI20_041381.R56385;Parent=ASTEI20_041381;description=carbonic_anhydrase-related_protein_10%2C_transcript_variant_X4;gene_ebi_biotype=protein_coding
chrX	11968162	11970557	0	0	0	0.017	0.167	NA	41.710509	NA	NA	NA	chrX	11953346	12010338	ID=ASTEI20_041381.R56388;Parent=ASTEI20_041381;description=carbonic_anhydrase-related_protein_10%2C_transcript_variant_X3;gene_ebi_biotype=protein_coding
chrX	11968162	11970557	0	0	0	0.017	0.167	NA	41.710509	NA	NA	NA	chrX	11953346	12010338	ID=ASTEI20_041381;description=carbonic_anhydrase-related_protein_10%2C_transcript_variant_X3;ebi_biotype=protein_coding
chrX	12134294	12134807	0	0	0	0	0.028	NA	NA	NA	NA	NA	.	-1	-1	.
chrX	12134374	12137487	0	0	0.083	0	0.083	NA	NA	NA	NA	NA	.	-1	-1	.
chrX	12244687	12259269	0	0	0.028	0	0	NA	NA	NA	NA	26.673114	.	-1	-1	.
chrX	12397034	12397808	0	0	0	0	0.056	NA	NA	NA	NA	NA	.	-1	-1	.
chrX	12504359	12504900	0	0	0.028	0.008	0.111	NA	NA	NA	NA	NA	.	-1	-1	.
chrX	12578313	12578734	0	0	0	0	0.056	NA	7.812551	NA	NA	NA	.	-1	-1	.
chrX	12655503	12655922	0	0	0	0	0.028	NA	NA	NA	NA	NA	.	-1	-1	.
chrX	12658133	12658544	0	0.056	0	0.042	0.028	NA	NA	NA	NA	NA	.	-1	-1	.
chrX	12697101	12697440	0	0	0.333	0.275	0.278	NA	NA	NA	NA	NA	chrX	12696189	12698462	ID=ASTEI20_035334.R43435;Parent=ASTEI20_035334;description=uncharacterized_LOC118508229;gene_ebi_biotype=lncRNA
chrX	12697101	12697440	0	0	0.333	0.275	0.278	NA	NA	NA	NA	NA	chrX	12696189	12698462	ID=ASTEI20_035334;description=uncharacterized_LOC118508229;ebi_biotype=lncRNA
chrX	12751507	12752290	0	0	0.083	0.15	0.389	NA	NA	NA	5.673969	NA	.	-1	-1	.
chrX	12764976	12765311	0	0	0.222	0.183	0.083	NA	NA	NA	NA	NA	.	-1	-1	.
chrX	12768452	12768838	0.15	0	0.028	0.008	0.056	NA	NA	NA	NA	NA	.	-1	-1	.
chrX	12779664	12780161	0	0	0.028	0	0	NA	NA	NA	NA	NA	.	-1	-1	.
chrX	12779800	12780125	0	0	0.028	0	0.028	NA	NA	NA	NA	NA	.	-1	-1	.
chrX	12880866	12883864	0	0	0	0.008	0	NA	NA	NA	NA	NA	.	-1	-1	.
chrX	13145631	13145928	0	0	0.028	0	0	NA	NA	NA	NA	NA	chrX	13073046	13149131	ID=ASTEI20_036851;description=AF4/FMR2_family_member_lilli-like%2C_transcript_variant_X1;ebi_biotype=protein_coding
chrX	13145804	13146112	0	0	0	0	0.028	NA	NA	NA	NA	NA	chrX	13073046	13149131	ID=ASTEI20_036851;description=AF4/FMR2_family_member_lilli-like%2C_transcript_variant_X1;ebi_biotype=protein_coding
chrX	13147304	13147563	0	0	0.028	0.033	0.028	NA	NA	NA	NA	NA	chrX	13073046	13149131	ID=ASTEI20_036851;description=AF4/FMR2_family_member_lilli-like%2C_transcript_variant_X1;ebi_biotype=protein_coding
chrX	13187180	13187496	0	0.111	0.056	0.025	0.056	NA	NA	NA	NA	NA	.	-1	-1	.
chrX	13242210	13247176	0	0	0.083	0	0	NA	NA	NA	NA	NA	chrX	13234835	13268167	ID=ASTEI20_031367;description=protein_sevenless%2C_transcript_variant_X2;ebi_biotype=protein_coding
chrX	13248771	13249047	0	0	0.056	0.017	0	NA	NA	NA	NA	NA	chrX	13234835	13268167	ID=ASTEI20_031367;description=protein_sevenless%2C_transcript_variant_X2;ebi_biotype=protein_coding
chrX	13363964	13366931	0	0	0	0.017	0	NA	NA	NA	NA	NA	chrX	13342834	13392765	ID=ASTEI20_031751;description=chaoptin%2C_transcript_variant_X1;ebi_biotype=protein_coding
chrX	13371248	13377625	0	0	0	0	0.167	NA	NA	NA	NA	NA	chrX	13342834	13392765	ID=ASTEI20_031751;description=chaoptin%2C_transcript_variant_X1;ebi_biotype=protein_coding
chrX	13405994	13419712	0	0	0	0.008	0	NA	NA	NA	NA	NA	chrX	13393126	13412209	ID=ASTEI20_041920;description=ectopic_P_granules_protein_5_homolog;ebi_biotype=protein_coding
chrX	13405994	13419712	0	0	0	0.008	0	NA	NA	NA	NA	NA	chrX	13416801	13420716	ID=ASTEI20_041216;description=uncharacterized_LOC118508961%2C_transcript_variant_X2;ebi_biotype=protein_coding
chrX	13406030	13410725	0	0	0	0.042	0	NA	NA	NA	NA	NA	chrX	13393126	13412209	ID=ASTEI20_041920;description=ectopic_P_granules_protein_5_homolog;ebi_biotype=protein_coding
chrX	13737226	13742237	0	0	0	0.008	0	NA	NA	NA	NA	NA	chrX	13710054	13740861	ID=ASTEI20_044578;description=serine/threonine-protein_kinase_tousled-like_1%2C_transcript_variant_X1;ebi_biotype=protein_coding
chrX	13762696	13764675	0	0	0.028	0	0	NA	NA	NA	NA	NA	.	-1	-1	.
chrX	13849199	13853566	0	0	0	0	0.028	NA	NA	NA	38.514149	NA	chrX	13770002	13890300	ID=ASTEI20_039892;description=octopamine_receptor_Oamb%2C_transcript_variant_X13;ebi_biotype=protein_coding
chrX	13854521	13855396	0	0	0.278	0.075	0.111	NA	NA	NA	15.789513	NA	chrX	13770002	13890300	ID=ASTEI20_039892;description=octopamine_receptor_Oamb%2C_transcript_variant_X13;ebi_biotype=protein_coding
chrX	13866583	13867354	0	0	0.222	0.008	0.083	NA	NA	NA	NA	NA	chrX	13770002	13890300	ID=ASTEI20_039892;description=octopamine_receptor_Oamb%2C_transcript_variant_X13;ebi_biotype=protein_coding
chrX	13936561	13969388	0	0	0.194	0.142	0.306	NA	NA	NA	9.209217	NA	.	-1	-1	.
chrX	13947211	13964543	0	0	0	0.067	0	NA	NA	NA	6.974643	NA	.	-1	-1	.
chrX	13951608	14012517	0	0	0.028	0.008	0.111	NA	NA	NA	NA	NA	.	-1	-1	.
chrX	13952398	13964181	0	0	0	0.05	0.056	NA	NA	NA	6.974643	NA	.	-1	-1	.
chrX	13971935	14012641	0	0	0	0.058	0.056	NA	NA	NA	6.974643	NA	.	-1	-1	.
chrX	13988532	14008106	0.15	0	0.278	0.058	0.306	NA	NA	NA	NA	NA	.	-1	-1	.
chrX	13992795	14012518	0	0	0.028	0.017	0.056	NA	NA	NA	NA	NA	.	-1	-1	.
chrX	14033397	14035383	0	0	0	0.058	0	NA	NA	NA	NA	NA	chrX	14025481	14034506	ID=ASTEI20_042040;description=protein_abrupt-like%2C_transcript_variant_X2;ebi_biotype=protein_coding
chrX	14171217	14179448	0	0	0	0.008	0	NA	NA	NA	5.876521	NA	chrX	14178096	14186423	ID=ASTEI20_031573;description=nuclear_hormone_receptor_FTZ-F1%2C_transcript_variant_X7;ebi_biotype=protein_coding
chrX	14171217	14179448	0	0	0	0.008	0	NA	NA	NA	5.876521	NA	chrX	14158432	14177163	ID=ASTEI20_036361;description=zinc_finger_protein_2%2C_transcript_variant_X4;ebi_biotype=protein_coding
chrX	14397599	14397877	0	0	0	0.008	0	NA	NA	NA	NA	NA	.	-1	-1	.
chrX	14454686	14460640	0	0	0	0.008	0	NA	NA	NA	NA	NA	.	-1	-1	.
chrX	14645778	14646154	0.05	0	0.083	0.25	0.444	NA	NA	NA	NA	NA	chrX	14635907	14651319	ID=ASTEI20_032869;description=BTB/POZ_domain-containing_protein_KCTD5;ebi_biotype=protein_coding
chrX	14679894	14681956	0	0	0.028	0.075	0.167	NA	NA	NA	NA	NA	chrX	14678692	14682491	ID=ASTEI20_044717;description=cytochrome_P450_4d2-like%2C_transcript_variant_X2;ebi_biotype=protein_coding
chrX	14829721	14832802	0	0	0	0	0.028	NA	NA	NA	NA	NA	chrX	14786694	14829948	ID=ASTEI20_034602;description=signal_transducer_and_transcription_activator%2C_transcript_variant_X6;ebi_biotype=protein_coding
chrX	14953189	14954404	0	0	0	0.008	0	NA	NA	NA	NA	NA	chrX	14938017	14994623	ID=ASTEI20_039482;description=tRNA_dimethylallyltransferase;ebi_biotype=protein_coding
chrX	15022892	15023741	0	0	0.111	0.208	0.333	43.457426	NA	NA	NA	NA	.	-1	-1	.
chrX	15055212	15061337	0	0	0.139	0.033	0.083	NA	NA	NA	NA	NA	.	-1	-1	.
chrX	15065088	15066186	0	0	0.028	0.192	0.167	NA	NA	NA	NA	NA	.	-1	-1	.
chrX	15069371	15087453	0	0	0	0.042	0	NA	NA	NA	NA	NA	.	-1	-1	.
chrX	15078527	15097652	0	0	0.028	0	0	NA	NA	NA	NA	NA	.	-1	-1	.
chrX	15080397	15088428	0	0	0	0.008	0	NA	NA	NA	NA	NA	.	-1	-1	.
chrX	15413012	15416457	0	0	0	0.025	0	NA	NA	NA	NA	NA	chrX	15396267	15431973	ID=ASTEI20_041667;description=ataxin-1-like%2C_transcript_variant_X6;ebi_biotype=protein_coding
chrX	15414671	15416462	0.2	0.222	0.389	0.292	0.306	NA	NA	NA	NA	NA	chrX	15396267	15431973	ID=ASTEI20_041667;description=ataxin-1-like%2C_transcript_variant_X6;ebi_biotype=protein_coding
chrX	15468021	15468289	0.2	0.056	0.167	0.042	0	NA	NA	NA	NA	NA	chrX	15462402	15482758	ID=ASTEI20_041940;description=cytosolic_purine_5'-nucleotidase%2C_transcript_variant_X4;ebi_biotype=protein_coding
chrX	15509359	15513871	0	0	0.056	0.05	0	31.689458	NA	NA	NA	NA	.	-1	-1	.
chrX	15596283	15597508	0	0	0.056	0	0	NA	NA	NA	7.505622	NA	.	-1	-1	.
chrX	15682992	15692485	0	0	0.056	0	0	NA	NA	NA	NA	NA	chrX	15682472	15696312	ID=ASTEI20_033954;description=probable_phospholipid-transporting_ATPase_IF%2C_transcript_variant_X2;ebi_biotype=protein_coding
chrX	15734654	15746263	0	0	0	0.008	0	NA	NA	NA	5.57598	NA	chrX	15716519	15770573	ID=ASTEI20_035313.R43393;Parent=ASTEI20_035313;description=negative_elongation_factor_D-like%2C_transcript_variant_X2;gene_ebi_biotype=protein_coding
chrX	15734654	15746263	0	0	0	0.008	0	NA	NA	NA	5.57598	NA	chrX	15716519	15770573	ID=ASTEI20_035313;description=negative_elongation_factor_D-like%2C_transcript_variant_X2;ebi_biotype=protein_coding
chrX	15734654	15746263	0	0	0	0.008	0	NA	NA	NA	5.57598	NA	chrX	15718911	15770570	ID=ASTEI20_035313.R43392;Parent=ASTEI20_035313;description=negative_elongation_factor_D-like%2C_transcript_variant_X4;gene_ebi_biotype=protein_coding
chrX	15734654	15746263	0	0	0	0.008	0	NA	NA	NA	5.57598	NA	chrX	15718911	15770570	ID=ASTEI20_035313.R43401;Parent=ASTEI20_035313;description=negative_elongation_factor_D-like%2C_transcript_variant_X7;gene_ebi_biotype=protein_coding
chrX	15734654	15746263	0	0	0	0.008	0	NA	NA	NA	5.57598	NA	chrX	15718911	15770573	ID=ASTEI20_035313.R43396;Parent=ASTEI20_035313;description=negative_elongation_factor_D-like%2C_transcript_variant_X3;gene_ebi_biotype=protein_coding
chrX	15734654	15746263	0	0	0	0.008	0	NA	NA	NA	5.57598	NA	chrX	15718911	15770573	ID=ASTEI20_035313.R43397;Parent=ASTEI20_035313;description=negative_elongation_factor_D-like%2C_transcript_variant_X1;gene_ebi_biotype=protein_coding
chrX	15734654	15746263	0	0	0	0.008	0	NA	NA	NA	5.57598	NA	chrX	15718911	15770573	ID=ASTEI20_035313.R43399;Parent=ASTEI20_035313;description=negative_elongation_factor_D-like%2C_transcript_variant_X5;gene_ebi_biotype=protein_coding
chrX	15741498	15742671	0	0	0.056	0	0	NA	NA	NA	NA	NA	chrX	15716519	15770573	ID=ASTEI20_035313.R43393;Parent=ASTEI20_035313;description=negative_elongation_factor_D-like%2C_transcript_variant_X2;gene_ebi_biotype=protein_coding
chrX	15741498	15742671	0	0	0.056	0	0	NA	NA	NA	NA	NA	chrX	15716519	15770573	ID=ASTEI20_035313;description=negative_elongation_factor_D-like%2C_transcript_variant_X2;ebi_biotype=protein_coding
chrX	15741498	15742671	0	0	0.056	0	0	NA	NA	NA	NA	NA	chrX	15718911	15770570	ID=ASTEI20_035313.R43392;Parent=ASTEI20_035313;description=negative_elongation_factor_D-like%2C_transcript_variant_X4;gene_ebi_biotype=protein_coding
chrX	15741498	15742671	0	0	0.056	0	0	NA	NA	NA	NA	NA	chrX	15718911	15770570	ID=ASTEI20_035313.R43401;Parent=ASTEI20_035313;description=negative_elongation_factor_D-like%2C_transcript_variant_X7;gene_ebi_biotype=protein_coding
chrX	15741498	15742671	0	0	0.056	0	0	NA	NA	NA	NA	NA	chrX	15718911	15770573	ID=ASTEI20_035313.R43396;Parent=ASTEI20_035313;description=negative_elongation_factor_D-like%2C_transcript_variant_X3;gene_ebi_biotype=protein_coding
chrX	15741498	15742671	0	0	0.056	0	0	NA	NA	NA	NA	NA	chrX	15718911	15770573	ID=ASTEI20_035313.R43397;Parent=ASTEI20_035313;description=negative_elongation_factor_D-like%2C_transcript_variant_X1;gene_ebi_biotype=protein_coding
chrX	15741498	15742671	0	0	0.056	0	0	NA	NA	NA	NA	NA	chrX	15718911	15770573	ID=ASTEI20_035313.R43399;Parent=ASTEI20_035313;description=negative_elongation_factor_D-like%2C_transcript_variant_X5;gene_ebi_biotype=protein_coding
chrX	15985146	16000378	0	0	0.194	0.15	0.306	NA	NA	NA	9.565336	NA	chrX	15976431	15987908	ID=ASTEI20_032493;description=proton-coupled_amino_acid_transporter-like_protein_CG1139%2C_transcript_variant_X1;ebi_biotype=protein_coding
chrX	15985748	16005113	0	0	0.083	0.008	0.083	NA	NA	NA	9.565336	NA	chrX	15976431	15987908	ID=ASTEI20_032493;description=proton-coupled_amino_acid_transporter-like_protein_CG1139%2C_transcript_variant_X1;ebi_biotype=protein_coding
chrX	15985748	16005113	0	0	0.083	0.008	0.083	NA	NA	NA	9.565336	NA	chrX	16002603	16007450	ID=ASTEI20_042132;description=proton-coupled_amino_acid_transporter-like_protein_CG1139%2C_transcript_variant_X2;ebi_biotype=protein_coding
chrX	15998748	16008202	0	0	0.056	0.033	0.028	NA	NA	NA	9.565336	NA	chrX	16002603	16007450	ID=ASTEI20_042132;description=proton-coupled_amino_acid_transporter-like_protein_CG1139%2C_transcript_variant_X2;ebi_biotype=protein_coding
chrX	15999239	16009805	0.15	0	0.028	0.092	0.194	NA	NA	NA	9.565336	NA	chrX	16002603	16007450	ID=ASTEI20_042132;description=proton-coupled_amino_acid_transporter-like_protein_CG1139%2C_transcript_variant_X2;ebi_biotype=protein_coding
chrX	16003447	16009359	0.05	0	0	0	0	NA	NA	NA	9.565336	NA	chrX	16002603	16007450	ID=ASTEI20_042132;description=proton-coupled_amino_acid_transporter-like_protein_CG1139%2C_transcript_variant_X2;ebi_biotype=protein_coding
chrX	16096927	16098022	0	0	0	0.058	0	NA	NA	NA	NA	NA	chrX	16029266	16132598	ID=ASTEI20_032854;description=trithorax_group_protein_osa%2C_transcript_variant_X6;ebi_biotype=protein_coding
chrX	16137605	16141877	0	0	0.056	0.025	0	NA	NA	NA	NA	NA	.	-1	-1	.
chrX	16328981	16377767	0	0	0	0	0.028	NA	NA	NA	NA	NA	chrX	16335532	16345815	ID=ASTEI20_043728;description=homeobox_protein_GHOX-7-like;ebi_biotype=protein_coding
chrX	16328981	16377767	0	0	0	0	0.028	NA	NA	NA	NA	NA	chrX	16372970	16376749	ID=ASTEI20_036828.R46618;Parent=ASTEI20_036828;description=uncharacterized_LOC118512042%2C_transcript_variant_X1;gene_ebi_biotype=lncRNA
chrX	16328981	16377767	0	0	0	0	0.028	NA	NA	NA	NA	NA	chrX	16372970	16376749	ID=ASTEI20_036828.R46619;Parent=ASTEI20_036828;description=uncharacterized_LOC118512042%2C_transcript_variant_X2;gene_ebi_biotype=lncRNA
chrX	16328981	16377767	0	0	0	0	0.028	NA	NA	NA	NA	NA	chrX	16372970	16376749	ID=ASTEI20_036828;description=uncharacterized_LOC118512042%2C_transcript_variant_X1;ebi_biotype=lncRNA
chrX	16329512	16426090	0	0	0	0	0.028	NA	NA	NA	NA	NA	chrX	16335532	16345815	ID=ASTEI20_043728;description=homeobox_protein_GHOX-7-like;ebi_biotype=protein_coding
chrX	16329512	16426090	0	0	0	0	0.028	NA	NA	NA	NA	NA	chrX	16372970	16376749	ID=ASTEI20_036828.R46618;Parent=ASTEI20_036828;description=uncharacterized_LOC118512042%2C_transcript_variant_X1;gene_ebi_biotype=lncRNA
chrX	16329512	16426090	0	0	0	0	0.028	NA	NA	NA	NA	NA	chrX	16372970	16376749	ID=ASTEI20_036828.R46619;Parent=ASTEI20_036828;description=uncharacterized_LOC118512042%2C_transcript_variant_X2;gene_ebi_biotype=lncRNA
chrX	16329512	16426090	0	0	0	0	0.028	NA	NA	NA	NA	NA	chrX	16372970	16376749	ID=ASTEI20_036828;description=uncharacterized_LOC118512042%2C_transcript_variant_X1;ebi_biotype=lncRNA
chrX	16380180	16428726	0	0	0.556	0.375	0.417	NA	NA	NA	NA	NA	.	-1	-1	.
chrX	16384612	16439438	0	0	0.083	0.092	0.083	NA	NA	NA	NA	NA	.	-1	-1	.
chrX	16385255	16440090	0	0	0	0.05	0	NA	NA	NA	NA	NA	.	-1	-1	.
chrX	16385313	16411503	0	0	0.111	0.1	0.167	NA	NA	NA	NA	13.395027	.	-1	-1	.
chrX	16388901	16409289	0	0	0	0.075	0	NA	NA	NA	NA	13.395027	.	-1	-1	.
chrX	16398597	16469132	0	0	0	0.05	0.056	NA	NA	NA	NA	NA	.	-1	-1	.
chrX	16411912	16440591	0.1	0	0.056	0	0	NA	NA	NA	NA	13.395027	.	-1	-1	.
chrX	16519444	16523054	0.1	0	0.028	0.017	0	NA	NA	NA	NA	NA	chrX	16514990	16522529	ID=ASTEI20_041147;description=endochitinase_A-like;ebi_biotype=protein_coding
chrX	16520092	16520924	0	0	0	0.025	0	NA	NA	NA	NA	NA	chrX	16514990	16522529	ID=ASTEI20_041147;description=endochitinase_A-like;ebi_biotype=protein_coding
chrX	16547728	16556850	0	0	0.111	0.133	0.361	NA	NA	NA	NA	NA	chrX	16548908	16550247	ID=ASTEI20_043530.R61009;Parent=ASTEI20_043530;description=uncharacterized_LOC118512045%2C_transcript_variant_X1;gene_ebi_biotype=lncRNA
chrX	16547728	16556850	0	0	0.111	0.133	0.361	NA	NA	NA	NA	NA	chrX	16548908	16550249	ID=ASTEI20_043530.R61010;Parent=ASTEI20_043530;description=uncharacterized_LOC118512045%2C_transcript_variant_X2;gene_ebi_biotype=lncRNA
chrX	16547728	16556850	0	0	0.111	0.133	0.361	NA	NA	NA	NA	NA	chrX	16548908	16550250	ID=ASTEI20_043530.R61008;Parent=ASTEI20_043530;description=uncharacterized_LOC118512045%2C_transcript_variant_X3;gene_ebi_biotype=lncRNA
chrX	16547728	16556850	0	0	0.111	0.133	0.361	NA	NA	NA	NA	NA	chrX	16548908	16550250	ID=ASTEI20_043530;description=uncharacterized_LOC118512045%2C_transcript_variant_X3;ebi_biotype=lncRNA
chrX	16646073	16709950	0	0	0.028	0.008	0.083	NA	NA	NA	NA	NA	.	-1	-1	.
chrX	16700462	16742857	0	0	0	0.008	0.028	NA	NA	NA	NA	NA	.	-1	-1	.
chrX	16707240	16712513	0	0	0	0.025	0	NA	NA	NA	NA	NA	.	-1	-1	.
chrX	16720431	16754941	0	0.056	0	0	0	NA	NA	NA	NA	NA	.	-1	-1	.
chrX	16729826	16808069	0	0	0.083	0.133	0.056	NA	NA	NA	NA	NA	.	-1	-1	.
chrX	16774709	16829247	0	0	0	0.008	0	NA	NA	NA	NA	NA	.	-1	-1	.
chrX	16891805	16971622	0	0	0	0.008	0	NA	NA	NA	NA	NA	.	-1	-1	.
chrX	16989576	17021061	0	0	0.167	0.117	0.028	NA	13.280961	NA	NA	NA	.	-1	-1	.
chrX	17012627	17028383	0	0	0.028	0	0.111	NA	NA	NA	NA	NA	chrX	17027619	17033013	ID=ASTEI20_030968;description=Fanconi_anemia_group_M_protein_homolog;ebi_biotype=protein_coding
chrX	17035020	17054510	0	0	0	0	0.028	NA	NA	NA	NA	NA	chrX	17051812	17054483	ID=ASTEI20_043837;description=rRNA_N6-adenosine-methyltransferase_METTL5%2C_transcript_variant_X1;ebi_biotype=protein_coding
chrX	17035020	17054510	0	0	0	0	0.028	NA	NA	NA	NA	NA	chrX	17036955	17051060	ID=ASTEI20_035891;description=E3_ubiquitin-protein_ligase_UBR1%2C_transcript_variant_X2;ebi_biotype=protein_coding
chrX	17113613	17114301	0	0	0	0.008	0.056	NA	NA	NA	NA	NA	chrX	17093191	17132374	ID=ASTEI20_034929;description=solute_carrier_family_41_member_1%2C_transcript_variant_X7;ebi_biotype=protein_coding
chrX	17195702	17233042	0.1	0	0.222	0.108	0.028	NA	NA	NA	8.428517	NA	chrX	17230681	17236987	ID=ASTEI20_039552.R52298;Parent=ASTEI20_039552;description=uncharacterized_LOC118513126;gene_ebi_biotype=lncRNA
chrX	17195702	17233042	0.1	0	0.222	0.108	0.028	NA	NA	NA	8.428517	NA	chrX	17230681	17236987	ID=ASTEI20_039552;description=uncharacterized_LOC118513126;ebi_biotype=lncRNA
chrX	17195702	17233042	0.1	0	0.222	0.108	0.028	NA	NA	NA	8.428517	NA	chrX	17197559	17653644	ID=ASTEI20_032367;description=dopamine_receptor_2%2C_transcript_variant_X16;ebi_biotype=protein_coding
chrX	17207467	17219986	0	0	0.083	0.025	0	NA	NA	NA	NA	NA	chrX	17197559	17653644	ID=ASTEI20_032367;description=dopamine_receptor_2%2C_transcript_variant_X16;ebi_biotype=protein_coding
chrX	17315059	17351927	0	0	0.056	0.092	0.028	NA	NA	NA	NA	NA	chrX	17320365	17322274	ID=ASTEI20_041464;description=glycosaminoglycan_xylosylkinase_homolog;ebi_biotype=protein_coding
chrX	17315059	17351927	0	0	0.056	0.092	0.028	NA	NA	NA	NA	NA	chrX	17321768	17324251	ID=ASTEI20_030986;description=nitric_oxide-associated_protein_1;ebi_biotype=protein_coding
chrX	17315059	17351927	0	0	0.056	0.092	0.028	NA	NA	NA	NA	NA	chrX	17315947	17318707	ID=ASTEI20_036031;description=chondroitin_sulfate_glucuronyltransferase;ebi_biotype=protein_coding
chrX	17315059	17351927	0	0	0.056	0.092	0.028	NA	NA	NA	NA	NA	chrX	17197559	17653644	ID=ASTEI20_032367;description=dopamine_receptor_2%2C_transcript_variant_X16;ebi_biotype=protein_coding
chrX	17315059	17351927	0	0	0.056	0.092	0.028	NA	NA	NA	NA	NA	chrX	17311782	17653376	ID=ASTEI20_032367.R36929;Parent=ASTEI20_032367;description=dopamine_receptor_2%2C_transcript_variant_X14;gene_ebi_biotype=protein_coding
chrX	17315059	17351927	0	0	0.056	0.092	0.028	NA	NA	NA	NA	NA	chrX	17311782	17653387	ID=ASTEI20_032367.R36914;Parent=ASTEI20_032367;description=dopamine_receptor_2%2C_transcript_variant_X16;gene_ebi_biotype=protein_coding
chrX	17370737	17372123	0	0	0	0.067	0	NA	7.617105	NA	NA	NA	chrX	17197559	17653644	ID=ASTEI20_032367;description=dopamine_receptor_2%2C_transcript_variant_X16;ebi_biotype=protein_coding
chrX	17370737	17372123	0	0	0	0.067	0	NA	7.617105	NA	NA	NA	chrX	17311782	17653376	ID=ASTEI20_032367.R36929;Parent=ASTEI20_032367;description=dopamine_receptor_2%2C_transcript_variant_X14;gene_ebi_biotype=protein_coding
chrX	17370737	17372123	0	0	0	0.067	0	NA	7.617105	NA	NA	NA	chrX	17311782	17653387	ID=ASTEI20_032367.R36914;Parent=ASTEI20_032367;description=dopamine_receptor_2%2C_transcript_variant_X16;gene_ebi_biotype=protein_coding
chrX	17415769	17471827	0	0	0	0	0.028	NA	NA	NA	NA	NA	chrX	17450295	17491402	ID=ASTEI20_036997;description=synaptic_functional_regulator_FMR1%2C_transcript_variant_X1;ebi_biotype=protein_coding
chrX	17415769	17471827	0	0	0	0	0.028	NA	NA	NA	NA	NA	chrX	17197559	17653644	ID=ASTEI20_032367;description=dopamine_receptor_2%2C_transcript_variant_X16;ebi_biotype=protein_coding
chrX	17415769	17471827	0	0	0	0	0.028	NA	NA	NA	NA	NA	chrX	17311782	17653376	ID=ASTEI20_032367.R36929;Parent=ASTEI20_032367;description=dopamine_receptor_2%2C_transcript_variant_X14;gene_ebi_biotype=protein_coding
chrX	17415769	17471827	0	0	0	0	0.028	NA	NA	NA	NA	NA	chrX	17311782	17653387	ID=ASTEI20_032367.R36914;Parent=ASTEI20_032367;description=dopamine_receptor_2%2C_transcript_variant_X16;gene_ebi_biotype=protein_coding
chrX	17415769	17471827	0	0	0	0	0.028	NA	NA	NA	NA	NA	chrX	17410587	17445342	ID=ASTEI20_044984;description=frequenin-1%2C_transcript_variant_X13;ebi_biotype=protein_coding
chrX	17429588	17467567	0	0	0	0.008	0	NA	NA	NA	NA	NA	chrX	17450295	17491402	ID=ASTEI20_036997;description=synaptic_functional_regulator_FMR1%2C_transcript_variant_X1;ebi_biotype=protein_coding
chrX	17429588	17467567	0	0	0	0.008	0	NA	NA	NA	NA	NA	chrX	17197559	17653644	ID=ASTEI20_032367;description=dopamine_receptor_2%2C_transcript_variant_X16;ebi_biotype=protein_coding
chrX	17429588	17467567	0	0	0	0.008	0	NA	NA	NA	NA	NA	chrX	17311782	17653376	ID=ASTEI20_032367.R36929;Parent=ASTEI20_032367;description=dopamine_receptor_2%2C_transcript_variant_X14;gene_ebi_biotype=protein_coding
chrX	17429588	17467567	0	0	0	0.008	0	NA	NA	NA	NA	NA	chrX	17311782	17653387	ID=ASTEI20_032367.R36914;Parent=ASTEI20_032367;description=dopamine_receptor_2%2C_transcript_variant_X16;gene_ebi_biotype=protein_coding
chrX	17429588	17467567	0	0	0	0.008	0	NA	NA	NA	NA	NA	chrX	17410587	17445342	ID=ASTEI20_044984;description=frequenin-1%2C_transcript_variant_X13;ebi_biotype=protein_coding
chrX	17449022	17450196	0	0	0	0.075	0	NA	NA	NA	5.37524	NA	chrX	17197559	17653644	ID=ASTEI20_032367;description=dopamine_receptor_2%2C_transcript_variant_X16;ebi_biotype=protein_coding
chrX	17449022	17450196	0	0	0	0.075	0	NA	NA	NA	5.37524	NA	chrX	17311782	17653376	ID=ASTEI20_032367.R36929;Parent=ASTEI20_032367;description=dopamine_receptor_2%2C_transcript_variant_X14;gene_ebi_biotype=protein_coding
chrX	17449022	17450196	0	0	0	0.075	0	NA	NA	NA	5.37524	NA	chrX	17311782	17653387	ID=ASTEI20_032367.R36914;Parent=ASTEI20_032367;description=dopamine_receptor_2%2C_transcript_variant_X16;gene_ebi_biotype=protein_coding
chrX	17453417	17454025	0	0	0	0.025	0	NA	NA	NA	5.37524	NA	chrX	17450295	17491402	ID=ASTEI20_036997;description=synaptic_functional_regulator_FMR1%2C_transcript_variant_X1;ebi_biotype=protein_coding
chrX	17453417	17454025	0	0	0	0.025	0	NA	NA	NA	5.37524	NA	chrX	17197559	17653644	ID=ASTEI20_032367;description=dopamine_receptor_2%2C_transcript_variant_X16;ebi_biotype=protein_coding
chrX	17453417	17454025	0	0	0	0.025	0	NA	NA	NA	5.37524	NA	chrX	17311782	17653376	ID=ASTEI20_032367.R36929;Parent=ASTEI20_032367;description=dopamine_receptor_2%2C_transcript_variant_X14;gene_ebi_biotype=protein_coding
chrX	17453417	17454025	0	0	0	0.025	0	NA	NA	NA	5.37524	NA	chrX	17311782	17653387	ID=ASTEI20_032367.R36914;Parent=ASTEI20_032367;description=dopamine_receptor_2%2C_transcript_variant_X16;gene_ebi_biotype=protein_coding
chrX	17466094	17495980	0	0	0	0	0.083	NA	NA	NA	NA	NA	chrX	17450295	17491402	ID=ASTEI20_036997;description=synaptic_functional_regulator_FMR1%2C_transcript_variant_X1;ebi_biotype=protein_coding
chrX	17466094	17495980	0	0	0	0	0.083	NA	NA	NA	NA	NA	chrX	17197559	17653644	ID=ASTEI20_032367;description=dopamine_receptor_2%2C_transcript_variant_X16;ebi_biotype=protein_coding
chrX	17466094	17495980	0	0	0	0	0.083	NA	NA	NA	NA	NA	chrX	17311782	17653376	ID=ASTEI20_032367.R36929;Parent=ASTEI20_032367;description=dopamine_receptor_2%2C_transcript_variant_X14;gene_ebi_biotype=protein_coding
chrX	17466094	17495980	0	0	0	0	0.083	NA	NA	NA	NA	NA	chrX	17311782	17653387	ID=ASTEI20_032367.R36914;Parent=ASTEI20_032367;description=dopamine_receptor_2%2C_transcript_variant_X16;gene_ebi_biotype=protein_coding
chrX	17466895	17476920	0.1	0	0.056	0.025	0	NA	NA	NA	NA	NA	chrX	17450295	17491402	ID=ASTEI20_036997;description=synaptic_functional_regulator_FMR1%2C_transcript_variant_X1;ebi_biotype=protein_coding
chrX	17466895	17476920	0.1	0	0.056	0.025	0	NA	NA	NA	NA	NA	chrX	17197559	17653644	ID=ASTEI20_032367;description=dopamine_receptor_2%2C_transcript_variant_X16;ebi_biotype=protein_coding
chrX	17466895	17476920	0.1	0	0.056	0.025	0	NA	NA	NA	NA	NA	chrX	17311782	17653376	ID=ASTEI20_032367.R36929;Parent=ASTEI20_032367;description=dopamine_receptor_2%2C_transcript_variant_X14;gene_ebi_biotype=protein_coding
chrX	17466895	17476920	0.1	0	0.056	0.025	0	NA	NA	NA	NA	NA	chrX	17311782	17653387	ID=ASTEI20_032367.R36914;Parent=ASTEI20_032367;description=dopamine_receptor_2%2C_transcript_variant_X16;gene_ebi_biotype=protein_coding
chrX	17471209	17471581	0	0	0.111	0.133	0	NA	NA	NA	NA	NA	chrX	17450295	17491402	ID=ASTEI20_036997;description=synaptic_functional_regulator_FMR1%2C_transcript_variant_X1;ebi_biotype=protein_coding
chrX	17471209	17471581	0	0	0.111	0.133	0	NA	NA	NA	NA	NA	chrX	17197559	17653644	ID=ASTEI20_032367;description=dopamine_receptor_2%2C_transcript_variant_X16;ebi_biotype=protein_coding
chrX	17471209	17471581	0	0	0.111	0.133	0	NA	NA	NA	NA	NA	chrX	17311782	17653376	ID=ASTEI20_032367.R36929;Parent=ASTEI20_032367;description=dopamine_receptor_2%2C_transcript_variant_X14;gene_ebi_biotype=protein_coding
chrX	17471209	17471581	0	0	0.111	0.133	0	NA	NA	NA	NA	NA	chrX	17311782	17653387	ID=ASTEI20_032367.R36914;Parent=ASTEI20_032367;description=dopamine_receptor_2%2C_transcript_variant_X16;gene_ebi_biotype=protein_coding
chrX	17478466	17544926	0	0	0	0	0.056	NA	NA	NA	NA	NA	chrX	17450295	17491402	ID=ASTEI20_036997;description=synaptic_functional_regulator_FMR1%2C_transcript_variant_X1;ebi_biotype=protein_coding
chrX	17478466	17544926	0	0	0	0	0.056	NA	NA	NA	NA	NA	chrX	17197559	17653644	ID=ASTEI20_032367;description=dopamine_receptor_2%2C_transcript_variant_X16;ebi_biotype=protein_coding
chrX	17478466	17544926	0	0	0	0	0.056	NA	NA	NA	NA	NA	chrX	17311782	17653376	ID=ASTEI20_032367.R36929;Parent=ASTEI20_032367;description=dopamine_receptor_2%2C_transcript_variant_X14;gene_ebi_biotype=protein_coding
chrX	17478466	17544926	0	0	0	0	0.056	NA	NA	NA	NA	NA	chrX	17311782	17653387	ID=ASTEI20_032367.R36914;Parent=ASTEI20_032367;description=dopamine_receptor_2%2C_transcript_variant_X16;gene_ebi_biotype=protein_coding
chrX	17478466	17544926	0	0	0	0	0.056	NA	NA	NA	NA	NA	chrX	17521355	17615408	ID=ASTEI20_040340;description=lachesin%2C_transcript_variant_X3;ebi_biotype=protein_coding
chrX	17495107	17532839	0	0	0.056	0.017	0.139	NA	NA	NA	NA	NA	chrX	17197559	17653644	ID=ASTEI20_032367;description=dopamine_receptor_2%2C_transcript_variant_X16;ebi_biotype=protein_coding
chrX	17495107	17532839	0	0	0.056	0.017	0.139	NA	NA	NA	NA	NA	chrX	17311782	17653376	ID=ASTEI20_032367.R36929;Parent=ASTEI20_032367;description=dopamine_receptor_2%2C_transcript_variant_X14;gene_ebi_biotype=protein_coding
chrX	17495107	17532839	0	0	0.056	0.017	0.139	NA	NA	NA	NA	NA	chrX	17311782	17653387	ID=ASTEI20_032367.R36914;Parent=ASTEI20_032367;description=dopamine_receptor_2%2C_transcript_variant_X16;gene_ebi_biotype=protein_coding
chrX	17495107	17532839	0	0	0.056	0.017	0.139	NA	NA	NA	NA	NA	chrX	17521355	17615408	ID=ASTEI20_040340;description=lachesin%2C_transcript_variant_X3;ebi_biotype=protein_coding
chrX	17498653	17519597	0	0	0	0.008	0	NA	NA	NA	NA	NA	chrX	17197559	17653644	ID=ASTEI20_032367;description=dopamine_receptor_2%2C_transcript_variant_X16;ebi_biotype=protein_coding
chrX	17498653	17519597	0	0	0	0.008	0	NA	NA	NA	NA	NA	chrX	17311782	17653376	ID=ASTEI20_032367.R36929;Parent=ASTEI20_032367;description=dopamine_receptor_2%2C_transcript_variant_X14;gene_ebi_biotype=protein_coding
chrX	17498653	17519597	0	0	0	0.008	0	NA	NA	NA	NA	NA	chrX	17311782	17653387	ID=ASTEI20_032367.R36914;Parent=ASTEI20_032367;description=dopamine_receptor_2%2C_transcript_variant_X16;gene_ebi_biotype=protein_coding
chrX	17520366	17529645	0	0	0.028	0	0	NA	NA	NA	NA	NA	chrX	17197559	17653644	ID=ASTEI20_032367;description=dopamine_receptor_2%2C_transcript_variant_X16;ebi_biotype=protein_coding
chrX	17520366	17529645	0	0	0.028	0	0	NA	NA	NA	NA	NA	chrX	17311782	17653376	ID=ASTEI20_032367.R36929;Parent=ASTEI20_032367;description=dopamine_receptor_2%2C_transcript_variant_X14;gene_ebi_biotype=protein_coding
chrX	17520366	17529645	0	0	0.028	0	0	NA	NA	NA	NA	NA	chrX	17311782	17653387	ID=ASTEI20_032367.R36914;Parent=ASTEI20_032367;description=dopamine_receptor_2%2C_transcript_variant_X16;gene_ebi_biotype=protein_coding
chrX	17520366	17529645	0	0	0.028	0	0	NA	NA	NA	NA	NA	chrX	17521355	17615408	ID=ASTEI20_040340;description=lachesin%2C_transcript_variant_X3;ebi_biotype=protein_coding
chrX	17531931	17542951	0	0	0	0	0.028	NA	NA	NA	NA	NA	chrX	17197559	17653644	ID=ASTEI20_032367;description=dopamine_receptor_2%2C_transcript_variant_X16;ebi_biotype=protein_coding
chrX	17531931	17542951	0	0	0	0	0.028	NA	NA	NA	NA	NA	chrX	17311782	17653376	ID=ASTEI20_032367.R36929;Parent=ASTEI20_032367;description=dopamine_receptor_2%2C_transcript_variant_X14;gene_ebi_biotype=protein_coding
chrX	17531931	17542951	0	0	0	0	0.028	NA	NA	NA	NA	NA	chrX	17311782	17653387	ID=ASTEI20_032367.R36914;Parent=ASTEI20_032367;description=dopamine_receptor_2%2C_transcript_variant_X16;gene_ebi_biotype=protein_coding
chrX	17531931	17542951	0	0	0	0	0.028	NA	NA	NA	NA	NA	chrX	17521355	17615408	ID=ASTEI20_040340;description=lachesin%2C_transcript_variant_X3;ebi_biotype=protein_coding
chrX	17533172	17544061	0.15	0.056	0.194	0.292	0.111	NA	NA	NA	NA	NA	chrX	17197559	17653644	ID=ASTEI20_032367;description=dopamine_receptor_2%2C_transcript_variant_X16;ebi_biotype=protein_coding
chrX	17533172	17544061	0.15	0.056	0.194	0.292	0.111	NA	NA	NA	NA	NA	chrX	17311782	17653376	ID=ASTEI20_032367.R36929;Parent=ASTEI20_032367;description=dopamine_receptor_2%2C_transcript_variant_X14;gene_ebi_biotype=protein_coding
chrX	17533172	17544061	0.15	0.056	0.194	0.292	0.111	NA	NA	NA	NA	NA	chrX	17311782	17653387	ID=ASTEI20_032367.R36914;Parent=ASTEI20_032367;description=dopamine_receptor_2%2C_transcript_variant_X16;gene_ebi_biotype=protein_coding
chrX	17533172	17544061	0.15	0.056	0.194	0.292	0.111	NA	NA	NA	NA	NA	chrX	17521355	17615408	ID=ASTEI20_040340;description=lachesin%2C_transcript_variant_X3;ebi_biotype=protein_coding
chrX	17565390	17624491	0	0	0	0.058	0.056	NA	NA	NA	NA	NA	chrX	17197559	17653644	ID=ASTEI20_032367;description=dopamine_receptor_2%2C_transcript_variant_X16;ebi_biotype=protein_coding
chrX	17565390	17624491	0	0	0	0.058	0.056	NA	NA	NA	NA	NA	chrX	17311782	17653376	ID=ASTEI20_032367.R36929;Parent=ASTEI20_032367;description=dopamine_receptor_2%2C_transcript_variant_X14;gene_ebi_biotype=protein_coding
chrX	17565390	17624491	0	0	0	0.058	0.056	NA	NA	NA	NA	NA	chrX	17311782	17653387	ID=ASTEI20_032367.R36914;Parent=ASTEI20_032367;description=dopamine_receptor_2%2C_transcript_variant_X16;gene_ebi_biotype=protein_coding
chrX	17565390	17624491	0	0	0	0.058	0.056	NA	NA	NA	NA	NA	chrX	17521355	17615408	ID=ASTEI20_040340;description=lachesin%2C_transcript_variant_X3;ebi_biotype=protein_coding
chrX	17584665	17606372	0	0	0.194	0.058	0.139	NA	NA	NA	NA	NA	chrX	17197559	17653644	ID=ASTEI20_032367;description=dopamine_receptor_2%2C_transcript_variant_X16;ebi_biotype=protein_coding
chrX	17584665	17606372	0	0	0.194	0.058	0.139	NA	NA	NA	NA	NA	chrX	17311782	17653376	ID=ASTEI20_032367.R36929;Parent=ASTEI20_032367;description=dopamine_receptor_2%2C_transcript_variant_X14;gene_ebi_biotype=protein_coding
chrX	17584665	17606372	0	0	0.194	0.058	0.139	NA	NA	NA	NA	NA	chrX	17311782	17653387	ID=ASTEI20_032367.R36914;Parent=ASTEI20_032367;description=dopamine_receptor_2%2C_transcript_variant_X16;gene_ebi_biotype=protein_coding
chrX	17584665	17606372	0	0	0.194	0.058	0.139	NA	NA	NA	NA	NA	chrX	17521355	17615408	ID=ASTEI20_040340;description=lachesin%2C_transcript_variant_X3;ebi_biotype=protein_coding
chrX	17602139	17603084	0	0	0.111	0.092	0.194	NA	NA	NA	NA	NA	chrX	17197559	17653644	ID=ASTEI20_032367;description=dopamine_receptor_2%2C_transcript_variant_X16;ebi_biotype=protein_coding
chrX	17602139	17603084	0	0	0.111	0.092	0.194	NA	NA	NA	NA	NA	chrX	17311782	17653376	ID=ASTEI20_032367.R36929;Parent=ASTEI20_032367;description=dopamine_receptor_2%2C_transcript_variant_X14;gene_ebi_biotype=protein_coding
chrX	17602139	17603084	0	0	0.111	0.092	0.194	NA	NA	NA	NA	NA	chrX	17311782	17653387	ID=ASTEI20_032367.R36914;Parent=ASTEI20_032367;description=dopamine_receptor_2%2C_transcript_variant_X16;gene_ebi_biotype=protein_coding
chrX	17602139	17603084	0	0	0.111	0.092	0.194	NA	NA	NA	NA	NA	chrX	17521355	17615408	ID=ASTEI20_040340;description=lachesin%2C_transcript_variant_X3;ebi_biotype=protein_coding
chrX	17698594	17719899	0	0	0.083	0.008	0.028	NA	NA	NA	NA	NA	chrX	17693881	17716601	ID=ASTEI20_036384;description=carbonic_anhydrase_1-like;ebi_biotype=protein_coding
chrX	17707918	17724243	0	0	0	0.008	0.056	NA	NA	NA	NA	NA	chrX	17693881	17716601	ID=ASTEI20_036384;description=carbonic_anhydrase_1-like;ebi_biotype=protein_coding
chrX	17753094	17779503	0	0	0	0.008	0	NA	NA	NA	NA	NA	chrX	17749648	17837193	ID=ASTEI20_036450;description=ubiquitin_carboxyl-terminal_hydrolase_Usp2-like%2C_transcript_variant_X3;ebi_biotype=protein_coding
chrX	17773824	17820300	0	0	0	0.025	0	NA	NA	NA	NA	NA	chrX	17749648	17837193	ID=ASTEI20_036450;description=ubiquitin_carboxyl-terminal_hydrolase_Usp2-like%2C_transcript_variant_X3;ebi_biotype=protein_coding
chrX	17780911	17784010	0	0	0	0	0.028	NA	NA	NA	NA	NA	chrX	17749648	17837193	ID=ASTEI20_036450;description=ubiquitin_carboxyl-terminal_hydrolase_Usp2-like%2C_transcript_variant_X3;ebi_biotype=protein_coding
chrX	17792892	17829950	0	0	0.028	0.008	0.028	NA	NA	NA	5.742911	NA	chrX	17749648	17837193	ID=ASTEI20_036450;description=ubiquitin_carboxyl-terminal_hydrolase_Usp2-like%2C_transcript_variant_X3;ebi_biotype=protein_coding
chrX	17930065	18023507	0	0	0	0.008	0	NA	NA	NA	NA	NA	chrX	17931370	17934087	ID=ASTEI20_037613.R48263;Parent=ASTEI20_037613;description=uncharacterized_LOC118513119%2C_transcript_variant_X1;gene_ebi_biotype=lncRNA
chrX	17930065	18023507	0	0	0	0.008	0	NA	NA	NA	NA	NA	chrX	17931370	17934098	ID=ASTEI20_037613.R48262;Parent=ASTEI20_037613;description=uncharacterized_LOC118513119%2C_transcript_variant_X2;gene_ebi_biotype=lncRNA
chrX	17930065	18023507	0	0	0	0.008	0	NA	NA	NA	NA	NA	chrX	17931370	17934098	ID=ASTEI20_037613;description=uncharacterized_LOC118513119%2C_transcript_variant_X2;ebi_biotype=lncRNA
chrX	17930065	18023507	0	0	0	0.008	0	NA	NA	NA	NA	NA	chrX	17936753	17937680	ID=ASTEI20_035697.R44233;Parent=ASTEI20_035697;description=uncharacterized_LOC118513174;gene_ebi_biotype=lncRNA
chrX	17930065	18023507	0	0	0	0.008	0	NA	NA	NA	NA	NA	chrX	17936753	17937680	ID=ASTEI20_035697;description=uncharacterized_LOC118513174;ebi_biotype=lncRNA
chrX	17930065	18023507	0	0	0	0.008	0	NA	NA	NA	NA	NA	chrX	17988594	18065038	ID=ASTEI20_045241;description=homeobox_protein_B-H1-like%2C_transcript_variant_X2;ebi_biotype=protein_coding
chrX	17958199	18033418	0	0	0	0.058	0	NA	NA	NA	NA	NA	chrX	17988594	18065038	ID=ASTEI20_045241;description=homeobox_protein_B-H1-like%2C_transcript_variant_X2;ebi_biotype=protein_coding
chrX	17968343	17981213	0.05	0	0.083	0.033	0.056	NA	NA	NA	NA	NA	.	-1	-1	.
chrX	18017859	18042705	0	0	0.028	0	0.056	NA	NA	NA	NA	NA	chrX	17988594	18065038	ID=ASTEI20_045241;description=homeobox_protein_B-H1-like%2C_transcript_variant_X2;ebi_biotype=protein_coding
chrX	18130548	18172963	0.05	0	0.028	0.1	0.056	NA	NA	NA	NA	NA	chrX	18132213	18133648	ID=ASTEI20_035042.R42905;Parent=ASTEI20_035042;description=uncharacterized_LOC118513064%2C_transcript_variant_X3;gene_ebi_biotype=lncRNA
chrX	18130548	18172963	0.05	0	0.028	0.1	0.056	NA	NA	NA	NA	NA	chrX	18132213	18133674	ID=ASTEI20_035042;description=uncharacterized_LOC118513064%2C_transcript_variant_X3;ebi_biotype=lncRNA
chrX	18130548	18172963	0.05	0	0.028	0.1	0.056	NA	NA	NA	NA	NA	chrX	18132262	18133648	ID=ASTEI20_035042.R42908;Parent=ASTEI20_035042;description=uncharacterized_LOC118513064%2C_transcript_variant_X1;gene_ebi_biotype=lncRNA
chrX	18130548	18172963	0.05	0	0.028	0.1	0.056	NA	NA	NA	NA	NA	chrX	18132288	18133648	ID=ASTEI20_035042.R42907;Parent=ASTEI20_035042;description=uncharacterized_LOC118513064%2C_transcript_variant_X5;gene_ebi_biotype=lncRNA
chrX	18130548	18172963	0.05	0	0.028	0.1	0.056	NA	NA	NA	NA	NA	chrX	18132290	18133674	ID=ASTEI20_035042.R42909;Parent=ASTEI20_035042;description=uncharacterized_LOC118513064%2C_transcript_variant_X2;gene_ebi_biotype=lncRNA
chrX	18130548	18172963	0.05	0	0.028	0.1	0.056	NA	NA	NA	NA	NA	chrX	18132372	18133648	ID=ASTEI20_035042.R42904;Parent=ASTEI20_035042;description=uncharacterized_LOC118513064%2C_transcript_variant_X4;gene_ebi_biotype=lncRNA
chrX	18130548	18172963	0.05	0	0.028	0.1	0.056	NA	NA	NA	NA	NA	chrX	18132496	18133648	ID=ASTEI20_035042.R42906;Parent=ASTEI20_035042;description=uncharacterized_LOC118513064%2C_transcript_variant_X6;gene_ebi_biotype=lncRNA
chrX	18130548	18172963	0.05	0	0.028	0.1	0.056	NA	NA	NA	NA	NA	chrX	18133638	18135529	ID=ASTEI20_043447;description=uncharacterized_Golgi_apparatus_membrane_protein-like_protein_CG5021%2C_transcript_variant_X1;ebi_biotype=protein_coding
chrX	18130548	18172963	0.05	0	0.028	0.1	0.056	NA	NA	NA	NA	NA	chrX	18141519	18142964	ID=ASTEI20_034106.R40840;Parent=ASTEI20_034106;description=uncharacterized_LOC118513090%2C_transcript_variant_X4;gene_ebi_biotype=lncRNA
chrX	18130548	18172963	0.05	0	0.028	0.1	0.056	NA	NA	NA	NA	NA	chrX	18141519	18142964	ID=ASTEI20_034106;description=uncharacterized_LOC118513090%2C_transcript_variant_X4;ebi_biotype=lncRNA
chrX	18130548	18172963	0.05	0	0.028	0.1	0.056	NA	NA	NA	NA	NA	chrX	18141806	18142964	ID=ASTEI20_034106.R40842;Parent=ASTEI20_034106;description=uncharacterized_LOC118513090%2C_transcript_variant_X3;gene_ebi_biotype=lncRNA
chrX	18130548	18172963	0.05	0	0.028	0.1	0.056	NA	NA	NA	NA	NA	chrX	18141846	18142964	ID=ASTEI20_034106.R40839;Parent=ASTEI20_034106;description=uncharacterized_LOC118513090%2C_transcript_variant_X5;gene_ebi_biotype=lncRNA
chrX	18130548	18172963	0.05	0	0.028	0.1	0.056	NA	NA	NA	NA	NA	chrX	18141846	18142964	ID=ASTEI20_034106.R40841;Parent=ASTEI20_034106;description=uncharacterized_LOC118513090%2C_transcript_variant_X6;gene_ebi_biotype=lncRNA
chrX	18130548	18172963	0.05	0	0.028	0.1	0.056	NA	NA	NA	NA	NA	chrX	18141849	18142964	ID=ASTEI20_034106.R40837;Parent=ASTEI20_034106;description=uncharacterized_LOC118513090%2C_transcript_variant_X2;gene_ebi_biotype=lncRNA
chrX	18130548	18172963	0.05	0	0.028	0.1	0.056	NA	NA	NA	NA	NA	chrX	18142171	18142964	ID=ASTEI20_034106.R40838;Parent=ASTEI20_034106;description=uncharacterized_LOC118513090%2C_transcript_variant_X1;gene_ebi_biotype=lncRNA
chrX	18130548	18172963	0.05	0	0.028	0.1	0.056	NA	NA	NA	NA	NA	chrX	18172910	18174310	ID=ASTEI20_037238.R47449;Parent=ASTEI20_037238;description=uncharacterized_LOC118513171;gene_ebi_biotype=lncRNA
chrX	18130548	18172963	0.05	0	0.028	0.1	0.056	NA	NA	NA	NA	NA	chrX	18172910	18174310	ID=ASTEI20_037238;description=uncharacterized_LOC118513171;ebi_biotype=lncRNA
chrX	18130548	18172963	0.05	0	0.028	0.1	0.056	NA	NA	NA	NA	NA	chrX	18145476	18214197	ID=ASTEI20_045324;description=glutamate_receptor_ionotropic%2C_NMDA_2B%2C_transcript_variant_X1;ebi_biotype=protein_coding
chrX	18130552	18131025	0	0	0	0	0.028	NA	NA	NA	NA	NA	.	-1	-1	.
chrX	18131423	18131829	0	0	0	0.008	0	NA	NA	NA	NA	NA	.	-1	-1	.
chrX	18152161	18153415	0	0	0	0	0.083	NA	NA	NA	NA	NA	chrX	18145476	18214197	ID=ASTEI20_045324;description=glutamate_receptor_ionotropic%2C_NMDA_2B%2C_transcript_variant_X1;ebi_biotype=protein_coding
chrX	18160606	18217978	0	0	0.056	0.042	0.139	NA	NA	NA	NA	NA	chrX	18172910	18174310	ID=ASTEI20_037238.R47449;Parent=ASTEI20_037238;description=uncharacterized_LOC118513171;gene_ebi_biotype=lncRNA
chrX	18160606	18217978	0	0	0.056	0.042	0.139	NA	NA	NA	NA	NA	chrX	18172910	18174310	ID=ASTEI20_037238;description=uncharacterized_LOC118513171;ebi_biotype=lncRNA
chrX	18160606	18217978	0	0	0.056	0.042	0.139	NA	NA	NA	NA	NA	chrX	18145476	18214197	ID=ASTEI20_045324;description=glutamate_receptor_ionotropic%2C_NMDA_2B%2C_transcript_variant_X1;ebi_biotype=protein_coding
chrX	18243612	18258259	0	0	0	0.008	0.028	NA	NA	NA	5.4771	NA	chrX	18249906	18271344	ID=ASTEI20_039264;description=ubiquitin-conjugating_enzyme_E2_H;ebi_biotype=protein_coding
chrX	18383836	18393743	0	0	0	0.033	0	NA	NA	NA	NA	NA	chrX	18371799	18389505	ID=ASTEI20_036096;description=trypsin_II-P29-like;ebi_biotype=protein_coding
chrX	18389457	18393104	0	0	0	0.058	0.083	NA	NA	NA	NA	NA	chrX	18371799	18389505	ID=ASTEI20_036096;description=trypsin_II-P29-like;ebi_biotype=protein_coding
chrX	18491389	18491667	0.05	0	0.111	0.083	0.028	NA	NA	NA	NA	NA	chrX	18486272	18530111	ID=ASTEI20_033909;description=tyramine_beta-hydroxylase;ebi_biotype=protein_coding
chrX	18523931	18526776	0.05	0	0.139	0.033	0.028	NA	NA	NA	NA	NA	chrX	18486272	18530111	ID=ASTEI20_033909;description=tyramine_beta-hydroxylase;ebi_biotype=protein_coding
chrX	18548101	18630251	0	0	0	0.017	0.028	NA	NA	45.951056	10.093689	13.089444	chrX	18560088	18561325	ID=ASTEI20_033256;description=tigger_transposable_element-derived_protein_1-like;ebi_biotype=protein_coding
chrX	18548101	18630251	0	0	0	0.017	0.028	NA	NA	45.951056	10.093689	13.089444	chrX	18574353	18577674	ID=ASTEI20_031567.R35198;Parent=ASTEI20_031567;description=uncharacterized_LOC118513145;gene_ebi_biotype=lncRNA
chrX	18548101	18630251	0	0	0	0.017	0.028	NA	NA	45.951056	10.093689	13.089444	chrX	18574353	18577674	ID=ASTEI20_031567;description=uncharacterized_LOC118513145;ebi_biotype=lncRNA
chrX	18548101	18630251	0	0	0	0.017	0.028	NA	NA	45.951056	10.093689	13.089444	chrX	18586241	18625705	ID=ASTEI20_041392;description=frizzled-3%2C_transcript_variant_X1;ebi_biotype=protein_coding
chrX	18603235	18675608	0	0	0.083	0.05	0	NA	NA	NA	NA	NA	chrX	18666470	18668534	ID=ASTEI20_032765;description=microsomal_glutathione_S-transferase_1-like%2C_transcript_variant_X1;ebi_biotype=protein_coding
chrX	18603235	18675608	0	0	0.083	0.05	0	NA	NA	NA	NA	NA	chrX	18668517	18669976	ID=ASTEI20_036392;description=zinc_finger_protein_91-like;ebi_biotype=protein_coding
chrX	18603235	18675608	0	0	0.083	0.05	0	NA	NA	NA	NA	NA	chrX	18670691	18671757	ID=ASTEI20_031352.R34666;Parent=ASTEI20_031352;description=uncharacterized_LOC118513078%2C_transcript_variant_X3;gene_ebi_biotype=lncRNA
chrX	18603235	18675608	0	0	0.083	0.05	0	NA	NA	NA	NA	NA	chrX	18670691	18673355	ID=ASTEI20_031352;description=uncharacterized_LOC118513078%2C_transcript_variant_X3;ebi_biotype=lncRNA
chrX	18603235	18675608	0	0	0.083	0.05	0	NA	NA	NA	NA	NA	chrX	18670692	18673355	ID=ASTEI20_031352.R34667;Parent=ASTEI20_031352;description=uncharacterized_LOC118513078%2C_transcript_variant_X2;gene_ebi_biotype=lncRNA
chrX	18603235	18675608	0	0	0.083	0.05	0	NA	NA	NA	NA	NA	chrX	18670692	18673355	ID=ASTEI20_031352.R34668;Parent=ASTEI20_031352;description=uncharacterized_LOC118513078%2C_transcript_variant_X1;gene_ebi_biotype=lncRNA
chrX	18603235	18675608	0	0	0.083	0.05	0	NA	NA	NA	NA	NA	chrX	18642257	18648261	ID=ASTEI20_039206;description=lipid_storage_droplets_surface-binding_protein_2;ebi_biotype=protein_coding
chrX	18603235	18675608	0	0	0.083	0.05	0	NA	NA	NA	NA	NA	chrX	18644156	18645886	ID=ASTEI20_033100.R38572;Parent=ASTEI20_033100;description=uncharacterized_LOC118513150;gene_ebi_biotype=lncRNA
chrX	18603235	18675608	0	0	0.083	0.05	0	NA	NA	NA	NA	NA	chrX	18644156	18645886	ID=ASTEI20_033100;description=uncharacterized_LOC118513150;ebi_biotype=lncRNA
chrX	18603235	18675608	0	0	0.083	0.05	0	NA	NA	NA	NA	NA	chrX	18586241	18625705	ID=ASTEI20_041392;description=frizzled-3%2C_transcript_variant_X1;ebi_biotype=protein_coding
chrX	18679424	18687492	0	0	0	0.008	0	NA	NA	NA	6.979888	NA	chrX	18685249	18687520	ID=ASTEI20_045280;description=microsomal_glutathione_S-transferase_1-like%2C_transcript_variant_X1;ebi_biotype=protein_coding
chrX	18700013	18703879	0	0	0.028	0	0	NA	8.917618	NA	NA	NA	.	-1	-1	.
chrX	18899351	18899767	0	0	0	0.008	0.028	NA	NA	NA	NA	NA	.	-1	-1	.
chrX	18934941	18936356	0.05	0	0.222	0.083	0.361	NA	NA	NA	NA	NA	.	-1	-1	.
chrX	18957703	19029990	0	0	0.056	0.042	0.028	NA	NA	NA	NA	NA	.	-1	-1	.
chrX	19085396	19086709	0	0	0	0	0.028	NA	NA	NA	NA	NA	.	-1	-1	.
chrX	19132271	19149529	0	0	0	0	0.028	NA	NA	NA	NA	NA	.	-1	-1	.
chrX	19174129	19174426	0	0.056	0.028	0	0.056	NA	NA	NA	NA	NA	.	-1	-1	.
chrX	19174189	19175299	0	0	0.028	0.025	0	NA	NA	NA	NA	NA	.	-1	-1	.
chrX	19250278	19255033	0	0	0	0.017	0	NA	NA	NA	NA	NA	chrX	19248533	19501946	ID=ASTEI20_040956;description=transmembrane_protein_fend-like%2C_transcript_variant_X4;ebi_biotype=protein_coding
chrX	19342164	19342537	0	0	0.028	0	0	NA	NA	NA	NA	NA	chrX	19339058	19357575	ID=ASTEI20_045029.R64512;Parent=ASTEI20_045029;description=uncharacterized_LOC118513246;gene_ebi_biotype=lncRNA
chrX	19342164	19342537	0	0	0.028	0	0	NA	NA	NA	NA	NA	chrX	19339058	19357575	ID=ASTEI20_045029;description=uncharacterized_LOC118513246;ebi_biotype=lncRNA
chrX	19342164	19342537	0	0	0.028	0	0	NA	NA	NA	NA	NA	chrX	19248533	19501946	ID=ASTEI20_040956;description=transmembrane_protein_fend-like%2C_transcript_variant_X4;ebi_biotype=protein_coding
chrX	19396666	19399020	0	0	0.028	0	0	NA	NA	NA	NA	NA	chrX	19248533	19501946	ID=ASTEI20_040956;description=transmembrane_protein_fend-like%2C_transcript_variant_X4;ebi_biotype=protein_coding
chrX	19401461	19401680	0	0	0	0.017	0	NA	NA	NA	NA	NA	chrX	19248533	19501946	ID=ASTEI20_040956;description=transmembrane_protein_fend-like%2C_transcript_variant_X4;ebi_biotype=protein_coding
chrX	19411528	19413371	0	0	0	0.008	0	NA	NA	NA	NA	NA	chrX	19248533	19501946	ID=ASTEI20_040956;description=transmembrane_protein_fend-like%2C_transcript_variant_X4;ebi_biotype=protein_coding
chrX	19449687	19509942	0	0	0.167	0.192	0	NA	NA	NA	NA	NA	chrX	19248533	19501946	ID=ASTEI20_040956;description=transmembrane_protein_fend-like%2C_transcript_variant_X4;ebi_biotype=protein_coding
chrX	19458418	19458624	0.05	0.056	0	0.008	0.028	NA	NA	NA	NA	NA	chrX	19248533	19501946	ID=ASTEI20_040956;description=transmembrane_protein_fend-like%2C_transcript_variant_X4;ebi_biotype=protein_coding
chrX	19524849	19532914	0	0	0	0.008	0	NA	NA	NA	NA	NA	chrX	19531362	19533572	ID=ASTEI20_040276.R53770;Parent=ASTEI20_040276;description=uncharacterized_LOC118513259;gene_ebi_biotype=lncRNA
chrX	19524849	19532914	0	0	0	0.008	0	NA	NA	NA	NA	NA	chrX	19531362	19533572	ID=ASTEI20_040276;description=uncharacterized_LOC118513259;ebi_biotype=lncRNA
chrX	19550010	19551415	0	0	0	0.017	0.028	NA	NA	NA	NA	NA	.	-1	-1	.
chrX	19595446	19598866	0	0	0	0.017	0	NA	NA	NA	NA	NA	.	-1	-1	.
chrX	19597053	19618961	0	0	0	0.008	0.028	NA	NA	NA	NA	NA	.	-1	-1	.
chrX	19650382	19653085	0.05	0	0	0	0	NA	NA	NA	NA	NA	chrX	19651041	19651912	ID=ASTEI20_044214.R62509;Parent=ASTEI20_044214;description=uncharacterized_LOC118514467;gene_ebi_biotype=lncRNA
chrX	19650382	19653085	0.05	0	0	0	0	NA	NA	NA	NA	NA	chrX	19651041	19651912	ID=ASTEI20_044214;description=uncharacterized_LOC118514467;ebi_biotype=lncRNA
chrX	19650382	19653085	0.05	0	0	0	0	NA	NA	NA	NA	NA	chrX	19652071	19652697	ID=ASTEI20_042917.R59717;Parent=ASTEI20_042917;description=uncharacterized_LOC118514441%2C_transcript_variant_X1;gene_ebi_biotype=lncRNA
chrX	19650382	19653085	0.05	0	0	0	0	NA	NA	NA	NA	NA	chrX	19652071	19652976	ID=ASTEI20_042917.R59716;Parent=ASTEI20_042917;description=uncharacterized_LOC118514441%2C_transcript_variant_X2;gene_ebi_biotype=lncRNA
chrX	19650382	19653085	0.05	0	0	0	0	NA	NA	NA	NA	NA	chrX	19652071	19652976	ID=ASTEI20_042917;description=uncharacterized_LOC118514441%2C_transcript_variant_X2;ebi_biotype=lncRNA
chrX	19650382	19653085	0.05	0	0	0	0	NA	NA	NA	NA	NA	chrX	19653077	19654677	ID=ASTEI20_039799.R52805;Parent=ASTEI20_039799;description=uncharacterized_LOC118514387%2C_transcript_variant_X3;gene_ebi_biotype=lncRNA
chrX	19650382	19653085	0.05	0	0	0	0	NA	NA	NA	NA	NA	chrX	19640176	19654677	ID=ASTEI20_039799.R52804;Parent=ASTEI20_039799;description=uncharacterized_LOC118514387%2C_transcript_variant_X2;gene_ebi_biotype=lncRNA
chrX	19650382	19653085	0.05	0	0	0	0	NA	NA	NA	NA	NA	chrX	19640176	19654677	ID=ASTEI20_039799;description=uncharacterized_LOC118514387%2C_transcript_variant_X2;ebi_biotype=lncRNA
chrX	19902175	19908605	0	0	0	0.017	0	NA	NA	NA	NA	NA	.	-1	-1	.
chrX	19966653	19971585	0	0	0.083	0.042	0.139	NA	NA	NA	NA	NA	.	-1	-1	.
chrX	19968879	19971584	0	0	0	0.008	0.056	NA	NA	NA	NA	NA	.	-1	-1	.
chrX	19991599	19994299	0	0	0	0	0.167	NA	NA	NA	NA	NA	.	-1	-1	.
chrX	20264117	20319020	0	0	0.056	0.017	0.083	NA	NA	NA	NA	NA	chrX	20265036	20265257	ID=ASTEI20_038503.R50204;Parent=ASTEI20_038503;description=uncharacterized_LOC118514515;gene_ebi_biotype=lncRNA
chrX	20264117	20319020	0	0	0.056	0.017	0.083	NA	NA	NA	NA	NA	chrX	20265036	20265257	ID=ASTEI20_038503;description=uncharacterized_LOC118514515;ebi_biotype=lncRNA
chrX	20264117	20319020	0	0	0.056	0.017	0.083	NA	NA	NA	NA	NA	chrX	20317200	20317419	ID=ASTEI20_036505.R45929;Parent=ASTEI20_036505;description=uncharacterized_LOC118514601;gene_ebi_biotype=lncRNA
chrX	20264117	20319020	0	0	0.056	0.017	0.083	NA	NA	NA	NA	NA	chrX	20317200	20317419	ID=ASTEI20_036505;description=uncharacterized_LOC118514601;ebi_biotype=lncRNA
chrX	20264117	20319020	0	0	0.056	0.017	0.083	NA	NA	NA	NA	NA	chrX	20314301	20317196	ID=ASTEI20_035094;description=pseudogene;ebi_biotype=pseudogene
chrX	20323395	20323790	0	0	0	0.017	0	NA	NA	NA	NA	NA	.	-1	-1	.
chrX	20401129	20408055	0	0	0	0.008	0	NA	NA	NA	7.973074	NA	chrX	20404671	20409142	ID=ASTEI20_036787.R46546;Parent=ASTEI20_036787;description=uncharacterized_LOC118514538;gene_ebi_biotype=lncRNA
chrX	20401129	20408055	0	0	0	0.008	0	NA	NA	NA	7.973074	NA	chrX	20404671	20409142	ID=ASTEI20_036787;description=uncharacterized_LOC118514538;ebi_biotype=lncRNA
chrX	20543222	20545049	0	0	0	0.017	0	NA	NA	NA	NA	NA	.	-1	-1	.
chrX	20609876	20615995	0	0	0	0.008	0	NA	NA	NA	NA	NA	.	-1	-1	.
chrX	20692613	20693145	0	0	0	0	0.083	NA	NA	NA	NA	NA	.	-1	-1	.
chrX	20716859	20720608	0	0	0	0.008	0	NA	NA	NA	NA	NA	.	-1	-1	.
chrX	20724128	20725181	0	0	0	0.008	0	NA	NA	NA	NA	NA	.	-1	-1	.
chrX	21359483	21361401	0	0	0	0.008	0	NA	NA	NA	NA	NA	chrX	21345131	21375646	ID=ASTEI20_032372.R36941;Parent=ASTEI20_032372;description=uncharacterized_LOC118514370%2C_transcript_variant_X2;gene_ebi_biotype=lncRNA
chrX	21359483	21361401	0	0	0	0.008	0	NA	NA	NA	NA	NA	chrX	21345131	21375646	ID=ASTEI20_032372;description=uncharacterized_LOC118514370%2C_transcript_variant_X2;ebi_biotype=lncRNA
chrX	21452865	21453273	0	0	0	0.008	0	NA	NA	NA	NA	NA	.	-1	-1	.
chrX	22084777	22087580	0	0	0	0.042	0	NA	NA	NA	NA	NA	.	-1	-1	.
chrX	22140821	22145119	0	0.056	0	0	0	NA	9.195707	NA	NA	NA	.	-1	-1	.
chrX	22147619	22154266	0	0	0.194	0.242	0.167	NA	9.195707	NA	NA	NA	.	-1	-1	.
chrX	22451171	22458356	0	0	0	0.025	0	19.873737	NA	NA	NA	NA	chrX	22457896	22459408	ID=ASTEI20_037095.R47191;Parent=ASTEI20_037095;description=uncharacterized_LOC118515136%2C_transcript_variant_X1;gene_ebi_biotype=lncRNA
chrX	22451171	22458356	0	0	0	0.025	0	19.873737	NA	NA	NA	NA	chrX	22457896	22459408	ID=ASTEI20_037095.R47192;Parent=ASTEI20_037095;description=uncharacterized_LOC118515136%2C_transcript_variant_X2;gene_ebi_biotype=lncRNA
chrX	22451171	22458356	0	0	0	0.025	0	19.873737	NA	NA	NA	NA	chrX	22457896	22459408	ID=ASTEI20_037095;description=uncharacterized_LOC118515136%2C_transcript_variant_X2;ebi_biotype=lncRNA
chrX	22459487	22465787	0.1	0.056	0.306	0.408	0.056	19.873737	NA	NA	NA	NA	.	-1	-1	.
chrX	22625628	22628272	0	0	0	0.017	0	NA	NA	NA	NA	NA	.	-1	-1	.
chr2	393	23430	0	0	0	0.017	0	NA	NA	NA	NA	NA	.	-1	-1	.
chr2	1822	2862	0	0	0	0.008	0	NA	NA	NA	NA	NA	.	-1	-1	.
chr2	2337	2659	0	0	0	0	0.028	NA	NA	NA	NA	NA	.	-1	-1	.
chr2	2424	3081	0	0	0.028	0	0	NA	NA	NA	NA	NA	.	-1	-1	.
chr2	2432	2644	0	0	0	0.008	0	NA	NA	NA	NA	NA	.	-1	-1	.
chr2	2950	15438	0	0	0.056	0	0	NA	NA	NA	NA	NA	.	-1	-1	.
chr2	3518	3830	0	0	0	0.017	0	NA	NA	NA	NA	NA	.	-1	-1	.
chr2	4805	5071	0.15	0	0.083	0.042	0.083	NA	NA	NA	NA	NA	.	-1	-1	.
chr2	4901	6366	0	0	0.083	0.033	0.056	NA	NA	NA	NA	NA	.	-1	-1	.
chr2	6168	14771	0	0	0.083	0.033	0.056	NA	NA	NA	NA	NA	.	-1	-1	.
chr2	18365	18606	0	0	0	0	0.056	NA	NA	NA	NA	NA	.	-1	-1	.
chr2	19393	19912	0	0	0	0.008	0.028	NA	NA	NA	NA	NA	.	-1	-1	.
chr2	20243	20780	0	0	0	0	0.028	NA	NA	NA	NA	NA	.	-1	-1	.
chr2	35088	35426	0	0	0	0	0.028	NA	NA	NA	NA	NA	chr2	33082	37821	ID=ASTEI20_037747;description=leucine-rich_repeat_neuronal_protein_3-like%2C_transcript_variant_X1;ebi_biotype=protein_coding
chr2	35088	35426	0	0	0	0	0.028	NA	NA	NA	NA	NA	chr2	24846	55993	ID=ASTEI20_038720;description=sex_peptide_receptor-like%2C_transcript_variant_X6;ebi_biotype=protein_coding
chr2	67430	72518	0	0.056	0	0	0	NA	NA	NA	NA	4.185854	.	-1	-1	.
chr2	73954	74143	0	0.056	0	0	0	NA	NA	NA	NA	NA	.	-1	-1	.
chr2	78775	82819	0	0	0	0	0.056	NA	NA	NA	3.530768	NA	chr2	76520	79372	ID=ASTEI20_042953;description=feline_leukemia_virus_subgroup_C_receptor-related_protein_2-like%2C_transcript_variant_X1;ebi_biotype=protein_coding
chr2	78775	82819	0	0	0	0	0.056	NA	NA	NA	3.530768	NA	chr2	79369	79913	ID=ASTEI20_031239.R34432;Parent=ASTEI20_031239;description=uncharacterized_LOC118508055;gene_ebi_biotype=lncRNA
chr2	78775	82819	0	0	0	0	0.056	NA	NA	NA	3.530768	NA	chr2	79369	79913	ID=ASTEI20_031239;description=uncharacterized_LOC118508055;ebi_biotype=lncRNA
chr2	78775	82819	0	0	0	0	0.056	NA	NA	NA	3.530768	NA	chr2	79583	80357	ID=ASTEI20_035700;description=uncharacterized_LOC118508054;ebi_biotype=protein_coding
chr2	78775	82819	0	0	0	0	0.056	NA	NA	NA	3.530768	NA	chr2	80424	83513	ID=ASTEI20_037433;description=exocyst_complex_component_1;ebi_biotype=protein_coding
chr2	155807	165296	0	0.056	0	0	0	NA	NA	NA	NA	NA	chr2	152965	159074	ID=ASTEI20_039274;description=alanine--glyoxylate_aminotransferase_2%2C_mitochondrial%2C_transcript_variant_X1;ebi_biotype=protein_coding
chr2	155807	165296	0	0.056	0	0	0	NA	NA	NA	NA	NA	chr2	154358	156172	ID=ASTEI20_041368;description=protein_amnionless;ebi_biotype=protein_coding
chr2	155807	165296	0	0.056	0	0	0	NA	NA	NA	NA	NA	chr2	160899	161835	ID=ASTEI20_033513.R39560;Parent=ASTEI20_033513;description=uncharacterized_LOC118503367;gene_ebi_biotype=lncRNA
chr2	155807	165296	0	0.056	0	0	0	NA	NA	NA	NA	NA	chr2	160899	161835	ID=ASTEI20_033513;description=uncharacterized_LOC118503367;ebi_biotype=lncRNA
chr2	189553	190218	0	0	0	0.008	0	NA	NA	NA	NA	NA	.	-1	-1	.
chr2	201684	203962	0	0.056	0	0.092	0	NA	NA	NA	NA	NA	chr2	201298	202189	ID=ASTEI20_045416;description=DNA-directed_RNA_polymerases_I%2C_II%2C_and_III_subunit_RPABC3%2C_transcript_variant_X2;ebi_biotype=protein_coding
chr2	201684	203962	0	0.056	0	0.092	0	NA	NA	NA	NA	NA	chr2	202006	205433	ID=ASTEI20_036742.R46373;Parent=ASTEI20_036742;description=gonadal_protein_gdl%2C_transcript_variant_X3;gene_ebi_biotype=protein_coding
chr2	201684	203962	0	0.056	0	0.092	0	NA	NA	NA	NA	NA	chr2	202462	205121	ID=ASTEI20_036742.R46370;Parent=ASTEI20_036742;description=gonadal_protein_gdl%2C_transcript_variant_X5;gene_ebi_biotype=protein_coding
chr2	201684	203962	0	0.056	0	0.092	0	NA	NA	NA	NA	NA	chr2	202006	213811	ID=ASTEI20_036742;description=gonadal_protein_gdl%2C_transcript_variant_X3;ebi_biotype=protein_coding
chr2	201684	203962	0	0.056	0	0.092	0	NA	NA	NA	NA	NA	chr2	202462	213808	ID=ASTEI20_036742.R46372;Parent=ASTEI20_036742;description=gonadal_protein_gdl%2C_transcript_variant_X4;gene_ebi_biotype=protein_coding
chr2	201684	203962	0	0.056	0	0.092	0	NA	NA	NA	NA	NA	chr2	202462	213811	ID=ASTEI20_036742.R46371;Parent=ASTEI20_036742;description=gonadal_protein_gdl%2C_transcript_variant_X1;gene_ebi_biotype=protein_coding
chr2	368543	372256	0.05	0	0	0	0	11.49159	11.684299	8.180322	6.939094	34.251133	.	-1	-1	.
chr2	394294	396696	0	0.111	0	0.017	0	9.542974	3.087419	NA	NA	3.080384	chr2	380097	425885	ID=ASTEI20_039803;description=toll-like_receptor_6%2C_transcript_variant_X2;ebi_biotype=protein_coding
chr2	999393	1000406	0	0	0	0.008	0	NA	NA	NA	NA	NA	.	-1	-1	.
chr2	1000075	1000683	0	0	0	0.017	0	NA	NA	NA	NA	NA	.	-1	-1	.
chr2	1063849	1064972	0	0	0	0.058	0	NA	NA	NA	NA	NA	chr2	1026919	1078971	ID=ASTEI20_041104;description=POU_domain%2C_class_6%2C_transcription_factor_2%2C_transcript_variant_X4;ebi_biotype=protein_coding
chr2	1181941	1189225	0	0	0	0.017	0.111	NA	NA	NA	NA	NA	chr2	1181728	1184588	ID=ASTEI20_037544;description=dynein_regulatory_complex_protein_10-like;ebi_biotype=protein_coding
chr2	1181941	1189225	0	0	0	0.017	0.111	NA	NA	NA	NA	NA	chr2	1184567	1185962	ID=ASTEI20_041751;description=uncharacterized_LOC118508402;ebi_biotype=protein_coding
chr2	1194921	1196227	0	0	0.111	0.058	0.083	NA	NA	NA	NA	NA	.	-1	-1	.
chr2	1300764	1303109	0.1	0.111	0.306	0.258	0.25	NA	NA	NA	NA	NA	.	-1	-1	.
chr2	1564767	1567758	0	0	0	0.017	0	NA	NA	NA	4.218632	NA	.	-1	-1	.
chr2	1607872	1613116	0	0	0	0	0.111	NA	NA	NA	4.558986	NA	.	-1	-1	.
chr2	1774391	1775496	0	0	0	0.017	0	NA	NA	NA	NA	4.608623	.	-1	-1	.
chr2	1776332	1783264	0	0	0	0.025	0	NA	NA	NA	NA	4.608623	.	-1	-1	.
chr2	1927221	1927698	0	0	0	0.017	0	NA	NA	2.671864	NA	2.635937	chr2	1924976	1927860	ID=ASTEI20_035279.R43322;Parent=ASTEI20_035279;description=uncharacterized_LOC118503053;gene_ebi_biotype=lncRNA
chr2	1927221	1927698	0	0	0	0.017	0	NA	NA	2.671864	NA	2.635937	chr2	1924976	1927860	ID=ASTEI20_035279;description=uncharacterized_LOC118503053;ebi_biotype=lncRNA
chr2	1989939	1990329	0	0	0	0.008	0	NA	NA	2.958218	3.892447	5.790445	.	-1	-1	.
chr2	2069191	2071147	0	0	0	0.033	0	102.172686	3.748794	17.316473	NA	42.684289	chr2	2068865	2076261	ID=ASTEI20_031005;description=probable_cytochrome_P450_9f2%2C_transcript_variant_X2;ebi_biotype=protein_coding
chr2	2069191	2071147	0	0	0	0.033	0	102.172686	3.748794	17.316473	NA	42.684289	chr2	2070863	2073416	ID=ASTEI20_045981;description=probable_cytochrome_P450_9f2;ebi_biotype=protein_coding
chr2	2103872	2110827	0	0	0.028	0	0	NA	3.130875	3.24914	8.009572	3.753016	chr2	2104688	2107883	ID=ASTEI20_040422;description=aarF_domain-containing_kinase_1%2C_transcript_variant_X1;ebi_biotype=protein_coding
chr2	2103872	2110827	0	0	0.028	0	0	NA	3.130875	3.24914	8.009572	3.753016	chr2	2110112	2113125	ID=ASTEI20_045228;description=uncharacterized_LOC118503070;ebi_biotype=protein_coding
chr2	2183757	2185603	0	0	0.111	0.025	0	NA	NA	NA	NA	NA	.	-1	-1	.
chr2	2199468	2203850	0.05	0	0	0.008	0	NA	NA	NA	NA	NA	.	-1	-1	.
chr2	2304422	2309873	0	0	0	0	0.111	NA	NA	NA	NA	NA	chr2	2304534	2341056	ID=ASTEI20_042847;description=calpain-11-like%2C_transcript_variant_X1;ebi_biotype=protein_coding
chr2	2361757	2366686	0	0	0.083	0	0	NA	NA	NA	NA	NA	chr2	2365895	2369961	ID=ASTEI20_040987;description=lysophospholipid_acyltransferase_5%2C_transcript_variant_X1;ebi_biotype=protein_coding
chr2	2361757	2366686	0	0	0.083	0	0	NA	NA	NA	NA	NA	chr2	2354103	2365788	ID=ASTEI20_041786;description=AF4/FMR2_family_member_lilli-like%2C_transcript_variant_X2;ebi_biotype=protein_coding
chr2	2421260	2427527	0	0	0	0.008	0	NA	NA	NA	NA	NA	chr2	2382002	2446353	ID=ASTEI20_040811;description=putative_polypeptide_N-acetylgalactosaminyltransferase_9%2C_transcript_variant_X7;ebi_biotype=protein_coding
chr2	2463263	2463659	0	0	0	0.033	0	NA	NA	NA	NA	NA	chr2	2458705	2464889	ID=ASTEI20_043719;description=putative_polypeptide_N-acetylgalactosaminyltransferase_9%2C_transcript_variant_X2;ebi_biotype=protein_coding
chr2	2512972	2514747	0	0	0	0.125	0	NA	2.577034	NA	NA	NA	chr2	2483289	2545369	ID=ASTEI20_039308;description=protein_kinase_C%2C_brain_isozyme-like%2C_transcript_variant_X9;ebi_biotype=protein_coding
chr2	2827250	2829717	0	0	0	0	0.028	NA	NA	NA	NA	NA	chr2	2753587	2841938	ID=ASTEI20_037562;description=ecdysone-inducible_protein_E75%2C_transcript_variant_X3;ebi_biotype=protein_coding
chr2	2843507	2845253	0	0	0	0.008	0	NA	NA	NA	2.829843	NA	.	-1	-1	.
chr2	2942710	2943161	0	0	0	0.058	0.056	NA	4.983106	NA	NA	NA	chr2	2942431	2944574	ID=ASTEI20_037169.R47332;Parent=ASTEI20_037169;description=uncharacterized_LOC118504722;gene_ebi_biotype=lncRNA
chr2	2942710	2943161	0	0	0	0.058	0.056	NA	4.983106	NA	NA	NA	chr2	2942431	2944574	ID=ASTEI20_037169;description=uncharacterized_LOC118504722;ebi_biotype=lncRNA
chr2	3088960	3090918	0	0	0	0.017	0	NA	NA	NA	NA	NA	chr2	2956043	3109158	ID=ASTEI20_034656;description=ecdysone_receptor%2C_transcript_variant_X1;ebi_biotype=protein_coding
chr2	3107238	3108136	0	0	0	0.067	0.028	NA	NA	NA	NA	NA	chr2	2956043	3109158	ID=ASTEI20_034656;description=ecdysone_receptor%2C_transcript_variant_X1;ebi_biotype=protein_coding
chr2	3213209	3214312	0	0	0.028	0	0	NA	3.735825	NA	NA	3.203305	chr2	3171444	3235908	ID=ASTEI20_038710;description=dnaJ_homolog_subfamily_B_member_6%2C_transcript_variant_X1;ebi_biotype=protein_coding
chr2	3267931	3268816	0	0	0	0.025	0	NA	3.232702	NA	3.210953	NA	chr2	3249097	3341810	ID=ASTEI20_042920;description=MOB_kinase_activator-like_2%2C_transcript_variant_X11;ebi_biotype=protein_coding
chr2	3280246	3284623	0	0	0	0	0.194	NA	NA	NA	NA	NA	chr2	3249097	3341810	ID=ASTEI20_042920;description=MOB_kinase_activator-like_2%2C_transcript_variant_X11;ebi_biotype=protein_coding
chr2	3374444	3378526	0	0	0	0.042	0	NA	3.905067	NA	NA	NA	.	-1	-1	.
chr2	3396494	3430337	0	0	0	0.017	0	NA	NA	2.791148	NA	NA	chr2	3409510	3410924	ID=ASTEI20_040386;description=CLIP_domain-containing_serine_protease_B14-like;ebi_biotype=protein_coding
chr2	3399577	3400196	0	0	0	0.008	0	NA	NA	NA	NA	NA	.	-1	-1	.
chr2	3470957	3472128	0	0	0	0.008	0	NA	NA	NA	NA	NA	.	-1	-1	.
chr2	3485641	3487333	0	0	0.056	0	0	NA	NA	NA	NA	NA	.	-1	-1	.
chr2	3932078	3932811	0.1	0	0	0	0	NA	NA	NA	NA	NA	.	-1	-1	.
chr2	3983583	3988010	0	0	0.028	0	0	NA	NA	NA	NA	NA	chr2	3963426	4009528	ID=ASTEI20_034776;description=serine-rich_adhesin_for_platelets-like%2C_transcript_variant_X1;ebi_biotype=protein_coding
chr2	3992407	4002303	0	0	0	0.025	0	NA	3.128181	NA	NA	NA	chr2	3963426	4009528	ID=ASTEI20_034776;description=serine-rich_adhesin_for_platelets-like%2C_transcript_variant_X1;ebi_biotype=protein_coding
chr2	4011043	4012504	0	0	0.139	0.05	0.083	NA	NA	4.69737	NA	NA	chr2	4009642	4011494	ID=ASTEI20_035480;description=tRNA_pseudouridine(38/39)_synthase;ebi_biotype=protein_coding
chr2	4011043	4012504	0	0	0.139	0.05	0.083	NA	NA	4.69737	NA	NA	chr2	4011709	4018774	ID=ASTEI20_037285;description=inactive_rhomboid_protein_1-like;ebi_biotype=protein_coding
chr2	4102992	4103404	0	0	0.111	0.058	0.139	NA	NA	NA	NA	6.65668	chr2	4097321	4106819	ID=ASTEI20_042633;description=phosphatidylinositol_4-kinase_alpha%2C_transcript_variant_X2;ebi_biotype=protein_coding
chr2	4294439	4296185	0	0	0.083	0	0	NA	NA	2.77843	NA	NA	chr2	4292329	4295625	ID=ASTEI20_043890;description=protein_O-mannosyltransferase_1;ebi_biotype=protein_coding
chr2	4350012	4354854	0	0	0	0	0.028	NA	NA	3.192676	NA	NA	chr2	4336362	4422754	ID=ASTEI20_032014;description=whirlin%2C_transcript_variant_X1;ebi_biotype=protein_coding
chr2	4516113	4517512	0	0	0	0	0.028	NA	NA	NA	NA	NA	chr2	4514877	4516615	ID=ASTEI20_039062;description=WASH_complex_subunit_1-like;ebi_biotype=protein_coding
chr2	4516113	4517512	0	0	0	0	0.028	NA	NA	NA	NA	NA	chr2	4516542	4517320	ID=ASTEI20_041931;description=protein_mago_nashi;ebi_biotype=protein_coding
chr2	4527847	4528331	0	0	0	0.017	0	NA	NA	NA	NA	NA	chr2	4517680	4529365	ID=ASTEI20_044418;description=membrane-associated_guanylate_kinase%2C_WW_and_PDZ_domain-containing_protein_2;ebi_biotype=protein_coding
chr2	4596345	4612220	0	0	0	0.008	0	NA	NA	NA	3.394737	NA	chr2	4597242	4597313	ID=ASTEI20_043891.R61747;Parent=ASTEI20_043891;description=tRNA-His;gene_ebi_biotype=tRNA
chr2	4596345	4612220	0	0	0	0.008	0	NA	NA	NA	3.394737	NA	chr2	4597242	4597313	ID=ASTEI20_043891;description=tRNA-His;ebi_biotype=tRNA
chr2	4596345	4612220	0	0	0	0.008	0	NA	NA	NA	3.394737	NA	chr2	4597599	4597671	ID=ASTEI20_033699.R39953;Parent=ASTEI20_033699;description=tRNA-Val;gene_ebi_biotype=tRNA
chr2	4596345	4612220	0	0	0	0.008	0	NA	NA	NA	3.394737	NA	chr2	4597599	4597671	ID=ASTEI20_033699;description=tRNA-Val;ebi_biotype=tRNA
chr2	4596345	4612220	0	0	0	0.008	0	NA	NA	NA	3.394737	NA	chr2	4595493	4613040	ID=ASTEI20_042264.R58347;Parent=ASTEI20_042264;description=uncharacterized_LOC118508159;gene_ebi_biotype=lncRNA
chr2	4596345	4612220	0	0	0	0.008	0	NA	NA	NA	3.394737	NA	chr2	4595493	4613040	ID=ASTEI20_042264;description=uncharacterized_LOC118508159;ebi_biotype=lncRNA
chr2	4596345	4612220	0	0	0	0.008	0	NA	NA	NA	3.394737	NA	chr2	4599948	4609892	ID=ASTEI20_035090;description=zinc_finger_protein_501-like;ebi_biotype=protein_coding
chr2	4597781	4616797	0	0	0.028	0.008	0.028	NA	NA	NA	3.394737	NA	chr2	4613640	4616713	ID=ASTEI20_040347;description=SET_and_MYND_domain-containing_protein_4-like%2C_transcript_variant_X1;ebi_biotype=protein_coding
chr2	4597781	4616797	0	0	0.028	0.008	0.028	NA	NA	NA	3.394737	NA	chr2	4616292	4616363	ID=ASTEI20_035070.R42946;Parent=ASTEI20_035070;description=tRNA-His;gene_ebi_biotype=tRNA
chr2	4597781	4616797	0	0	0.028	0.008	0.028	NA	NA	NA	3.394737	NA	chr2	4616292	4616363	ID=ASTEI20_035070;description=tRNA-His;ebi_biotype=tRNA
chr2	4597781	4616797	0	0	0.028	0.008	0.028	NA	NA	NA	3.394737	NA	chr2	4616649	4616721	ID=ASTEI20_042853.R59610;Parent=ASTEI20_042853;description=tRNA-Val;gene_ebi_biotype=tRNA
chr2	4597781	4616797	0	0	0.028	0.008	0.028	NA	NA	NA	3.394737	NA	chr2	4616649	4616721	ID=ASTEI20_042853;description=tRNA-Val;ebi_biotype=tRNA
chr2	4597781	4616797	0	0	0.028	0.008	0.028	NA	NA	NA	3.394737	NA	chr2	4595493	4613040	ID=ASTEI20_042264.R58347;Parent=ASTEI20_042264;description=uncharacterized_LOC118508159;gene_ebi_biotype=lncRNA
chr2	4597781	4616797	0	0	0.028	0.008	0.028	NA	NA	NA	3.394737	NA	chr2	4595493	4613040	ID=ASTEI20_042264;description=uncharacterized_LOC118508159;ebi_biotype=lncRNA
chr2	4597781	4616797	0	0	0.028	0.008	0.028	NA	NA	NA	3.394737	NA	chr2	4599948	4609892	ID=ASTEI20_035090;description=zinc_finger_protein_501-like;ebi_biotype=protein_coding
chr2	4627518	4630111	0	0	0.028	0.008	0	NA	NA	NA	NA	NA	.	-1	-1	.
chr2	4730639	4731133	0	0	0	0.008	0	NA	NA	NA	NA	NA	.	-1	-1	.
chr2	4807192	4809481	0.05	0	0	0	0	NA	NA	NA	NA	NA	chr2	4791137	4846771	ID=ASTEI20_036971;description=neuromodulin;ebi_biotype=protein_coding
chr2	4814999	4816430	0	0	0	0.042	0	NA	NA	NA	NA	NA	chr2	4791137	4846771	ID=ASTEI20_036971;description=neuromodulin;ebi_biotype=protein_coding
chr2	4917969	4919211	0	0	0.25	0.083	0.167	NA	NA	NA	NA	NA	.	-1	-1	.
chr2	4924859	4927012	0.1	0	0	0	0	NA	NA	NA	NA	NA	chr2	4923838	4926156	ID=ASTEI20_035431;description=SET_and_MYND_domain-containing_protein_DDB_G0273589-like;ebi_biotype=protein_coding
chr2	5015171	5017820	0	0	0	0.142	0	NA	NA	11.186848	NA	NA	chr2	4969352	5048595	ID=ASTEI20_033734;description=leucine-rich_repeat_neuronal_protein_3-like;ebi_biotype=protein_coding
chr2	5120612	5122844	0	0.056	0.028	0	0	NA	NA	NA	10.771706	5.347141	.	-1	-1	.
chr2	5412998	5413320	0	0	0	0.017	0	NA	NA	NA	NA	NA	.	-1	-1	.
chr2	5431877	5432193	0	0	0	0.017	0	NA	NA	NA	2.660124	NA	.	-1	-1	.
chr2	5438327	5441946	0	0.111	0	0	0	NA	NA	NA	2.660124	NA	chr2	5436584	5441967	ID=ASTEI20_038327;description=eukaryotic_translation_initiation_factor_5%2C_transcript_variant_X2;ebi_biotype=protein_coding
chr2	5545828	5546404	0	0	0	0.067	0	NA	NA	NA	NA	NA	chr2	5516513	5599415	ID=ASTEI20_040182;description=limbic_system-associated_membrane_protein%2C_transcript_variant_X2;ebi_biotype=protein_coding
chr2	5609335	5611185	0	0	0	0.008	0.083	NA	NA	NA	NA	NA	.	-1	-1	.
chr2	5751844	5766916	0.15	0.167	0.278	0.267	0.194	NA	NA	NA	NA	NA	chr2	5755127	5756045	ID=ASTEI20_043060;description=histone_H1B-like;ebi_biotype=protein_coding
chr2	5751844	5766916	0.15	0.167	0.278	0.267	0.194	NA	NA	NA	NA	NA	chr2	5757696	5760014	ID=ASTEI20_044767;description=histone_H1-like;ebi_biotype=protein_coding
chr2	5751844	5766916	0.15	0.167	0.278	0.267	0.194	NA	NA	NA	NA	NA	chr2	5761749	5764208	ID=ASTEI20_045538;description=histone_H1-like;ebi_biotype=protein_coding
chr2	5751844	5766916	0.15	0.167	0.278	0.267	0.194	NA	NA	NA	NA	NA	chr2	5750176	5752425	ID=ASTEI20_043597;description=histone_H1-like;ebi_biotype=protein_coding
chr2	5756470	5764552	0	0	0.056	0	0	NA	NA	NA	NA	NA	chr2	5757696	5760014	ID=ASTEI20_044767;description=histone_H1-like;ebi_biotype=protein_coding
chr2	5756470	5764552	0	0	0.056	0	0	NA	NA	NA	NA	NA	chr2	5761749	5764208	ID=ASTEI20_045538;description=histone_H1-like;ebi_biotype=protein_coding
chr2	5767264	5771888	0	0	0.028	0.025	0.056	NA	NA	NA	NA	NA	chr2	5770023	5770923	ID=ASTEI20_035251;description=histone_H1-like;ebi_biotype=protein_coding
chr2	6139909	6140760	0	0	0	0.008	0	NA	2.782727	4.761269	NA	NA	.	-1	-1	.
chr2	6147134	6147531	0	0	0.139	0	0	NA	NA	NA	NA	NA	.	-1	-1	.
chr2	6218118	6223029	0	0	0	0.008	0	NA	NA	NA	NA	NA	.	-1	-1	.
chr2	6280096	6280890	0	0	0.028	0	0	NA	NA	NA	NA	NA	.	-1	-1	.
chr2	6580826	6586218	0.05	0	0	0	0	NA	NA	NA	NA	NA	.	-1	-1	.
chr2	6721862	6724592	0	0	0	0	0.028	NA	NA	NA	2.622349	NA	chr2	6708936	6761938	ID=ASTEI20_036534;description=homeobox_even-skipped_homolog_protein_2-like%2C_transcript_variant_X1;ebi_biotype=protein_coding
chr2	6757055	6762744	0	0	0	0.017	0	NA	NA	NA	NA	NA	chr2	6762217	6765550	ID=ASTEI20_038587;description=kelch-like_protein_18;ebi_biotype=protein_coding
chr2	6757055	6762744	0	0	0	0.017	0	NA	NA	NA	NA	NA	chr2	6708936	6761938	ID=ASTEI20_036534;description=homeobox_even-skipped_homolog_protein_2-like%2C_transcript_variant_X1;ebi_biotype=protein_coding
chr2	6801556	6801836	0	0	0	0.033	0	NA	NA	NA	NA	NA	chr2	6786691	6814298	ID=ASTEI20_031701;description=unconventional_myosin-XVIIIa%2C_transcript_variant_X1;ebi_biotype=protein_coding
chr2	6822862	6833794	0	0	0	0	0.028	NA	NA	NA	NA	NA	chr2	6820164	6824062	ID=ASTEI20_039215;description=synaptosomal-associated_protein_29;ebi_biotype=protein_coding
chr2	6822862	6833794	0	0	0	0	0.028	NA	NA	NA	NA	NA	chr2	6829877	6864150	ID=ASTEI20_030903;description=LIM/homeobox_protein_Lhx1;ebi_biotype=protein_coding
chr2	6895759	6898688	0	0	0.028	0	0	NA	NA	NA	NA	NA	.	-1	-1	.
chr2	7115574	7119130	0	0	0	0.017	0	NA	NA	NA	NA	NA	.	-1	-1	.
chr2	7195130	7201194	0	0	0.028	0	0	NA	NA	NA	NA	3.07858	chr2	7189971	7236641	ID=ASTEI20_032837;description=collagen_alpha-1(XVII)_chain%2C_transcript_variant_X2;ebi_biotype=protein_coding
chr2	7218661	7223881	0	0	0.028	0.05	0	NA	NA	NA	NA	NA	chr2	7189971	7236641	ID=ASTEI20_032837;description=collagen_alpha-1(XVII)_chain%2C_transcript_variant_X2;ebi_biotype=protein_coding
chr2	7218661	7223881	0	0	0.028	0.05	0	NA	NA	NA	NA	NA	chr2	7204435	7222356	ID=ASTEI20_040029;description=lipase_member_H%2C_transcript_variant_X2;ebi_biotype=protein_coding
chr2	7344336	7344987	0	0	0.167	0.017	0	NA	NA	NA	NA	NA	chr2	7338274	7465623	ID=ASTEI20_040642;description=potassium_voltage-gated_channel_subfamily_KQT_member_1-like;ebi_biotype=protein_coding
chr2	7373549	7391765	0	0	0	0	0.028	NA	3.115841	5.332564	NA	NA	chr2	7338274	7465623	ID=ASTEI20_040642;description=potassium_voltage-gated_channel_subfamily_KQT_member_1-like;ebi_biotype=protein_coding
chr2	7415258	7418259	0	0	0	0.1	0	NA	NA	NA	NA	NA	chr2	7338274	7465623	ID=ASTEI20_040642;description=potassium_voltage-gated_channel_subfamily_KQT_member_1-like;ebi_biotype=protein_coding
chr2	7558748	7560729	0	0	0	0	0.028	NA	NA	NA	NA	NA	.	-1	-1	.
chr2	7657994	7659006	0	0	0.083	0.15	0.083	NA	NA	NA	NA	NA	chr2	7606974	7659483	ID=ASTEI20_033229;description=myosin-IIIb-like%2C_transcript_variant_X3;ebi_biotype=protein_coding
chr2	7706433	7708297	0	0.056	0	0	0	NA	NA	NA	NA	NA	chr2	7662151	7748365	ID=ASTEI20_039706;description=alpha-catulin%2C_transcript_variant_X3;ebi_biotype=protein_coding
chr2	7706433	7708297	0	0.056	0	0	0	NA	NA	NA	NA	NA	chr2	7671603	7740904	ID=ASTEI20_039706.R52598;Parent=ASTEI20_039706;description=alpha-catulin%2C_transcript_variant_X4;gene_ebi_biotype=protein_coding
chr2	7706433	7708297	0	0.056	0	0	0	NA	NA	NA	NA	NA	chr2	7671603	7748365	ID=ASTEI20_039706.R52588;Parent=ASTEI20_039706;description=alpha-catulin%2C_transcript_variant_X3;gene_ebi_biotype=protein_coding
chr2	7706433	7708297	0	0.056	0	0	0	NA	NA	NA	NA	NA	chr2	7671603	7748365	ID=ASTEI20_039706.R52592;Parent=ASTEI20_039706;description=alpha-catulin%2C_transcript_variant_X6;gene_ebi_biotype=protein_coding
chr2	7706433	7708297	0	0.056	0	0	0	NA	NA	NA	NA	NA	chr2	7671604	7740904	ID=ASTEI20_039706.R52587;Parent=ASTEI20_039706;description=alpha-catulin%2C_transcript_variant_X12;gene_ebi_biotype=protein_coding
chr2	7715335	7720304	0	0	0	0	0.139	NA	NA	NA	NA	NA	chr2	7662151	7748365	ID=ASTEI20_039706;description=alpha-catulin%2C_transcript_variant_X3;ebi_biotype=protein_coding
chr2	7715335	7720304	0	0	0	0	0.139	NA	NA	NA	NA	NA	chr2	7671603	7740904	ID=ASTEI20_039706.R52598;Parent=ASTEI20_039706;description=alpha-catulin%2C_transcript_variant_X4;gene_ebi_biotype=protein_coding
chr2	7715335	7720304	0	0	0	0	0.139	NA	NA	NA	NA	NA	chr2	7671603	7748365	ID=ASTEI20_039706.R52588;Parent=ASTEI20_039706;description=alpha-catulin%2C_transcript_variant_X3;gene_ebi_biotype=protein_coding
chr2	7715335	7720304	0	0	0	0	0.139	NA	NA	NA	NA	NA	chr2	7671603	7748365	ID=ASTEI20_039706.R52592;Parent=ASTEI20_039706;description=alpha-catulin%2C_transcript_variant_X6;gene_ebi_biotype=protein_coding
chr2	7715335	7720304	0	0	0	0	0.139	NA	NA	NA	NA	NA	chr2	7671604	7740904	ID=ASTEI20_039706.R52587;Parent=ASTEI20_039706;description=alpha-catulin%2C_transcript_variant_X12;gene_ebi_biotype=protein_coding
chr2	7772954	7773982	0	0	0	0.05	0	NA	NA	NA	NA	NA	.	-1	-1	.
chr2	7852725	7854113	0	0	0.083	0	0	NA	NA	3.196159	NA	NA	.	-1	-1	.
chr2	7880460	7882693	0	0	0	0.15	0.028	NA	NA	NA	NA	NA	.	-1	-1	.
chr2	8070587	8080964	0	0	0.028	0.092	0.083	NA	3.203723	NA	NA	NA	.	-1	-1	.
chr2	8222109	8223138	0	0	0.111	0.017	0.167	NA	NA	NA	NA	NA	chr2	8221688	8223593	ID=ASTEI20_045238;description=SUMO-conjugating_enzyme_UBC9-B;ebi_biotype=protein_coding
chr2	8222109	8223138	0	0	0.111	0.017	0.167	NA	NA	NA	NA	NA	chr2	8223039	8223690	ID=ASTEI20_042093;description=SUMO-conjugating_enzyme_UBC9-B-like;ebi_biotype=protein_coding
chr2	8288099	8288887	0	0	0.194	0.4	0.444	NA	NA	NA	NA	NA	.	-1	-1	.
chr2	8313895	8319568	0	0	0.194	0.075	0.139	NA	NA	NA	NA	NA	.	-1	-1	.
chr2	8624282	8625272	0.1	0.056	0	0.092	0	6.417685	NA	NA	NA	15.958886	chr2	8620553	8663044	ID=ASTEI20_041097;description=mucin-19%2C_transcript_variant_X3;ebi_biotype=protein_coding
chr2	8708979	8712943	0	0	0.028	0.042	0.028	NA	NA	NA	NA	NA	.	-1	-1	.
chr2	8739307	8745615	0	0	0	0.017	0	NA	NA	NA	NA	NA	.	-1	-1	.
chr2	8764539	8766700	0	0.056	0	0.042	0.083	NA	NA	NA	NA	NA	.	-1	-1	.
chr2	8808997	8816073	0	0	0.083	0	0	NA	8.757929	NA	NA	NA	.	-1	-1	.
chr2	8902197	8904603	0	0	0	0	0.083	NA	3.200273	NA	2.414198	NA	chr2	8828604	8924767	ID=ASTEI20_040504;description=cyclic_AMP_response_element-binding_protein_A%2C_transcript_variant_X2;ebi_biotype=protein_coding
chr2	9248024	9249282	0	0	0	0	0.083	NA	NA	7.079717	NA	3.635885	chr2	8941517	9476982	ID=ASTEI20_041734;description=teneurin-m%2C_transcript_variant_X3;ebi_biotype=protein_coding
chr2	9633108	9638190	0	0	0	0.008	0	NA	NA	NA	NA	NA	chr2	9637002	9639363	ID=ASTEI20_038948;description=apyrase-like;ebi_biotype=protein_coding
chr2	9659414	9660329	0	0.056	0.083	0.117	0	NA	NA	NA	3.826289	NA	.	-1	-1	.
chr2	9762023	9767384	0.1	0	0.139	0.092	0.306	NA	NA	NA	NA	NA	.	-1	-1	.
chr2	9763104	9768473	0	0	0.083	0.033	0.056	NA	NA	NA	NA	NA	.	-1	-1	.
chr2	9791339	9793631	0	0	0.028	0.008	0.278	NA	NA	NA	NA	NA	.	-1	-1	.
chr2	9827283	9828815	0	0	0	0.042	0	NA	NA	6.784844	NA	NA	chr2	9828337	9829262	ID=ASTEI20_042789.R59455;Parent=ASTEI20_042789;description=uncharacterized_LOC118503849;gene_ebi_biotype=lncRNA
chr2	9827283	9828815	0	0	0	0.042	0	NA	NA	6.784844	NA	NA	chr2	9828337	9829262	ID=ASTEI20_042789;description=uncharacterized_LOC118503849;ebi_biotype=lncRNA
chr2	9836732	9842907	0	0	0.083	0	0.083	9.256719	NA	NA	NA	NA	.	-1	-1	.
chr2	9863867	9867126	0	0	0.167	0.208	0.028	NA	NA	NA	NA	NA	.	-1	-1	.
chr2	9866998	9869853	0	0.111	0.444	0.258	0.25	NA	NA	NA	NA	NA	.	-1	-1	.
chr2	9877392	9922970	0	0.167	0	0.125	0.083	NA	NA	NA	NA	NA	chr2	9889910	9892041	ID=ASTEI20_038375.R49965;Parent=ASTEI20_038375;description=uncharacterized_LOC118503855;gene_ebi_biotype=lncRNA
chr2	9877392	9922970	0	0.167	0	0.125	0.083	NA	NA	NA	NA	NA	chr2	9889910	9892041	ID=ASTEI20_038375;description=uncharacterized_LOC118503855;ebi_biotype=lncRNA
chr2	9877392	9922970	0	0.167	0	0.125	0.083	NA	NA	NA	NA	NA	chr2	9914249	9919917	ID=ASTEI20_031039;description=N-acetylgalactosaminyltransferase_6-like;ebi_biotype=protein_coding
chr2	9877392	9922970	0	0.167	0	0.125	0.083	NA	NA	NA	NA	NA	chr2	9910726	9912431	ID=ASTEI20_033140;description=ATP-dependent_(S)-NAD(P)H-hydrate_dehydratase;ebi_biotype=protein_coding
chr2	9888538	9890447	0.15	0	0.111	0	0	NA	NA	NA	NA	NA	chr2	9889910	9892041	ID=ASTEI20_038375.R49965;Parent=ASTEI20_038375;description=uncharacterized_LOC118503855;gene_ebi_biotype=lncRNA
chr2	9888538	9890447	0.15	0	0.111	0	0	NA	NA	NA	NA	NA	chr2	9889910	9892041	ID=ASTEI20_038375;description=uncharacterized_LOC118503855;ebi_biotype=lncRNA
chr2	9889788	9896542	0	0	0	0.033	0	NA	NA	NA	NA	NA	chr2	9889910	9892041	ID=ASTEI20_038375.R49965;Parent=ASTEI20_038375;description=uncharacterized_LOC118503855;gene_ebi_biotype=lncRNA
chr2	9889788	9896542	0	0	0	0.033	0	NA	NA	NA	NA	NA	chr2	9889910	9892041	ID=ASTEI20_038375;description=uncharacterized_LOC118503855;ebi_biotype=lncRNA
chr2	9954368	9958000	0	0	0	0.092	0	NA	NA	NA	NA	3.674821	chr2	9952122	9956922	ID=ASTEI20_045119;description=fas_apoptotic_inhibitory_molecule_1%2C_transcript_variant_X4;ebi_biotype=protein_coding
chr2	9954368	9958000	0	0	0	0.092	0	NA	NA	NA	NA	3.674821	chr2	9955940	10042343	ID=ASTEI20_045198.R64906;Parent=ASTEI20_045198;description=atypical_protein_kinase_C%2C_transcript_variant_X5;gene_ebi_biotype=protein_coding
chr2	9954368	9958000	0	0	0	0.092	0	NA	NA	NA	NA	3.674821	chr2	9955940	10042349	ID=ASTEI20_045198.R64908;Parent=ASTEI20_045198;description=atypical_protein_kinase_C%2C_transcript_variant_X3;gene_ebi_biotype=protein_coding
chr2	9954368	9958000	0	0	0	0.092	0	NA	NA	NA	NA	3.674821	chr2	9955940	10066856	ID=ASTEI20_045198;description=atypical_protein_kinase_C%2C_transcript_variant_X3;ebi_biotype=protein_coding
chr2	9974828	9975137	0	0	0	0.192	0	NA	2.6773	NA	NA	NA	chr2	9955940	10042343	ID=ASTEI20_045198.R64906;Parent=ASTEI20_045198;description=atypical_protein_kinase_C%2C_transcript_variant_X5;gene_ebi_biotype=protein_coding
chr2	9974828	9975137	0	0	0	0.192	0	NA	2.6773	NA	NA	NA	chr2	9955940	10042349	ID=ASTEI20_045198.R64908;Parent=ASTEI20_045198;description=atypical_protein_kinase_C%2C_transcript_variant_X3;gene_ebi_biotype=protein_coding
chr2	9974828	9975137	0	0	0	0.192	0	NA	2.6773	NA	NA	NA	chr2	9955940	10066856	ID=ASTEI20_045198;description=atypical_protein_kinase_C%2C_transcript_variant_X3;ebi_biotype=protein_coding
chr2	9986887	9988027	0	0	0.056	0	0	NA	NA	NA	NA	NA	chr2	9955940	10042343	ID=ASTEI20_045198.R64906;Parent=ASTEI20_045198;description=atypical_protein_kinase_C%2C_transcript_variant_X5;gene_ebi_biotype=protein_coding
chr2	9986887	9988027	0	0	0.056	0	0	NA	NA	NA	NA	NA	chr2	9955940	10042349	ID=ASTEI20_045198.R64908;Parent=ASTEI20_045198;description=atypical_protein_kinase_C%2C_transcript_variant_X3;gene_ebi_biotype=protein_coding
chr2	9986887	9988027	0	0	0.056	0	0	NA	NA	NA	NA	NA	chr2	9955940	10066856	ID=ASTEI20_045198;description=atypical_protein_kinase_C%2C_transcript_variant_X3;ebi_biotype=protein_coding
chr2	10006376	10008724	0	0	0.056	0	0	NA	NA	NA	NA	NA	chr2	9955940	10042343	ID=ASTEI20_045198.R64906;Parent=ASTEI20_045198;description=atypical_protein_kinase_C%2C_transcript_variant_X5;gene_ebi_biotype=protein_coding
chr2	10006376	10008724	0	0	0.056	0	0	NA	NA	NA	NA	NA	chr2	9955940	10042349	ID=ASTEI20_045198.R64908;Parent=ASTEI20_045198;description=atypical_protein_kinase_C%2C_transcript_variant_X3;gene_ebi_biotype=protein_coding
chr2	10006376	10008724	0	0	0.056	0	0	NA	NA	NA	NA	NA	chr2	9955940	10066856	ID=ASTEI20_045198;description=atypical_protein_kinase_C%2C_transcript_variant_X3;ebi_biotype=protein_coding
chr2	10021489	10021911	0.05	0	0.028	0	0.028	NA	NA	NA	2.792944	NA	chr2	9955940	10042343	ID=ASTEI20_045198.R64906;Parent=ASTEI20_045198;description=atypical_protein_kinase_C%2C_transcript_variant_X5;gene_ebi_biotype=protein_coding
chr2	10021489	10021911	0.05	0	0.028	0	0.028	NA	NA	NA	2.792944	NA	chr2	9955940	10042349	ID=ASTEI20_045198.R64908;Parent=ASTEI20_045198;description=atypical_protein_kinase_C%2C_transcript_variant_X3;gene_ebi_biotype=protein_coding
chr2	10021489	10021911	0.05	0	0.028	0	0.028	NA	NA	NA	2.792944	NA	chr2	9955940	10066856	ID=ASTEI20_045198;description=atypical_protein_kinase_C%2C_transcript_variant_X3;ebi_biotype=protein_coding
chr2	10043485	10047856	0	0	0.194	0.008	0.139	NA	NA	NA	NA	NA	chr2	9955940	10066856	ID=ASTEI20_045198;description=atypical_protein_kinase_C%2C_transcript_variant_X3;ebi_biotype=protein_coding
chr2	10101510	10103445	0	0	0	0.008	0	NA	NA	NA	NA	NA	.	-1	-1	.
chr2	10415882	10417593	0	0	0	0.008	0	NA	NA	NA	NA	NA	chr2	10411304	10438684	ID=ASTEI20_033284;description=transmembrane_channel-like_protein_7%2C_transcript_variant_X1;ebi_biotype=protein_coding
chr2	10471228	10476328	0	0	0	0	0.167	NA	NA	NA	NA	NA	.	-1	-1	.
chr2	10586744	10591018	0	0	0.028	0	0	NA	NA	NA	NA	3.039429	chr2	10590562	10592466	ID=ASTEI20_044333;description=NPC_intracellular_cholesterol_transporter_2_homolog_a;ebi_biotype=protein_coding
chr2	10651441	10729186	0	0	0.083	0.2	0.167	NA	3.533938	NA	NA	NA	chr2	10666101	10668590	ID=ASTEI20_041383;description=basement_membrane_proteoglycan-like;ebi_biotype=protein_coding
chr2	10651441	10729186	0	0	0.083	0.2	0.167	NA	3.533938	NA	NA	NA	chr2	10710959	10714364	ID=ASTEI20_032033;description=CLIP_domain-containing_serine_protease_B15-like%2C_transcript_variant_X1;ebi_biotype=protein_coding
chr2	10651441	10729186	0	0	0.083	0.2	0.167	NA	3.533938	NA	NA	NA	chr2	10656851	10710658	ID=ASTEI20_034439;description=putative_transcription_factor_SOX-15;ebi_biotype=protein_coding
chr2	10651441	10729186	0	0	0.083	0.2	0.167	NA	3.533938	NA	NA	NA	chr2	10723903	10731822	ID=ASTEI20_038422;description=glutamate--cysteine_ligase_regulatory_subunit%2C_transcript_variant_X4;ebi_biotype=protein_coding
chr2	10703593	10704067	0.1	0	0.028	0.1	0.111	NA	2.559337	NA	NA	NA	chr2	10656851	10710658	ID=ASTEI20_034439;description=putative_transcription_factor_SOX-15;ebi_biotype=protein_coding
chr2	10919526	10924469	0	0	0	0.017	0	NA	NA	NA	NA	NA	chr2	10872647	11079671	ID=ASTEI20_036768;description=heterogeneous_nuclear_ribonucleoprotein_L%2C_transcript_variant_X5;ebi_biotype=protein_coding
chr2	11018617	11023082	0	0	0.028	0	0	NA	NA	NA	NA	NA	chr2	10872647	11079671	ID=ASTEI20_036768;description=heterogeneous_nuclear_ribonucleoprotein_L%2C_transcript_variant_X5;ebi_biotype=protein_coding
chr2	11052335	11054826	0	0	0	0.033	0	NA	NA	NA	NA	NA	chr2	10872647	11079671	ID=ASTEI20_036768;description=heterogeneous_nuclear_ribonucleoprotein_L%2C_transcript_variant_X5;ebi_biotype=protein_coding
chr2	11099843	11100422	0	0	0	0.025	0.028	NA	NA	NA	NA	NA	.	-1	-1	.
chr2	11100160	11100605	0	0	0.056	0.008	0	NA	NA	NA	NA	NA	.	-1	-1	.
chr2	11202192	11208769	0	0	0.056	0	0	NA	NA	NA	NA	NA	.	-1	-1	.
chr2	11259119	11259580	0	0.056	0.111	0.15	0.139	NA	NA	3.527731	NA	NA	chr2	11258239	11279672	ID=ASTEI20_032576;description=ALK_tyrosine_kinase_receptor%2C_transcript_variant_X3;ebi_biotype=protein_coding
chr2	11401688	11403517	0	0	0	0	0.056	NA	NA	NA	NA	NA	chr2	11388212	11442422	ID=ASTEI20_038103;description=serine/threonine-protein_kinase_Genghis_Khan%2C_transcript_variant_X5;ebi_biotype=protein_coding
chr2	11443919	11444208	0	0	0.028	0	0	NA	NA	NA	NA	NA	chr2	11443206	11451176	ID=ASTEI20_031319;description=malonate--CoA_ligase_ACSF3%2C_mitochondrial;ebi_biotype=protein_coding
chr2	11689353	11689625	0	0	0.056	0.058	0	NA	NA	NA	NA	NA	chr2	11631981	11694596	ID=ASTEI20_044977;description=calcium-transporting_ATPase_type_2C_member_1%2C_transcript_variant_X1;ebi_biotype=protein_coding
chr2	11729499	11731675	0	0	0	0.008	0	NA	NA	NA	NA	NA	chr2	11713040	11754714	ID=ASTEI20_032676;description=F-box/LRR-repeat_protein_16%2C_transcript_variant_X5;ebi_biotype=protein_coding
chr2	11731009	11740461	0	0	0	0.017	0	NA	NA	NA	NA	NA	chr2	11713040	11754714	ID=ASTEI20_032676;description=F-box/LRR-repeat_protein_16%2C_transcript_variant_X5;ebi_biotype=protein_coding
chr2	11852188	11941651	0	0	0	0.008	0.028	NA	NA	NA	NA	NA	chr2	11853780	11861337	ID=ASTEI20_031537;description=mucin-2-like;ebi_biotype=protein_coding
chr2	11852188	11941651	0	0	0	0.008	0.028	NA	NA	NA	NA	NA	chr2	11865278	11869439	ID=ASTEI20_035214;description=cell_surface_glycoprotein_1-like;ebi_biotype=protein_coding
chr2	11852188	11941651	0	0	0	0.008	0.028	NA	NA	NA	NA	NA	chr2	11882339	11883646	ID=ASTEI20_036037;description=26S_proteasome_non-ATPase_regulatory_subunit_7;ebi_biotype=protein_coding
chr2	11852188	11941651	0	0	0	0.008	0.028	NA	NA	NA	NA	NA	chr2	11883945	11884886	ID=ASTEI20_033990;description=probable_28S_ribosomal_protein_S25%2C_mitochondrial%2C_transcript_variant_X2;ebi_biotype=protein_coding
chr2	11852188	11941651	0	0	0	0.008	0.028	NA	NA	NA	NA	NA	chr2	11884866	11885979	ID=ASTEI20_042497;description=probable_RNA-binding_protein_18%2C_transcript_variant_X2;ebi_biotype=protein_coding
chr2	11852188	11941651	0	0	0	0.008	0.028	NA	NA	NA	NA	NA	chr2	11886121	11887415	ID=ASTEI20_038597;description=60S_ribosomal_protein_L21;ebi_biotype=protein_coding
chr2	11852188	11941651	0	0	0	0.008	0.028	NA	NA	NA	NA	NA	chr2	11887485	11890590	ID=ASTEI20_042030;description=ubiquitin_carboxyl-terminal_hydrolase_46;ebi_biotype=protein_coding
chr2	11852188	11941651	0	0	0	0.008	0.028	NA	NA	NA	NA	NA	chr2	11929696	11931815	ID=ASTEI20_031203;description=U4/U6_small_nuclear_ribonucleoprotein_Prp31;ebi_biotype=protein_coding
chr2	11852188	11941651	0	0	0	0.008	0.028	NA	NA	NA	NA	NA	chr2	11931889	11933220	ID=ASTEI20_030828;description=transcription_termination_factor_3%2C_mitochondrial;ebi_biotype=protein_coding
chr2	11852188	11941651	0	0	0	0.008	0.028	NA	NA	NA	NA	NA	chr2	11932960	11935937	ID=ASTEI20_043670;description=endoplasmic_reticulum-Golgi_intermediate_compartment_protein_3;ebi_biotype=protein_coding
chr2	11852188	11941651	0	0	0	0.008	0.028	NA	NA	NA	NA	NA	chr2	11934067	11934698	ID=ASTEI20_044150;description=reactive_oxygen_species_modulator_1;ebi_biotype=protein_coding
chr2	11852188	11941651	0	0	0	0.008	0.028	NA	NA	NA	NA	NA	chr2	11874921	11881984	ID=ASTEI20_037080;description=protein_mahjong%2C_transcript_variant_X1;ebi_biotype=protein_coding
chr2	11852188	11941651	0	0	0	0.008	0.028	NA	NA	NA	NA	NA	chr2	11890935	11895460	ID=ASTEI20_034227;description=eukaryotic_translation_initiation_factor_3_subunit_B;ebi_biotype=protein_coding
chr2	11852188	11941651	0	0	0	0.008	0.028	NA	NA	NA	NA	NA	chr2	11936206	11946421	ID=ASTEI20_045356;description=phosphatidylserine_synthase_1;ebi_biotype=protein_coding
chr2	11852188	11941651	0	0	0	0.008	0.028	NA	NA	NA	NA	NA	chr2	11895892	11929524	ID=ASTEI20_037320;description=kinase_D-interacting_substrate_of_220_kDa%2C_transcript_variant_X6;ebi_biotype=protein_coding
chr2	11854270	11854683	0	0	0	0.008	0	NA	NA	NA	NA	NA	chr2	11853780	11861337	ID=ASTEI20_031537;description=mucin-2-like;ebi_biotype=protein_coding
chr2	11867070	11867528	0	0	0	0.008	0	NA	NA	NA	NA	NA	chr2	11865278	11869439	ID=ASTEI20_035214;description=cell_surface_glycoprotein_1-like;ebi_biotype=protein_coding
chr2	11913679	11914663	0	0	0	0.075	0	12.719059	4.002197	NA	NA	2.771873	chr2	11895892	11929524	ID=ASTEI20_037320;description=kinase_D-interacting_substrate_of_220_kDa%2C_transcript_variant_X6;ebi_biotype=protein_coding
chr2	11949621	11950106	0.1	0	0	0	0.083	NA	NA	NA	NA	NA	chr2	11948900	11951792	ID=ASTEI20_041469;description=trichohyalin-like%2C_transcript_variant_X1;ebi_biotype=protein_coding
chr2	11982127	11983572	0	0	0.028	0	0	NA	NA	NA	NA	3.477222	chr2	11982634	11986027	ID=ASTEI20_043682.R61317;Parent=ASTEI20_043682;description=uncharacterized_LOC118504039;gene_ebi_biotype=lncRNA
chr2	11982127	11983572	0	0	0.028	0	0	NA	NA	NA	NA	3.477222	chr2	11982634	11986027	ID=ASTEI20_043682;description=uncharacterized_LOC118504039;ebi_biotype=lncRNA
chr2	11982127	11983572	0	0	0.028	0	0	NA	NA	NA	NA	3.477222	chr2	11973246	11984807	ID=ASTEI20_041184;description=peptide_transporter_family_1-like%2C_transcript_variant_X1;ebi_biotype=protein_coding
chr2	12062497	12063263	0	0	0.056	0	0	NA	NA	NA	NA	NA	chr2	12024678	12071749	ID=ASTEI20_036039;description=speract_receptor%2C_transcript_variant_X3;ebi_biotype=protein_coding
chr2	12124599	12124982	0	0	0	0.017	0.028	NA	NA	NA	NA	NA	chr2	12079525	12144382	ID=ASTEI20_043555;description=receptor-type_guanylate_cyclase_Gyc76C-like%2C_transcript_variant_X1;ebi_biotype=protein_coding
chr2	12246389	12273499	0	0	0	0.008	0	NA	NA	NA	NA	NA	chr2	12239539	12251483	ID=ASTEI20_035546;description=synaptojanin-1;ebi_biotype=protein_coding
chr2	12246389	12273499	0	0	0	0.008	0	NA	NA	NA	NA	NA	chr2	12256157	12256789	ID=ASTEI20_037004;description=protein_aveugle;ebi_biotype=protein_coding
chr2	12246389	12273499	0	0	0	0.008	0	NA	NA	NA	NA	NA	chr2	12256748	12260682	ID=ASTEI20_037108;description=tau-tubulin_kinase_1-like;ebi_biotype=protein_coding
chr2	12246389	12273499	0	0	0	0.008	0	NA	NA	NA	NA	NA	chr2	12264239	12328602	ID=ASTEI20_039816;description=calbindin-32%2C_transcript_variant_X4;ebi_biotype=protein_coding
chr2	12304107	12310014	0	0	0	0.017	0	NA	NA	NA	NA	NA	chr2	12264239	12328602	ID=ASTEI20_039816;description=calbindin-32%2C_transcript_variant_X4;ebi_biotype=protein_coding
chr2	12330099	12330367	0	0	0.028	0	0.056	NA	5.074564	3.170619	5.030499	NA	.	-1	-1	.
chr2	12373434	12374330	0	0	0	0	0.028	NA	NA	NA	NA	NA	.	-1	-1	.
chr2	12392150	12394585	0	0	0	0.008	0.111	NA	NA	NA	NA	NA	chr2	12389899	12396141	ID=ASTEI20_042110;description=protein_EFR3_homolog_cmp44E%2C_transcript_variant_X1;ebi_biotype=protein_coding
chr2	12414447	12415884	0	0	0	0	0.111	NA	NA	NA	NA	NA	chr2	12399471	12442968	ID=ASTEI20_032359.R36895;Parent=ASTEI20_032359;description=protein_4.1_homolog%2C_transcript_variant_X5;gene_ebi_biotype=protein_coding
chr2	12414447	12415884	0	0	0	0	0.111	NA	NA	NA	NA	NA	chr2	12399471	12442968	ID=ASTEI20_032359.R36896;Parent=ASTEI20_032359;description=protein_4.1_homolog%2C_transcript_variant_X7;gene_ebi_biotype=protein_coding
chr2	12414447	12415884	0	0	0	0	0.111	NA	NA	NA	NA	NA	chr2	12399471	12442968	ID=ASTEI20_032359.R36897;Parent=ASTEI20_032359;description=protein_4.1_homolog%2C_transcript_variant_X11;gene_ebi_biotype=protein_coding
chr2	12414447	12415884	0	0	0	0	0.111	NA	NA	NA	NA	NA	chr2	12399471	12442968	ID=ASTEI20_032359.R36899;Parent=ASTEI20_032359;description=protein_4.1_homolog%2C_transcript_variant_X1;gene_ebi_biotype=protein_coding
chr2	12414447	12415884	0	0	0	0	0.111	NA	NA	NA	NA	NA	chr2	12399471	12442968	ID=ASTEI20_032359.R36901;Parent=ASTEI20_032359;description=protein_4.1_homolog%2C_transcript_variant_X2;gene_ebi_biotype=protein_coding
chr2	12414447	12415884	0	0	0	0	0.111	NA	NA	NA	NA	NA	chr2	12399471	12442968	ID=ASTEI20_032359.R36905;Parent=ASTEI20_032359;description=protein_4.1_homolog%2C_transcript_variant_X8;gene_ebi_biotype=protein_coding
chr2	12414447	12415884	0	0	0	0	0.111	NA	NA	NA	NA	NA	chr2	12399471	12442968	ID=ASTEI20_032359;description=protein_4.1_homolog%2C_transcript_variant_X2;ebi_biotype=protein_coding
chr2	12414447	12415884	0	0	0	0	0.111	NA	NA	NA	NA	NA	chr2	12399529	12442968	ID=ASTEI20_032359.R36894;Parent=ASTEI20_032359;description=protein_4.1_homolog%2C_transcript_variant_X3;gene_ebi_biotype=protein_coding
chr2	12414447	12415884	0	0	0	0	0.111	NA	NA	NA	NA	NA	chr2	12399692	12442968	ID=ASTEI20_032359.R36900;Parent=ASTEI20_032359;description=protein_4.1_homolog%2C_transcript_variant_X4;gene_ebi_biotype=protein_coding
chr2	12455537	12458313	0	0	0	0	0.056	NA	NA	NA	2.734303	NA	chr2	12456916	12457896	ID=ASTEI20_043546;description=cytochrome_b-c1_complex_subunit_7-like;ebi_biotype=protein_coding
chr2	12455537	12458313	0	0	0	0	0.056	NA	NA	NA	2.734303	NA	chr2	12458036	12467576	ID=ASTEI20_035477;description=lysophosphatidylserine_lipase_ABHD12%2C_transcript_variant_X4;ebi_biotype=protein_coding
chr2	12455537	12458313	0	0	0	0	0.056	NA	NA	NA	2.734303	NA	chr2	12446207	12456085	ID=ASTEI20_042258;description=lipoyltransferase_1%2C_mitochondrial;ebi_biotype=protein_coding
chr2	12563599	12564211	0	0	0	0.008	0	NA	NA	NA	NA	NA	chr2	12557171	12565666	ID=ASTEI20_031305;description=nucleolar_protein_dao-5-like%2C_transcript_variant_X11;ebi_biotype=protein_coding
chr2	12563645	12564033	0	0	0.028	0.008	0	NA	NA	NA	NA	NA	chr2	12557171	12565666	ID=ASTEI20_031305;description=nucleolar_protein_dao-5-like%2C_transcript_variant_X11;ebi_biotype=protein_coding
chr2	12564117	12564699	0	0	0	0.008	0	NA	NA	NA	NA	NA	chr2	12557171	12565666	ID=ASTEI20_031305;description=nucleolar_protein_dao-5-like%2C_transcript_variant_X11;ebi_biotype=protein_coding
chr2	12564460	12564698	0	0	0	0.008	0	NA	NA	NA	NA	NA	chr2	12557171	12565666	ID=ASTEI20_031305;description=nucleolar_protein_dao-5-like%2C_transcript_variant_X11;ebi_biotype=protein_coding
chr2	12691827	12695971	0	0	0	0.033	0	NA	NA	NA	NA	NA	chr2	12695661	12701581	ID=ASTEI20_036473;description=sodium-dependent_nutrient_amino_acid_transporter_1-like;ebi_biotype=protein_coding
chr2	12918036	12918693	0	0	0	0.075	0.028	NA	NA	6.585968	NA	NA	.	-1	-1	.
chr2	12980953	12981696	0.05	0	0	0	0	NA	3.65023	8.10141	NA	4.681375	.	-1	-1	.
chr2	13007301	13010944	0.05	0	0	0	0	NA	NA	NA	NA	NA	.	-1	-1	.
chr2	13018761	13020801	0	0	0.056	0	0	NA	NA	NA	NA	NA	.	-1	-1	.
chr2	13058762	13059521	0	0	0	0	0.028	NA	NA	NA	NA	NA	.	-1	-1	.
chr2	13074596	13076887	0	0	0.028	0.017	0	NA	19.577485	NA	NA	NA	.	-1	-1	.
chr2	13148775	13149190	0	0	0	0.008	0	NA	7.795123	NA	NA	NA	.	-1	-1	.
chr2	13173084	13177302	0.05	0	0.056	0.075	0.028	NA	NA	NA	3.25802	NA	chr2	13150050	13380317	ID=ASTEI20_034959;description=frizzled%2C_transcript_variant_X1;ebi_biotype=protein_coding
chr2	13233098	13233923	0	0	0.028	0	0.083	NA	NA	NA	NA	NA	chr2	13150050	13380317	ID=ASTEI20_034959;description=frizzled%2C_transcript_variant_X1;ebi_biotype=protein_coding
chr2	13267904	13268141	0.05	0	0	0	0	NA	NA	NA	NA	NA	chr2	13150050	13380317	ID=ASTEI20_034959;description=frizzled%2C_transcript_variant_X1;ebi_biotype=protein_coding
chr2	13308911	13315425	0	0	0	0.025	0	NA	3.540696	NA	2.924063	NA	chr2	13150050	13380317	ID=ASTEI20_034959;description=frizzled%2C_transcript_variant_X1;ebi_biotype=protein_coding
chr2	13382852	13386299	0	0	0	0	0.111	NA	NA	NA	NA	NA	.	-1	-1	.
chr2	13384599	13385286	0	0	0	0.108	0.028	NA	NA	NA	NA	NA	.	-1	-1	.
chr2	13384680	13384998	0	0	0.028	0	0	NA	NA	NA	NA	NA	.	-1	-1	.
chr2	13384971	13385286	0.15	0	0.056	0.075	0.056	NA	NA	NA	NA	NA	.	-1	-1	.
chr2	13395250	13402410	0	0	0	0.008	0	NA	NA	NA	NA	NA	.	-1	-1	.
chr2	13395329	13395691	0	0	0	0.025	0	NA	NA	NA	NA	NA	.	-1	-1	.
chr2	13396884	13400001	0	0	0	0.025	0	NA	NA	NA	NA	NA	.	-1	-1	.
chr2	13397424	13401316	0	0	0.056	0.108	0.167	NA	NA	NA	NA	NA	.	-1	-1	.
chr2	13448919	13467957	0	0	0	0.008	0	NA	NA	NA	NA	NA	chr2	13427618	13628217	ID=ASTEI20_037127;description=insulin-like_growth_factor-binding_protein_complex_acid_labile_subunit%2C_transcript_variant_X3;ebi_biotype=protein_coding
chr2	13491856	13492201	0	0	0	0.008	0	NA	NA	NA	NA	NA	chr2	13427618	13628217	ID=ASTEI20_037127;description=insulin-like_growth_factor-binding_protein_complex_acid_labile_subunit%2C_transcript_variant_X3;ebi_biotype=protein_coding
chr2	13631599	13631834	0.05	0.056	0	0.025	0	5.81991	NA	NA	NA	3.222082	.	-1	-1	.
chr2	13667094	13668535	0	0.056	0.083	0.083	0	38.862389	2.682838	3.071116	NA	NA	.	-1	-1	.
chr2	13668294	13668534	0	0	0	0.008	0	38.862389	2.682838	3.071116	NA	NA	.	-1	-1	.
chr2	13687061	13687285	0	0	0	0.008	0	NA	NA	NA	NA	NA	.	-1	-1	.
chr2	13797364	13798328	0	0	0	0.067	0	NA	NA	NA	NA	NA	.	-1	-1	.
chr2	14030502	14032981	0	0	0	0.008	0.111	NA	NA	NA	NA	NA	.	-1	-1	.
chr2	14062790	14066082	0	0	0.083	0.017	0	NA	NA	NA	NA	NA	.	-1	-1	.
chr2	14100156	14102981	0	0	0	0.008	0	NA	NA	NA	NA	NA	chr2	14068761	14101685	ID=ASTEI20_042585;description=insulin-like_growth_factor-binding_protein_complex_acid_labile_subunit;ebi_biotype=protein_coding
chr2	14212161	14212425	0	0	0.028	0	0	NA	NA	NA	NA	NA	.	-1	-1	.
chr2	14242664	14245301	0	0	0.056	0.075	0.083	NA	NA	NA	NA	NA	.	-1	-1	.
chr2	14262452	14268320	0	0	0	0.008	0	NA	NA	NA	NA	NA	chr2	14255506	14360615	ID=ASTEI20_041425;description=Ig-like_and_fibronectin_type-III_domain-containing_protein_1%2C_transcript_variant_X3;ebi_biotype=protein_coding
chr2	14264371	14265839	0	0	0	0	0.056	NA	NA	NA	NA	NA	chr2	14255506	14360615	ID=ASTEI20_041425;description=Ig-like_and_fibronectin_type-III_domain-containing_protein_1%2C_transcript_variant_X3;ebi_biotype=protein_coding
chr2	14371222	14374086	0	0	0	0.008	0	NA	NA	NA	NA	NA	chr2	14372674	14373827	ID=ASTEI20_045272;description=signal_peptidase_complex_subunit_3;ebi_biotype=protein_coding
chr2	14371222	14374086	0	0	0	0.008	0	NA	NA	NA	NA	NA	chr2	14373957	14375359	ID=ASTEI20_041825;description=methylglutaconyl-CoA_hydratase%2C_mitochondrial;ebi_biotype=protein_coding
chr2	14435318	14437380	0	0	0	0.025	0	NA	NA	NA	NA	5.330714	chr2	14421068	14476337	ID=ASTEI20_040876;description=gamma-aminobutyric_acid_receptor_alpha-like;ebi_biotype=protein_coding
chr2	14486285	14486507	0	0	0	0	0.028	NA	NA	NA	NA	NA	chr2	14484018	14490645	ID=ASTEI20_039067;description=arylsulfatase_B-like%2C_transcript_variant_X1;ebi_biotype=protein_coding
chr2	14741106	14743676	0	0	0	0.158	0	NA	2.776416	NA	NA	NA	chr2	14680766	14807306	ID=ASTEI20_040560;description=disco-interacting_protein_2%2C_transcript_variant_X10;ebi_biotype=protein_coding
chr2	14766868	14768745	0	0	0	0	0.028	NA	2.724501	NA	NA	NA	chr2	14680766	14807306	ID=ASTEI20_040560;description=disco-interacting_protein_2%2C_transcript_variant_X10;ebi_biotype=protein_coding
chr2	14886683	14890211	0	0	0.028	0	0.306	NA	NA	NA	NA	NA	.	-1	-1	.
chr2	14995641	14998247	0	0	0.139	0.158	0.083	NA	NA	NA	NA	2.939951	chr2	14979570	15030628	ID=ASTEI20_040196;description=cytochrome_b5_reductase_4%2C_transcript_variant_X6;ebi_biotype=protein_coding
chr2	15071388	15071961	0	0	0	0.025	0	NA	NA	NA	NA	NA	.	-1	-1	.
chr2	15133108	15138065	0	0	0	0.008	0	NA	NA	NA	NA	NA	chr2	15087470	15160460	ID=ASTEI20_036545;description=ras-related_protein_Rap1%2C_transcript_variant_X1;ebi_biotype=protein_coding
chr2	15134491	15134868	0	0	0	0	0.028	NA	NA	NA	NA	NA	chr2	15087470	15160460	ID=ASTEI20_036545;description=ras-related_protein_Rap1%2C_transcript_variant_X1;ebi_biotype=protein_coding
chr2	15211669	15215830	0	0	0	0.025	0	NA	NA	NA	NA	NA	chr2	15181251	15212910	ID=ASTEI20_032012;description=serine/threonine-protein_kinase_ULK2;ebi_biotype=protein_coding
chr2	15235671	15236365	0	0	0.139	0.092	0.139	NA	NA	NA	NA	NA	chr2	15218336	15238321	ID=ASTEI20_046178;description=mucin-2-like%2C_transcript_variant_X1;ebi_biotype=protein_coding
chr2	15284052	15288179	0	0	0.056	0	0	NA	NA	NA	NA	NA	chr2	15280502	15284057	ID=ASTEI20_038116;description=nucleolar_MIF4G_domain-containing_protein_1_homolog;ebi_biotype=protein_coding
chr2	15284052	15288179	0	0	0.056	0	0	NA	NA	NA	NA	NA	chr2	15286197	15294596	ID=ASTEI20_036452;description=eukaryotic_translation_initiation_factor_5A%2C_transcript_variant_X1;ebi_biotype=protein_coding
chr2	15305349	15305829	0	0.056	0.139	0.2	0.111	NA	NA	NA	NA	NA	.	-1	-1	.
chr2	15336675	15344128	0	0	0.028	0	0	NA	2.647201	NA	NA	NA	chr2	15342063	15344626	ID=ASTEI20_031165;description=galectin-4-like%2C_transcript_variant_X1;ebi_biotype=protein_coding
chr2	15409316	15411922	0	0	0	0.017	0	NA	3.274223	NA	3.427909	NA	chr2	15397646	15636261	ID=ASTEI20_043380;description=nephrin-like%2C_transcript_variant_X8;ebi_biotype=protein_coding
chr2	15453295	15457916	0	0	0	0.017	0	NA	NA	NA	NA	NA	chr2	15397646	15636261	ID=ASTEI20_043380;description=nephrin-like%2C_transcript_variant_X8;ebi_biotype=protein_coding
chr2	15486005	15487143	0	0	0.056	0.008	0.139	NA	2.601471	NA	NA	NA	chr2	15397646	15636261	ID=ASTEI20_043380;description=nephrin-like%2C_transcript_variant_X8;ebi_biotype=protein_coding
chr2	15519345	15523033	0	0	0.028	0	0	NA	NA	NA	6.417496	2.945999	chr2	15397646	15636261	ID=ASTEI20_043380;description=nephrin-like%2C_transcript_variant_X8;ebi_biotype=protein_coding
chr2	15536011	15539667	0.1	0	0	0	0	18.43614	NA	NA	NA	NA	chr2	15397646	15636261	ID=ASTEI20_043380;description=nephrin-like%2C_transcript_variant_X8;ebi_biotype=protein_coding
chr2	15578158	15581789	0	0	0	0.117	0	NA	NA	NA	NA	NA	chr2	15397646	15636261	ID=ASTEI20_043380;description=nephrin-like%2C_transcript_variant_X8;ebi_biotype=protein_coding
chr2	15638490	15639765	0	0	0.056	0.1	0	NA	NA	NA	9.111631	NA	.	-1	-1	.
chr2	15822839	15824194	0	0	0	0.083	0.056	NA	NA	NA	3.185833	NA	.	-1	-1	.
chr2	15852175	15855715	0.1	0	0.028	0.1	0.333	NA	NA	NA	NA	NA	chr2	15847013	15855148	ID=ASTEI20_042081;description=glucose-6-phosphate_1-dehydrogenase%2C_transcript_variant_X4;ebi_biotype=protein_coding
chr2	15904781	15914658	0	0	0	0.025	0	NA	NA	18.160248	3.709494	4.240991	chr2	15909200	15911067	ID=ASTEI20_037431;description=uncharacterized_LOC118504730%2C_transcript_variant_X1;ebi_biotype=protein_coding
chr2	15904781	15914658	0	0	0	0.025	0	NA	NA	18.160248	3.709494	4.240991	chr2	15893972	15919917	ID=ASTEI20_041728;description=peroxidase-like;ebi_biotype=protein_coding
chr2	15929102	15929546	0	0.056	0	0.1	0	NA	3.091927	NA	4.535355	NA	.	-1	-1	.
chr2	15930808	15931295	0	0	0	0.008	0	NA	NA	NA	4.535355	NA	.	-1	-1	.
chr2	15964078	15966207	0	0	0	0.008	0	NA	NA	NA	NA	NA	chr2	15964983	15971954	ID=ASTEI20_045344;description=solute_carrier_family_26_member_10-like;ebi_biotype=protein_coding
chr2	15979516	15981981	0	0	0.028	0	0	9.098878	NA	NA	NA	NA	.	-1	-1	.
chr2	16055048	16055859	0.1	0	0	0	0	23.90007	6.360617	7.11117	NA	29.40297	.	-1	-1	.
chr2	16117348	16120210	0	0	0	0.008	0	NA	NA	NA	NA	NA	chr2	16071164	16183392	ID=ASTEI20_040702;description=protein_sax-3-like%2C_transcript_variant_X1;ebi_biotype=protein_coding
chr2	16350519	16354405	0.1	0	0	0	0	NA	NA	NA	NA	NA	chr2	16348472	16351097	ID=ASTEI20_045762;description=pickpocket_protein_28-like%2C_transcript_variant_X1;ebi_biotype=protein_coding
chr2	16350519	16354405	0.1	0	0	0	0	NA	NA	NA	NA	NA	chr2	16351269	16353927	ID=ASTEI20_039436;description=probable_cytochrome_P450_6g2%2C_transcript_variant_X2;ebi_biotype=protein_coding
chr2	16371811	16372679	0	0	0	0	0.056	NA	NA	NA	NA	NA	chr2	16354602	16389284	ID=ASTEI20_042845;description=protein_N-terminal_asparagine_amidohydrolase%2C_transcript_variant_X2;ebi_biotype=protein_coding
chr2	16402498	16415173	0	0	0.111	0.075	0.083	NA	NA	2.64658	NA	NA	chr2	16413217	16417905	ID=ASTEI20_044709;description=probable_cytochrome_P450_6g2%2C_transcript_variant_X1;ebi_biotype=protein_coding
chr2	16492043	16492878	0	0	0	0	0.167	NA	NA	6.657492	NA	2.999259	.	-1	-1	.
chr2	16557343	16558057	0	0	0	0.008	0	NA	NA	NA	NA	NA	.	-1	-1	.
chr2	16560504	16560687	0.1	0	0	0	0	NA	NA	NA	NA	NA	.	-1	-1	.
chr2	16569515	16569701	0	0	0	0	0.028	NA	NA	NA	NA	NA	.	-1	-1	.
chr2	16607802	16653344	0	0	0.056	0.042	0	NA	2.625383	NA	NA	NA	chr2	16642346	16642418	ID=ASTEI20_033064.R38500;Parent=ASTEI20_033064;description=tRNA-Phe;gene_ebi_biotype=tRNA
chr2	16607802	16653344	0	0	0.056	0.042	0	NA	2.625383	NA	NA	NA	chr2	16642346	16642418	ID=ASTEI20_033064;description=tRNA-Phe;ebi_biotype=tRNA
chr2	16632313	16632717	0	0	0.056	0	0.028	NA	NA	NA	NA	NA	.	-1	-1	.
chr2	16702989	16705190	0	0	0	0.058	0	NA	NA	NA	NA	NA	chr2	16662121	16724375	ID=ASTEI20_032587;description=autophagy_protein_5%2C_transcript_variant_X3;ebi_biotype=protein_coding
chr2	16715534	16718660	0	0	0	0.025	0	NA	NA	NA	NA	NA	chr2	16662121	16724375	ID=ASTEI20_032587;description=autophagy_protein_5%2C_transcript_variant_X3;ebi_biotype=protein_coding
chr2	16717367	16717739	0	0	0.194	0.05	0.25	NA	NA	NA	NA	NA	chr2	16662121	16724375	ID=ASTEI20_032587;description=autophagy_protein_5%2C_transcript_variant_X3;ebi_biotype=protein_coding
chr2	16732276	16733450	0	0	0	0.108	0.056	NA	NA	NA	NA	NA	.	-1	-1	.
chr2	16793061	16794517	0	0	0	0.1	0	NA	NA	NA	NA	NA	.	-1	-1	.
chr2	16849092	16854158	0	0	0	0.033	0.167	NA	NA	NA	NA	NA	.	-1	-1	.
chr2	16902773	16903526	0	0	0	0	0.028	NA	NA	NA	NA	NA	chr2	16869825	16927842	ID=ASTEI20_044657;description=Down_syndrome_cell_adhesion_molecule-like_protein_Dscam2%2C_transcript_variant_X37;ebi_biotype=protein_coding
chr2	17199836	17211522	0	0	0	0.033	0	NA	NA	NA	NA	3.564869	chr2	17200474	17202706	ID=ASTEI20_045748;description=peroxidase-like;ebi_biotype=protein_coding
chr2	17199836	17211522	0	0	0	0.033	0	NA	NA	NA	NA	3.564869	chr2	17203769	17205882	ID=ASTEI20_032671;description=peroxidase-like;ebi_biotype=protein_coding
chr2	17199836	17211522	0	0	0	0.033	0	NA	NA	NA	NA	3.564869	chr2	17207962	17208971	ID=ASTEI20_036788;description=larval/pupal_cuticle_protein_H1C-like;ebi_biotype=protein_coding
chr2	17199836	17211522	0	0	0	0.033	0	NA	NA	NA	NA	3.564869	chr2	17198395	17247648	ID=ASTEI20_031276;description=adhesive_plaque_matrix_protein-like%2C_transcript_variant_X2;ebi_biotype=protein_coding
chr2	17202174	17205454	0	0.056	0	0	0	NA	NA	NA	NA	3.564869	chr2	17200474	17202706	ID=ASTEI20_045748;description=peroxidase-like;ebi_biotype=protein_coding
chr2	17202174	17205454	0	0.056	0	0	0	NA	NA	NA	NA	3.564869	chr2	17203769	17205882	ID=ASTEI20_032671;description=peroxidase-like;ebi_biotype=protein_coding
chr2	17202174	17205454	0	0.056	0	0	0	NA	NA	NA	NA	3.564869	chr2	17198395	17247648	ID=ASTEI20_031276;description=adhesive_plaque_matrix_protein-like%2C_transcript_variant_X2;ebi_biotype=protein_coding
chr2	17208464	17213207	0	0	0	0	0.083	NA	NA	NA	NA	3.564869	chr2	17207962	17208971	ID=ASTEI20_036788;description=larval/pupal_cuticle_protein_H1C-like;ebi_biotype=protein_coding
chr2	17208464	17213207	0	0	0	0	0.083	NA	NA	NA	NA	3.564869	chr2	17198395	17247648	ID=ASTEI20_031276;description=adhesive_plaque_matrix_protein-like%2C_transcript_variant_X2;ebi_biotype=protein_coding
chr2	17208464	17213207	0	0	0	0	0.083	NA	NA	NA	NA	3.564869	chr2	17212528	17222190	ID=ASTEI20_032825;description=mucin-12-like;ebi_biotype=protein_coding
chr2	17236117	17238211	0	0	0	0.008	0	NA	NA	NA	NA	NA	chr2	17238147	17239047	ID=ASTEI20_030869;description=adhesive_plaque_matrix_protein-like;ebi_biotype=protein_coding
chr2	17236117	17238211	0	0	0	0.008	0	NA	NA	NA	NA	NA	chr2	17198395	17247648	ID=ASTEI20_031276;description=adhesive_plaque_matrix_protein-like%2C_transcript_variant_X2;ebi_biotype=protein_coding
chr2	17236117	17238211	0	0	0	0.008	0	NA	NA	NA	NA	NA	chr2	17235866	17236966	ID=ASTEI20_039457;description=adhesive_plaque_matrix_protein-like%2C_transcript_variant_X2;ebi_biotype=protein_coding
chr2	17244383	17246327	0	0	0.028	0.05	0	NA	NA	NA	NA	NA	chr2	17198395	17247648	ID=ASTEI20_031276;description=adhesive_plaque_matrix_protein-like%2C_transcript_variant_X2;ebi_biotype=protein_coding
chr2	17245228	17249676	0	0	0	0	0.028	NA	NA	NA	NA	NA	chr2	17248026	17250097	ID=ASTEI20_034541;description=adhesive_plaque_matrix_protein-like;ebi_biotype=protein_coding
chr2	17245228	17249676	0	0	0	0	0.028	NA	NA	NA	NA	NA	chr2	17198395	17247648	ID=ASTEI20_031276;description=adhesive_plaque_matrix_protein-like%2C_transcript_variant_X2;ebi_biotype=protein_coding
chr2	17295107	17299552	0	0	0.028	0.008	0.083	NA	NA	4.410613	NA	NA	chr2	17260495	17298959	ID=ASTEI20_045038;description=single-stranded_DNA-binding_protein_3%2C_transcript_variant_X9;ebi_biotype=protein_coding
chr2	17295107	17299552	0	0	0.028	0.008	0.083	NA	NA	4.410613	NA	NA	chr2	17299052	17301629	ID=ASTEI20_045810;description=GPI_mannosyltransferase_4;ebi_biotype=protein_coding
chr2	17305705	17317489	0	0	0	0.033	0	NA	NA	NA	NA	NA	chr2	17304856	17307221	ID=ASTEI20_042164;description=esterase_E4-like;ebi_biotype=protein_coding
chr2	17305705	17317489	0	0	0	0.033	0	NA	NA	NA	NA	NA	chr2	17308210	17310491	ID=ASTEI20_031734;description=esterase_E4-like;ebi_biotype=protein_coding
chr2	17305705	17317489	0	0	0	0.033	0	NA	NA	NA	NA	NA	chr2	17301695	17512569	ID=ASTEI20_041363;description=SOX_domain-containing_protein_dichaete%2C_transcript_variant_X1;ebi_biotype=protein_coding
chr2	17306267	17313569	0	0	0	0	0.083	NA	NA	NA	NA	NA	chr2	17304856	17307221	ID=ASTEI20_042164;description=esterase_E4-like;ebi_biotype=protein_coding
chr2	17306267	17313569	0	0	0	0	0.083	NA	NA	NA	NA	NA	chr2	17308210	17310491	ID=ASTEI20_031734;description=esterase_E4-like;ebi_biotype=protein_coding
chr2	17306267	17313569	0	0	0	0	0.083	NA	NA	NA	NA	NA	chr2	17301695	17512569	ID=ASTEI20_041363;description=SOX_domain-containing_protein_dichaete%2C_transcript_variant_X1;ebi_biotype=protein_coding
chr2	17306737	17314077	0	0	0.222	0.267	0.167	NA	NA	NA	NA	NA	chr2	17304856	17307221	ID=ASTEI20_042164;description=esterase_E4-like;ebi_biotype=protein_coding
chr2	17306737	17314077	0	0	0.222	0.267	0.167	NA	NA	NA	NA	NA	chr2	17308210	17310491	ID=ASTEI20_031734;description=esterase_E4-like;ebi_biotype=protein_coding
chr2	17306737	17314077	0	0	0.222	0.267	0.167	NA	NA	NA	NA	NA	chr2	17301695	17512569	ID=ASTEI20_041363;description=SOX_domain-containing_protein_dichaete%2C_transcript_variant_X1;ebi_biotype=protein_coding
chr2	17307615	17357997	0	0	0	0.017	0	NA	NA	NA	NA	NA	chr2	17308210	17310491	ID=ASTEI20_031734;description=esterase_E4-like;ebi_biotype=protein_coding
chr2	17307615	17357997	0	0	0	0.017	0	NA	NA	NA	NA	NA	chr2	17321102	17323826	ID=ASTEI20_039421;description=glutactin-like;ebi_biotype=protein_coding
chr2	17307615	17357997	0	0	0	0.017	0	NA	NA	NA	NA	NA	chr2	17325425	17327830	ID=ASTEI20_041892;description=glutactin-like%2C_transcript_variant_X1;ebi_biotype=protein_coding
chr2	17307615	17357997	0	0	0	0.017	0	NA	NA	NA	NA	NA	chr2	17329144	17330900	ID=ASTEI20_035071;description=cleavage_stimulation_factor_subunit_2-like;ebi_biotype=protein_coding
chr2	17307615	17357997	0	0	0	0.017	0	NA	NA	NA	NA	NA	chr2	17354566	17357376	ID=ASTEI20_031817;description=SOX_domain-containing_protein_dichaete;ebi_biotype=protein_coding
chr2	17307615	17357997	0	0	0	0.017	0	NA	NA	NA	NA	NA	chr2	17301695	17512569	ID=ASTEI20_041363;description=SOX_domain-containing_protein_dichaete%2C_transcript_variant_X1;ebi_biotype=protein_coding
chr2	17310893	17314745	0	0	0.028	0.033	0.194	NA	NA	NA	NA	NA	chr2	17301695	17512569	ID=ASTEI20_041363;description=SOX_domain-containing_protein_dichaete%2C_transcript_variant_X1;ebi_biotype=protein_coding
chr2	17312224	17316827	0	0	0.278	0.075	0.056	NA	NA	NA	NA	NA	chr2	17301695	17512569	ID=ASTEI20_041363;description=SOX_domain-containing_protein_dichaete%2C_transcript_variant_X1;ebi_biotype=protein_coding
chr2	17313921	17318669	0	0	0.083	0.075	0.139	NA	NA	NA	NA	NA	chr2	17301695	17512569	ID=ASTEI20_041363;description=SOX_domain-containing_protein_dichaete%2C_transcript_variant_X1;ebi_biotype=protein_coding
chr2	17425621	17428280	0	0	0	0.075	0.222	NA	NA	NA	NA	NA	chr2	17301695	17512569	ID=ASTEI20_041363;description=SOX_domain-containing_protein_dichaete%2C_transcript_variant_X1;ebi_biotype=protein_coding
chr2	17464050	17496198	0	0	0.139	0.158	0.167	NA	NA	NA	2.683717	NA	chr2	17301695	17512569	ID=ASTEI20_041363;description=SOX_domain-containing_protein_dichaete%2C_transcript_variant_X1;ebi_biotype=protein_coding
chr2	17631971	17633496	0	0	0.111	0.008	0	NA	NA	3.679219	NA	NA	.	-1	-1	.
chr2	17682035	17685903	0	0	0	0.042	0	NA	NA	NA	NA	NA	chr2	17675279	17694171	ID=ASTEI20_039679;description=tubulin_beta-1_chain;ebi_biotype=protein_coding
chr2	17728800	17729202	0	0	0.056	0	0.167	NA	2.594742	NA	NA	NA	chr2	17711270	17750182	ID=ASTEI20_034944;description=oxidative_stress-induced_growth_inhibitor_2-like%2C_transcript_variant_X1;ebi_biotype=protein_coding
chr2	17781111	17781724	0	0	0	0.008	0	NA	NA	NA	NA	NA	.	-1	-1	.
chr2	17782691	17783864	0	0.056	0	0	0	NA	NA	NA	NA	NA	chr2	17782814	17782885	ID=ASTEI20_033313.R39058;Parent=ASTEI20_033313;description=tRNA-Pro;gene_ebi_biotype=tRNA
chr2	17782691	17783864	0	0.056	0	0	0	NA	NA	NA	NA	NA	chr2	17782814	17782885	ID=ASTEI20_033313;description=tRNA-Pro;ebi_biotype=tRNA
chr2	17782691	17783864	0	0.056	0	0	0	NA	NA	NA	NA	NA	chr2	17783029	17783100	ID=ASTEI20_033810.R40206;Parent=ASTEI20_033810;description=tRNA-Pro;gene_ebi_biotype=tRNA
chr2	17782691	17783864	0	0.056	0	0	0	NA	NA	NA	NA	NA	chr2	17783029	17783100	ID=ASTEI20_033810;description=tRNA-Pro;ebi_biotype=tRNA
chr2	17782691	17783864	0	0.056	0	0	0	NA	NA	NA	NA	NA	chr2	17783243	17783314	ID=ASTEI20_039080.R51408;Parent=ASTEI20_039080;description=tRNA-Pro;gene_ebi_biotype=tRNA
chr2	17782691	17783864	0	0.056	0	0	0	NA	NA	NA	NA	NA	chr2	17783243	17783314	ID=ASTEI20_039080;description=tRNA-Pro;ebi_biotype=tRNA
chr2	17782691	17783864	0	0.056	0	0	0	NA	NA	NA	NA	NA	chr2	17783458	17783529	ID=ASTEI20_039739.R52666;Parent=ASTEI20_039739;description=tRNA-Pro;gene_ebi_biotype=tRNA
chr2	17782691	17783864	0	0.056	0	0	0	NA	NA	NA	NA	NA	chr2	17783458	17783529	ID=ASTEI20_039739;description=tRNA-Pro;ebi_biotype=tRNA
chr2	17782691	17783864	0	0.056	0	0	0	NA	NA	NA	NA	NA	chr2	17783672	17783743	ID=ASTEI20_037784.R48583;Parent=ASTEI20_037784;description=tRNA-Pro;gene_ebi_biotype=tRNA
chr2	17782691	17783864	0	0.056	0	0	0	NA	NA	NA	NA	NA	chr2	17783672	17783743	ID=ASTEI20_037784;description=tRNA-Pro;ebi_biotype=tRNA
chr2	17783239	17783561	0	0	0	0.008	0	NA	NA	NA	NA	NA	chr2	17783243	17783314	ID=ASTEI20_039080.R51408;Parent=ASTEI20_039080;description=tRNA-Pro;gene_ebi_biotype=tRNA
chr2	17783239	17783561	0	0	0	0.008	0	NA	NA	NA	NA	NA	chr2	17783243	17783314	ID=ASTEI20_039080;description=tRNA-Pro;ebi_biotype=tRNA
chr2	17783239	17783561	0	0	0	0.008	0	NA	NA	NA	NA	NA	chr2	17783458	17783529	ID=ASTEI20_039739.R52666;Parent=ASTEI20_039739;description=tRNA-Pro;gene_ebi_biotype=tRNA
chr2	17783239	17783561	0	0	0	0.008	0	NA	NA	NA	NA	NA	chr2	17783458	17783529	ID=ASTEI20_039739;description=tRNA-Pro;ebi_biotype=tRNA
chr2	17783274	17783840	0	0	0.139	0.125	0.222	NA	NA	NA	NA	NA	chr2	17783243	17783314	ID=ASTEI20_039080.R51408;Parent=ASTEI20_039080;description=tRNA-Pro;gene_ebi_biotype=tRNA
chr2	17783274	17783840	0	0	0.139	0.125	0.222	NA	NA	NA	NA	NA	chr2	17783243	17783314	ID=ASTEI20_039080;description=tRNA-Pro;ebi_biotype=tRNA
chr2	17783274	17783840	0	0	0.139	0.125	0.222	NA	NA	NA	NA	NA	chr2	17783458	17783529	ID=ASTEI20_039739.R52666;Parent=ASTEI20_039739;description=tRNA-Pro;gene_ebi_biotype=tRNA
chr2	17783274	17783840	0	0	0.139	0.125	0.222	NA	NA	NA	NA	NA	chr2	17783458	17783529	ID=ASTEI20_039739;description=tRNA-Pro;ebi_biotype=tRNA
chr2	17783274	17783840	0	0	0.139	0.125	0.222	NA	NA	NA	NA	NA	chr2	17783672	17783743	ID=ASTEI20_037784.R48583;Parent=ASTEI20_037784;description=tRNA-Pro;gene_ebi_biotype=tRNA
chr2	17783274	17783840	0	0	0.139	0.125	0.222	NA	NA	NA	NA	NA	chr2	17783672	17783743	ID=ASTEI20_037784;description=tRNA-Pro;ebi_biotype=tRNA
chr2	17831912	17833402	0	0	0	0.008	0	NA	NA	NA	NA	NA	chr2	17805896	17842300	ID=ASTEI20_033757;description=protein_patched;ebi_biotype=protein_coding
chr2	17872246	17872622	0	0.167	0.028	0.05	0.194	NA	NA	NA	NA	NA	chr2	17843343	18024584	ID=ASTEI20_040444;description=microtubule-actin_cross-linking_factor_1%2C_transcript_variant_X41;ebi_biotype=protein_coding
chr2	17888844	17892481	0.05	0	0	0	0	NA	6.191892	NA	7.693007	NA	chr2	17843343	18024584	ID=ASTEI20_040444;description=microtubule-actin_cross-linking_factor_1%2C_transcript_variant_X41;ebi_biotype=protein_coding
chr2	18010997	18015240	0	0	0	0.017	0	NA	NA	NA	NA	NA	chr2	17843343	18024584	ID=ASTEI20_040444;description=microtubule-actin_cross-linking_factor_1%2C_transcript_variant_X41;ebi_biotype=protein_coding
chr2	18076618	18081265	0	0	0.083	0.208	0.25	8.373192	NA	NA	2.912481	6.582273	chr2	18073774	18079007	ID=ASTEI20_036188;description=zinc_finger_imprinted_3-like;ebi_biotype=protein_coding
chr2	18076618	18081265	0	0	0.083	0.208	0.25	8.373192	NA	NA	2.912481	6.582273	chr2	18074332	18076841	ID=ASTEI20_034296;description=zinc_finger_protein_54-like;ebi_biotype=protein_coding
chr2	18076618	18081265	0	0	0.083	0.208	0.25	8.373192	NA	NA	2.912481	6.582273	chr2	18079639	18083346	ID=ASTEI20_040387;description=zinc_finger_protein_699-like%2C_transcript_variant_X1;ebi_biotype=protein_coding
chr2	18085006	18085396	0	0	0.028	0	0.111	8.373192	NA	NA	2.912481	6.582273	chr2	18084874	18088475	ID=ASTEI20_041051;description=CCR4-NOT_transcription_complex_subunit_7%2C_transcript_variant_X6;ebi_biotype=protein_coding
chr2	18308720	18313387	0	0	0.028	0	0	16.8933	6.8636	NA	4.42646	NA	.	-1	-1	.
chr2	18323070	18324572	0	0	0	0.008	0	16.8933	NA	NA	NA	NA	chr2	18322515	18328410	ID=ASTEI20_031643;description=zinc_finger_protein_62-like%2C_transcript_variant_X1;ebi_biotype=protein_coding
chr2	18397567	18403889	0	0	0.028	0	0	NA	NA	NA	NA	NA	chr2	18334770	18502344	ID=ASTEI20_033102;description=IQ_motif_and_SEC7_domain-containing_protein_1%2C_transcript_variant_X2;ebi_biotype=protein_coding
chr2	18454637	18458556	0.05	0	0	0	0.111	NA	NA	NA	NA	3.985988	chr2	18334770	18502344	ID=ASTEI20_033102;description=IQ_motif_and_SEC7_domain-containing_protein_1%2C_transcript_variant_X2;ebi_biotype=protein_coding
chr2	18458092	18458556	0	0	0	0	0.056	NA	NA	NA	NA	3.985988	chr2	18334770	18502344	ID=ASTEI20_033102;description=IQ_motif_and_SEC7_domain-containing_protein_1%2C_transcript_variant_X2;ebi_biotype=protein_coding
chr2	18489145	18489526	0	0	0.056	0	0	NA	6.504702	NA	NA	NA	chr2	18334770	18502344	ID=ASTEI20_033102;description=IQ_motif_and_SEC7_domain-containing_protein_1%2C_transcript_variant_X2;ebi_biotype=protein_coding
chr2	18567067	18575238	0	0	0	0	0.028	NA	NA	NA	NA	NA	chr2	18573054	18575772	ID=ASTEI20_036218;description=sialin;ebi_biotype=protein_coding
chr2	18567067	18575238	0	0	0	0	0.028	NA	NA	NA	NA	NA	chr2	18562127	18567171	ID=ASTEI20_038117;description=structural_maintenance_of_chromosomes_protein_2;ebi_biotype=protein_coding
chr2	18577437	18580641	0	0	0.028	0.025	0.083	NA	NA	NA	NA	NA	chr2	18576114	18578638	ID=ASTEI20_039456;description=transmembrane_protease_serine_9-like;ebi_biotype=protein_coding
chr2	18577437	18580641	0	0	0.028	0.025	0.083	NA	NA	NA	NA	NA	chr2	18579689	18581760	ID=ASTEI20_037248;description=serine_protease_53-like;ebi_biotype=protein_coding
chr2	18578120	18580241	0	0	0.028	0	0	NA	NA	NA	NA	NA	chr2	18576114	18578638	ID=ASTEI20_039456;description=transmembrane_protease_serine_9-like;ebi_biotype=protein_coding
chr2	18578120	18580241	0	0	0.028	0	0	NA	NA	NA	NA	NA	chr2	18579689	18581760	ID=ASTEI20_037248;description=serine_protease_53-like;ebi_biotype=protein_coding
chr2	18612360	18614975	0	0	0	0.008	0	NA	NA	NA	NA	NA	chr2	18613647	18615190	ID=ASTEI20_030858;description=zinc_carboxypeptidase-like;ebi_biotype=protein_coding
chr2	18629846	18632203	0	0	0	0	0.028	NA	NA	NA	NA	2.842467	.	-1	-1	.
chr2	18667005	18668053	0	0	0	0.017	0	NA	NA	NA	NA	NA	chr2	18638708	18691919	ID=ASTEI20_036719;description=transcription_factor_collier%2C_transcript_variant_X3;ebi_biotype=protein_coding
chr2	18740107	18743235	0	0	0	0.008	0	NA	NA	NA	NA	NA	chr2	18731242	18743078	ID=ASTEI20_042682;description=far_upstream_element-binding_protein_2%2C_transcript_variant_X4;ebi_biotype=protein_coding
chr2	18773149	18774798	0	0	0	0.042	0	NA	NA	NA	NA	NA	chr2	18756506	18808586	ID=ASTEI20_041326;description=MOXD1_homolog_1%2C_transcript_variant_X1;ebi_biotype=protein_coding
chr2	18858246	18861390	0	0	0	0.008	0	NA	NA	NA	3.989416	NA	chr2	18812540	18868420	ID=ASTEI20_043898;description=neuropeptide_CCHamide-1_receptor-like%2C_transcript_variant_X4;ebi_biotype=protein_coding
chr2	18866925	18868801	0	0	0	0.025	0	NA	NA	NA	NA	NA	chr2	18812540	18868420	ID=ASTEI20_043898;description=neuropeptide_CCHamide-1_receptor-like%2C_transcript_variant_X4;ebi_biotype=protein_coding
chr2	18916350	18927314	0	0	0.028	0.017	0	NA	NA	NA	2.996999	NA	chr2	18915130	18926329	ID=ASTEI20_041398;description=SHC-transforming_protein_4%2C_transcript_variant_X1;ebi_biotype=protein_coding
chr2	18927503	18999203	0	0	0	0.008	0	28.249814	NA	NA	NA	21.079733	chr2	18927886	18933871	ID=ASTEI20_031783;description=transmembrane_protein_53-like%2C_transcript_variant_X2;ebi_biotype=protein_coding
chr2	18927503	18999203	0	0	0	0.008	0	28.249814	NA	NA	NA	21.079733	chr2	18936756	18938754	ID=ASTEI20_040829;description=odorant_receptor_49b-like;ebi_biotype=protein_coding
chr2	18927503	18999203	0	0	0	0.008	0	28.249814	NA	NA	NA	21.079733	chr2	18942071	18944897	ID=ASTEI20_037550;description=RNA_polymerase_II_subunit_A_C-terminal_domain_phosphatase_SSU72%2C_transcript_variant_X1;ebi_biotype=protein_coding
chr2	18927503	18999203	0	0	0	0.008	0	28.249814	NA	NA	NA	21.079733	chr2	18944839	18947131	ID=ASTEI20_041132;description=large_subunit_GTPase_1_homolog;ebi_biotype=protein_coding
chr2	18927503	18999203	0	0	0	0.008	0	28.249814	NA	NA	NA	21.079733	chr2	18947359	18949635	ID=ASTEI20_038966;description=leucine-rich_repeat-containing_protein_47-like;ebi_biotype=protein_coding
chr2	18927503	18999203	0	0	0	0.008	0	28.249814	NA	NA	NA	21.079733	chr2	18950152	18950730	ID=ASTEI20_044870;description=DNA-directed_RNA_polymerases_I%2C_II%2C_and_III_subunit_RPABC4;ebi_biotype=protein_coding
chr2	18927503	18999203	0	0	0	0.008	0	28.249814	NA	NA	NA	21.079733	chr2	18950720	18955534	ID=ASTEI20_036801;description=ubiquitin-protein_ligase_E3C;ebi_biotype=protein_coding
chr2	18927503	18999203	0	0	0	0.008	0	28.249814	NA	NA	NA	21.079733	chr2	18977647	18983021	ID=ASTEI20_044130;description=uncharacterized_LOC118507242%2C_transcript_variant_X1;ebi_biotype=protein_coding
chr2	18927503	18999203	0	0	0	0.008	0	28.249814	NA	NA	NA	21.079733	chr2	18983399	18984736	ID=ASTEI20_038035;description=trypsin-3-like;ebi_biotype=protein_coding
chr2	18927503	18999203	0	0	0	0.008	0	28.249814	NA	NA	NA	21.079733	chr2	18984815	18986315	ID=ASTEI20_033764;description=astacin-like;ebi_biotype=protein_coding
chr2	18927503	18999203	0	0	0	0.008	0	28.249814	NA	NA	NA	21.079733	chr2	18986890	18988256	ID=ASTEI20_039173;description=zinc_metalloproteinase_nas-14-like;ebi_biotype=protein_coding
chr2	18927503	18999203	0	0	0	0.008	0	28.249814	NA	NA	NA	21.079733	chr2	18990434	19003107	ID=ASTEI20_039031;description=apolipoprotein_D-like;ebi_biotype=protein_coding
chr2	18927503	18999203	0	0	0	0.008	0	28.249814	NA	NA	NA	21.079733	chr2	18956887	18976253	ID=ASTEI20_039051;description=protein_charlatan%2C_transcript_variant_X1;ebi_biotype=protein_coding
chr2	18927503	18999203	0	0	0	0.008	0	28.249814	NA	NA	NA	21.079733	chr2	18988767	18990131	ID=ASTEI20_039153;description=zinc_metalloproteinase_nas-14-like;ebi_biotype=protein_coding
chr2	18929327	18937707	0	0	0	0.05	0	NA	NA	NA	NA	NA	chr2	18927886	18933871	ID=ASTEI20_031783;description=transmembrane_protein_53-like%2C_transcript_variant_X2;ebi_biotype=protein_coding
chr2	18929327	18937707	0	0	0	0.05	0	NA	NA	NA	NA	NA	chr2	18936756	18938754	ID=ASTEI20_040829;description=odorant_receptor_49b-like;ebi_biotype=protein_coding
chr2	19020762	19022371	0	0	0.028	0	0	NA	NA	NA	NA	3.384204	chr2	19008567	19032540	ID=ASTEI20_035538;description=hyaluronidase_Tab_y_2.0101-like%2C_transcript_variant_X13;ebi_biotype=protein_coding
chr2	19065075	19066311	0	0	0.083	0	0	4.574038	7.588894	NA	NA	5.254331	chr2	19048512	19147856	ID=ASTEI20_042224;description=5-hydroxytryptamine_receptor-like%2C_transcript_variant_X1;ebi_biotype=protein_coding
chr2	19169644	19186350	0	0	0	0.008	0.028	NA	NA	2.78287	NA	NA	.	-1	-1	.
chr2	19173845	19203949	0	0	0.028	0.017	0	NA	7.842464	8.107049	NA	NA	.	-1	-1	.
chr2	19174329	19184610	0	0	0.167	0.058	0.083	NA	NA	8.107049	NA	NA	.	-1	-1	.
chr2	19184336	19193341	0	0	0.028	0.025	0.028	NA	NA	NA	NA	NA	.	-1	-1	.
chr2	19196942	19203520	0	0	0.028	0	0	NA	7.842464	NA	NA	NA	.	-1	-1	.
chr2	19348469	19351410	0	0	0.028	0.008	0	NA	NA	NA	NA	NA	chr2	19305024	19377551	ID=ASTEI20_042739;description=tyrosine-protein_kinase-like_otk;ebi_biotype=protein_coding
chr2	19358734	19359695	0	0	0.056	0.025	0.278	NA	NA	NA	NA	NA	chr2	19305024	19377551	ID=ASTEI20_042739;description=tyrosine-protein_kinase-like_otk;ebi_biotype=protein_coding
chr2	19373884	19380634	0	0	0	0	0.111	4.673279	NA	NA	NA	2.736951	chr2	19378514	19379182	ID=ASTEI20_045770;description=endoribonuclease_ZC3H12A-like;ebi_biotype=protein_coding
chr2	19373884	19380634	0	0	0	0	0.111	4.673279	NA	NA	NA	2.736951	chr2	19305024	19377551	ID=ASTEI20_042739;description=tyrosine-protein_kinase-like_otk;ebi_biotype=protein_coding
chr2	19373884	19380634	0	0	0	0	0.111	4.673279	NA	NA	NA	2.736951	chr2	19379191	19386823	ID=ASTEI20_036893;description=sorting_nexin-17;ebi_biotype=protein_coding
chr2	19531466	19533607	0	0	0	0.008	0	NA	NA	27.315223	5.073918	NA	chr2	19420097	19564345	ID=ASTEI20_033792;description=solute_carrier_family_12_member_4%2C_transcript_variant_X12;ebi_biotype=protein_coding
chr2	19567400	19568408	0	0	0	0.017	0	NA	NA	NA	NA	NA	.	-1	-1	.
chr2	19568040	19568408	0	0	0	0.008	0	NA	NA	NA	NA	NA	.	-1	-1	.
chr2	19570591	19571119	0	0	0.139	0.033	0	NA	NA	NA	NA	NA	chr2	19568998	19570800	ID=ASTEI20_033649;description=zinc_finger_protein_107-like;ebi_biotype=protein_coding
chr2	19788360	19790245	0	0	0.056	0.092	0	7.106532	NA	NA	NA	NA	.	-1	-1	.
chr2	19827673	19828702	0	0	0	0	0.028	NA	NA	NA	NA	NA	.	-1	-1	.
chr2	20188785	20195704	0	0	0	0.075	0	4.69621	NA	NA	NA	6.725173	.	-1	-1	.
chr2	20239429	20242555	0	0	0.028	0	0	NA	NA	NA	2.387647	2.78307	.	-1	-1	.
chr2	20345179	20345438	0.2	0	0	0.075	0.028	NA	NA	NA	NA	NA	.	-1	-1	.
chr2	20350285	20350591	0	0	0.028	0.017	0	NA	NA	2.826545	NA	NA	chr2	20346321	20355302	ID=ASTEI20_031902;description=putative_ATP-dependent_RNA_helicase_SoYb;ebi_biotype=protein_coding
chr2	20433559	20438005	0	0	0.056	0.017	0	NA	NA	NA	NA	NA	.	-1	-1	.
chr2	20433883	20434415	0.3	0	0.028	0.083	0.028	NA	NA	NA	NA	NA	.	-1	-1	.
chr2	20434552	20435205	0	0	0	0.008	0	NA	NA	NA	NA	NA	.	-1	-1	.
chr2	20434987	20435496	0.05	0	0	0	0	NA	NA	NA	NA	NA	.	-1	-1	.
chr2	20435081	20438255	0	0	0.028	0.008	0.083	NA	NA	NA	NA	NA	.	-1	-1	.
chr2	20436202	20437005	0	0	0	0.008	0	NA	NA	NA	NA	NA	.	-1	-1	.
chr2	20436252	20437713	0.05	0	0.028	0.017	0.111	NA	NA	NA	NA	NA	.	-1	-1	.
chr2	20436507	20437087	0.05	0	0.139	0.067	0.111	NA	NA	NA	NA	NA	.	-1	-1	.
chr2	20436533	20436751	0	0	0.028	0	0	NA	NA	NA	NA	NA	.	-1	-1	.
chr2	20437724	20437982	0	0	0	0.025	0	NA	NA	NA	NA	NA	.	-1	-1	.
chr2	20438033	20438321	0.2	0	0	0	0	NA	NA	NA	NA	NA	.	-1	-1	.
chr2	20438042	20438714	0	0	0.028	0.058	0	NA	NA	NA	NA	NA	.	-1	-1	.
chr2	20579851	20626872	0	0	0	0.017	0	NA	NA	NA	3.030049	NA	chr2	20439031	20708148	ID=ASTEI20_031837;description=fat-like_cadherin-related_tumor_suppressor_homolog;ebi_biotype=protein_coding
chr2	20581849	20583014	0	0	0.167	0	0	NA	NA	NA	3.030049	NA	chr2	20439031	20708148	ID=ASTEI20_031837;description=fat-like_cadherin-related_tumor_suppressor_homolog;ebi_biotype=protein_coding
chr2	20635394	20635648	0.05	0	0	0	0	NA	NA	NA	NA	NA	chr2	20439031	20708148	ID=ASTEI20_031837;description=fat-like_cadherin-related_tumor_suppressor_homolog;ebi_biotype=protein_coding
chr2	20802484	20802789	0.1	0.056	0.083	0.117	0.028	NA	NA	NA	NA	NA	.	-1	-1	.
chr2	20877616	20878068	0	0	0	0.033	0	NA	NA	3.228199	NA	NA	.	-1	-1	.
chr2	20971446	20972335	0	0	0.056	0	0.028	NA	NA	4.90687	NA	NA	.	-1	-1	.
chr2	20971883	20972446	0	0	0	0.008	0	NA	NA	4.90687	NA	NA	.	-1	-1	.
chr2	21007313	21008254	0	0	0	0.025	0.056	NA	NA	NA	NA	NA	.	-1	-1	.
chr2	21031258	21032757	0	0	0	0	0.028	NA	NA	NA	NA	NA	chr2	21016599	21069237	ID=ASTEI20_043472;description=protein_commissureless_2_homolog;ebi_biotype=protein_coding
chr2	21073948	21074578	0	0	0.028	0.05	0	NA	NA	NA	NA	NA	.	-1	-1	.
chr2	21098770	21120980	0	0	0	0	0.028	NA	NA	NA	NA	NA	chr2	21108786	21110061	ID=ASTEI20_037594;description=thioredoxin_domain-containing_protein_15;ebi_biotype=protein_coding
chr2	21098770	21120980	0	0	0	0	0.028	NA	NA	NA	NA	NA	chr2	21110228	21110300	ID=ASTEI20_045417.R65373;Parent=ASTEI20_045417;description=tRNA-Arg;gene_ebi_biotype=tRNA
chr2	21098770	21120980	0	0	0	0	0.028	NA	NA	NA	NA	NA	chr2	21110228	21110300	ID=ASTEI20_045417;description=tRNA-Arg;ebi_biotype=tRNA
chr2	21098770	21120980	0	0	0	0	0.028	NA	NA	NA	NA	NA	chr2	21110568	21110671	ID=ASTEI20_033208.R38810;Parent=ASTEI20_033208;description=U6atac_minor_spliceosomal_RNA;gene_ebi_biotype=snRNA
chr2	21098770	21120980	0	0	0	0	0.028	NA	NA	NA	NA	NA	chr2	21110568	21110671	ID=ASTEI20_033208;description=U6atac_minor_spliceosomal_RNA;ebi_biotype=snRNA
chr2	21098770	21120980	0	0	0	0	0.028	NA	NA	NA	NA	NA	chr2	21111848	21123403	ID=ASTEI20_043833;description=protein_transport_protein_Sec31A%2C_transcript_variant_X1;ebi_biotype=protein_coding
chr2	21098770	21120980	0	0	0	0	0.028	NA	NA	NA	NA	NA	chr2	21099485	21105744	ID=ASTEI20_031034.R33968;Parent=ASTEI20_031034;description=zinc_finger_protein_rotund%2C_transcript_variant_X10;gene_ebi_biotype=protein_coding
chr2	21098770	21120980	0	0	0	0	0.028	NA	NA	NA	NA	NA	chr2	21099485	21111394	ID=ASTEI20_031034;description=zinc_finger_protein_rotund%2C_transcript_variant_X10;ebi_biotype=protein_coding
chr2	21107607	21109833	0	0	0	0.067	0	NA	NA	NA	NA	3.173586	chr2	21108786	21110061	ID=ASTEI20_037594;description=thioredoxin_domain-containing_protein_15;ebi_biotype=protein_coding
chr2	21107607	21109833	0	0	0	0.067	0	NA	NA	NA	NA	3.173586	chr2	21099485	21111394	ID=ASTEI20_031034;description=zinc_finger_protein_rotund%2C_transcript_variant_X10;ebi_biotype=protein_coding
chr2	21146509	21146793	0	0	0	0.017	0	NA	NA	NA	3.247832	3.230604	chr2	21129179	21181950	ID=ASTEI20_036271;description=bcl-2-related_ovarian_killer_protein%2C_transcript_variant_X3;ebi_biotype=protein_coding
chr2	21159155	21163768	0.1	0	0	0	0	NA	NA	NA	NA	3.230604	chr2	21129179	21181950	ID=ASTEI20_036271;description=bcl-2-related_ovarian_killer_protein%2C_transcript_variant_X3;ebi_biotype=protein_coding
chr2	21223036	21224766	0	0	0.083	0	0.083	NA	NA	NA	NA	NA	chr2	21199872	21510630	ID=ASTEI20_040597;description=ankyrin_repeat_domain-containing_protein_17;ebi_biotype=protein_coding
chr2	21657606	21670510	0	0	0.056	0	0	NA	NA	NA	NA	NA	chr2	21654130	21658588	ID=ASTEI20_037003;description=WD_repeat-containing_protein_35;ebi_biotype=protein_coding
chr2	21657606	21670510	0	0	0.056	0	0	NA	NA	NA	NA	NA	chr2	21666577	21766432	ID=ASTEI20_040114;description=protein_yippee-like_CG15309%2C_transcript_variant_X8;ebi_biotype=protein_coding
chr2	21660051	21660486	0.25	0	0.056	0.067	0	NA	NA	NA	NA	NA	.	-1	-1	.
chr2	21660051	21661361	0	0	0	0.017	0.028	NA	NA	NA	NA	NA	.	-1	-1	.
chr2	21660856	21661270	0	0	0.028	0	0	NA	NA	NA	NA	NA	.	-1	-1	.
chr2	21660917	21663633	0	0	0.028	0	0.083	NA	NA	NA	NA	NA	.	-1	-1	.
chr2	21660922	21665418	0	0	0	0	0.028	NA	NA	NA	NA	NA	.	-1	-1	.
chr2	21661079	21661370	0.1	0	0	0	0	NA	NA	NA	NA	NA	.	-1	-1	.
chr2	21662702	21663007	0	0	0	0.042	0	NA	NA	NA	NA	NA	.	-1	-1	.
chr2	21665112	21665547	0.05	0	0	0	0	NA	NA	NA	NA	NA	.	-1	-1	.
chr2	21696183	21698659	0	0.056	0.222	0.267	0.111	NA	NA	NA	NA	NA	chr2	21694225	21696787	ID=ASTEI20_035547;description=UDP-glycosyltransferase_UGT5-like%2C_transcript_variant_X2;ebi_biotype=protein_coding
chr2	21696183	21698659	0	0.056	0.222	0.267	0.111	NA	NA	NA	NA	NA	chr2	21696692	21699335	ID=ASTEI20_045127;description=UDP-glycosyltransferase_UGT5-like;ebi_biotype=protein_coding
chr2	21696183	21698659	0	0.056	0.222	0.267	0.111	NA	NA	NA	NA	NA	chr2	21666577	21766432	ID=ASTEI20_040114;description=protein_yippee-like_CG15309%2C_transcript_variant_X8;ebi_biotype=protein_coding
chr2	21744675	21745028	0	0	0	0.042	0	NA	NA	NA	NA	NA	chr2	21666577	21766432	ID=ASTEI20_040114;description=protein_yippee-like_CG15309%2C_transcript_variant_X8;ebi_biotype=protein_coding
chr2	21744675	21745028	0	0	0	0.042	0	NA	NA	NA	NA	NA	chr2	21709373	21766278	ID=ASTEI20_030835;description=ras-related_protein_Rab-23%2C_transcript_variant_X2;ebi_biotype=protein_coding
chr2	21820979	21821441	0	0	0	0	0.028	NA	NA	NA	NA	NA	.	-1	-1	.
chr2	21821122	21821417	0	0	0	0	0.028	NA	NA	NA	NA	NA	.	-1	-1	.
chr2	21980184	21981603	0.05	0.056	0.361	0.325	0.333	NA	NA	NA	NA	NA	.	-1	-1	.
chr2	21980599	21981660	0.15	0	0.028	0.133	0.028	NA	NA	NA	NA	NA	.	-1	-1	.
chr2	21981107	21981681	0	0	0	0	0.028	NA	NA	NA	NA	NA	.	-1	-1	.
chr2	21981323	21994647	0	0	0	0	0.111	NA	NA	NA	4.07613	NA	.	-1	-1	.
chr2	21981378	21981625	0	0	0	0	0.083	NA	NA	NA	NA	NA	.	-1	-1	.
chr2	22072203	22072383	0.1	0	0	0.008	0	NA	NA	NA	3.356689	NA	.	-1	-1	.
chr2	22273161	22276539	0	0	0	0.008	0	51.563595	NA	NA	NA	NA	.	-1	-1	.
chr2	22368419	22374125	0	0	0.111	0.008	0.056	NA	5.058108	NA	NA	NA	chr2	22365284	22372803	ID=ASTEI20_032723;description=kelch-like_protein_diablo%2C_transcript_variant_X1;ebi_biotype=protein_coding
chr2	22368419	22374125	0	0	0.111	0.008	0.056	NA	5.058108	NA	NA	NA	chr2	22373061	22375897	ID=ASTEI20_043243;description=glycine-rich_domain-containing_protein_2-like;ebi_biotype=protein_coding
chr2	22389691	22390742	0	0	0	0.025	0	5.628444	NA	NA	NA	NA	.	-1	-1	.
chr2	22466899	22513377	0	0	0	0.008	0	NA	NA	NA	NA	NA	.	-1	-1	.
chr2	22470592	22474823	0	0	0	0	0.139	NA	NA	NA	NA	NA	.	-1	-1	.
chr2	22475390	22479582	0.15	0	0	0.208	0	NA	NA	NA	NA	NA	.	-1	-1	.
chr2	22521410	22522047	0	0	0.111	0.075	0.139	NA	NA	NA	NA	NA	.	-1	-1	.
chr2	22536659	22537647	0	0	0	0.008	0	NA	NA	NA	NA	NA	.	-1	-1	.
chr2	22571810	22656905	0	0	0	0.008	0	NA	NA	NA	NA	NA	chr2	22574296	22574367	ID=ASTEI20_043629.R61227;Parent=ASTEI20_043629;description=tRNA-Gln;gene_ebi_biotype=tRNA
chr2	22571810	22656905	0	0	0	0.008	0	NA	NA	NA	NA	NA	chr2	22574296	22574367	ID=ASTEI20_043629;description=tRNA-Gln;ebi_biotype=tRNA
chr2	22571810	22656905	0	0	0	0.008	0	NA	NA	NA	NA	NA	chr2	22576138	22576210	ID=ASTEI20_035340.R43441;Parent=ASTEI20_035340;description=tRNA-Val;gene_ebi_biotype=tRNA
chr2	22571810	22656905	0	0	0	0.008	0	NA	NA	NA	NA	NA	chr2	22576138	22576210	ID=ASTEI20_035340;description=tRNA-Val;ebi_biotype=tRNA
chr2	22571810	22656905	0	0	0	0.008	0	NA	NA	NA	NA	NA	chr2	22614187	22614259	ID=ASTEI20_033945.R40505;Parent=ASTEI20_033945;description=tRNA-Arg;gene_ebi_biotype=tRNA
chr2	22571810	22656905	0	0	0	0.008	0	NA	NA	NA	NA	NA	chr2	22614187	22614259	ID=ASTEI20_033945;description=tRNA-Arg;ebi_biotype=tRNA
chr2	22630124	22632149	0	0	0.028	0	0	7.468535	4.125537	NA	3.448754	NA	.	-1	-1	.
chr2	22653045	22653410	0	0	0	0.008	0	NA	NA	NA	NA	NA	.	-1	-1	.
chr2	22653047	22657267	0	0	0	0.017	0	NA	NA	NA	NA	NA	.	-1	-1	.
chr2	22844562	22856457	0.05	0	0	0	0.056	NA	3.215419	NA	NA	NA	chr2	22828432	22850768	ID=ASTEI20_040966.R55392;Parent=ASTEI20_040966;description=uncharacterized_LOC118507449;gene_ebi_biotype=lncRNA
chr2	22844562	22856457	0.05	0	0	0	0.056	NA	3.215419	NA	NA	NA	chr2	22828432	22850768	ID=ASTEI20_040966;description=uncharacterized_LOC118507449;ebi_biotype=lncRNA
chr2	22887581	22887943	0	0	0	0.017	0	NA	9.616765	29.616424	3.963459	NA	.	-1	-1	.
chr2	22887734	22888026	0	0	0.028	0	0.028	NA	9.616765	29.616424	3.963459	NA	.	-1	-1	.
chr2	22946769	22948604	0.05	0	0	0	0	NA	58.103409	NA	7.140818	NA	.	-1	-1	.
chr2	22985285	22995470	0	0	0	0.008	0	10.1015	4.983795	4.571554	11.004061	NA	chr2	22985753	22988480	ID=ASTEI20_042608.R59070;Parent=ASTEI20_042608;description=uncharacterized_LOC118507453;gene_ebi_biotype=lncRNA
chr2	22985285	22995470	0	0	0	0.008	0	10.1015	4.983795	4.571554	11.004061	NA	chr2	22985753	22988480	ID=ASTEI20_042608;description=uncharacterized_LOC118507453;ebi_biotype=lncRNA
chr2	23037834	23040650	0	0	0	0.008	0	NA	3.793628	NA	NA	NA	.	-1	-1	.
chr2	23108066	23109764	0	0	0.028	0	0.139	24.278469	NA	NA	NA	NA	.	-1	-1	.
chr2	23158340	23161344	0	0.111	0.028	0.133	0.056	NA	NA	NA	NA	NA	.	-1	-1	.
chr2	23212538	23218198	0	0	0	0.017	0	NA	4.154243	NA	8.362849	NA	.	-1	-1	.
chr2	23270807	23275523	0	0	0	0.008	0	NA	NA	NA	4.107698	NA	.	-1	-1	.
chr2	23284947	23287027	0	0	0	0.017	0	NA	NA	NA	NA	NA	.	-1	-1	.
chr2	23318236	23318664	0	0	0.222	0.242	0.111	NA	NA	NA	NA	NA	.	-1	-1	.
chr2	23360707	23361486	0	0	0	0.017	0	NA	NA	NA	NA	NA	chr2	23357301	23529111	ID=ASTEI20_042714;description=MOXD1_homolog_2-like%2C_transcript_variant_X2;ebi_biotype=protein_coding
chr2	23364932	23366081	0	0	0	0.017	0	NA	NA	NA	NA	NA	chr2	23357301	23529111	ID=ASTEI20_042714;description=MOXD1_homolog_2-like%2C_transcript_variant_X2;ebi_biotype=protein_coding
chr2	23604981	23610899	0	0	0	0.008	0	NA	NA	NA	NA	NA	.	-1	-1	.
chr2	23713441	23801846	0	0	0	0	0.028	8.157848	NA	3.591367	NA	3.884394	chr2	23727622	23753675	ID=ASTEI20_034185;description=MOXD1_homolog_2-like;ebi_biotype=protein_coding
chr2	23810766	23814865	0	0	0	0.067	0	511.938893	NA	NA	NA	NA	.	-1	-1	.
chr2	23853069	23857374	0	0	0.028	0.025	0.083	NA	NA	NA	NA	NA	chr2	23856891	23860566	ID=ASTEI20_030931;description=multiple_epidermal_growth_factor-like_domains_protein_11;ebi_biotype=protein_coding
chr2	23858119	23862895	0	0	0	0.008	0	NA	NA	NA	NA	NA	chr2	23856891	23860566	ID=ASTEI20_030931;description=multiple_epidermal_growth_factor-like_domains_protein_11;ebi_biotype=protein_coding
chr2	23869341	23873111	0	0	0	0.017	0	6.169407	NA	NA	NA	NA	chr2	23862958	23952843	ID=ASTEI20_033958;description=MOXD1_homolog_2-like%2C_transcript_variant_X5;ebi_biotype=protein_coding
chr2	23917704	23921842	0	0	0	0	0.028	NA	NA	NA	NA	NA	chr2	23862958	23952843	ID=ASTEI20_033958;description=MOXD1_homolog_2-like%2C_transcript_variant_X5;ebi_biotype=protein_coding
chr2	23992333	23996371	0	0	0.028	0	0	NA	NA	NA	NA	NA	.	-1	-1	.
chr2	24004690	24006556	0	0	0	0.025	0	NA	NA	NA	NA	NA	.	-1	-1	.
chr2	24077446	24077852	0	0	0.028	0	0	21.060412	NA	NA	NA	NA	.	-1	-1	.
chr2	24109258	24111539	0	0	0	0.167	0	NA	5.651371	NA	NA	3.71856	.	-1	-1	.
chr2	24159234	24180146	0	0	0	0	0.028	NA	NA	NA	NA	4.170426	chr2	24160984	24164576	ID=ASTEI20_037425;description=structural_maintenance_of_chromosomes_protein_5;ebi_biotype=protein_coding
chr2	24168144	24244458	0	0	0	0.017	0.083	NA	NA	NA	2.372115	NA	.	-1	-1	.
chr2	24248102	24291477	0	0	0.028	0	0.028	NA	NA	NA	NA	NA	chr2	24273637	24346029	ID=ASTEI20_045892;description=transcription_factor_AP-2-epsilon%2C_transcript_variant_X3;ebi_biotype=protein_coding
chr2	24257385	24261512	0.05	0	0.222	0.225	0.222	9.529302	NA	NA	8.589771	3.741186	.	-1	-1	.
chr2	24360173	24399245	0	0	0	0.05	0	NA	NA	NA	NA	NA	chr2	24367648	24371088	ID=ASTEI20_042341;description=dihydrolipoyl_dehydrogenase%2C_mitochondrial;ebi_biotype=protein_coding
chr2	24360173	24399245	0	0	0	0.05	0	NA	NA	NA	NA	NA	chr2	24387708	24388313	ID=ASTEI20_035049;description=probable_salivary_secreted_peptide;ebi_biotype=protein_coding
chr2	24360173	24399245	0	0	0	0.05	0	NA	NA	NA	NA	NA	chr2	24356118	24367267	ID=ASTEI20_035164;description=polyadenylate-binding_protein-interacting_protein_1%2C_transcript_variant_X2;ebi_biotype=protein_coding
chr2	24360173	24399245	0	0	0	0.05	0	NA	NA	NA	NA	NA	chr2	24371832	24455721	ID=ASTEI20_041533;description=transcription_factor_SPT20_homolog%2C_transcript_variant_X7;ebi_biotype=protein_coding
chr2	24360245	24428727	0	0	0	0.042	0	NA	NA	5.00765	NA	NA	chr2	24367648	24371088	ID=ASTEI20_042341;description=dihydrolipoyl_dehydrogenase%2C_mitochondrial;ebi_biotype=protein_coding
chr2	24360245	24428727	0	0	0	0.042	0	NA	NA	5.00765	NA	NA	chr2	24387708	24388313	ID=ASTEI20_035049;description=probable_salivary_secreted_peptide;ebi_biotype=protein_coding
chr2	24360245	24428727	0	0	0	0.042	0	NA	NA	5.00765	NA	NA	chr2	24356118	24367267	ID=ASTEI20_035164;description=polyadenylate-binding_protein-interacting_protein_1%2C_transcript_variant_X2;ebi_biotype=protein_coding
chr2	24360245	24428727	0	0	0	0.042	0	NA	NA	5.00765	NA	NA	chr2	24371832	24455721	ID=ASTEI20_041533;description=transcription_factor_SPT20_homolog%2C_transcript_variant_X7;ebi_biotype=protein_coding
chr2	24386473	24400048	0.05	0	0.056	0.075	0	NA	NA	4.150666	NA	NA	chr2	24387708	24388313	ID=ASTEI20_035049;description=probable_salivary_secreted_peptide;ebi_biotype=protein_coding
chr2	24386473	24400048	0.05	0	0.056	0.075	0	NA	NA	4.150666	NA	NA	chr2	24371832	24455721	ID=ASTEI20_041533;description=transcription_factor_SPT20_homolog%2C_transcript_variant_X7;ebi_biotype=protein_coding
chr2	24561024	24561776	0	0	0	0.025	0.194	NA	NA	NA	2.629317	NA	chr2	24549320	24610251	ID=ASTEI20_035978;description=serine-rich_adhesin_for_platelets%2C_transcript_variant_X1;ebi_biotype=protein_coding
chr2	24583904	24586232	0	0	0	0.008	0	NA	NA	NA	NA	NA	chr2	24549320	24610251	ID=ASTEI20_035978;description=serine-rich_adhesin_for_platelets%2C_transcript_variant_X1;ebi_biotype=protein_coding
chr2	24611116	24612177	0	0	0.028	0	0	NA	NA	NA	NA	NA	.	-1	-1	.
chr2	24701559	24798046	0	0	0.056	0.042	0.056	NA	NA	NA	NA	NA	.	-1	-1	.
chr2	24816049	24818519	0	0	0	0.008	0	NA	NA	NA	NA	NA	.	-1	-1	.
chr2	24855748	24856799	0	0	0	0.008	0	NA	NA	NA	NA	NA	chr2	24852943	24857023	ID=ASTEI20_035080;description=pseudogene;ebi_biotype=pseudogene
chr2	24955215	24958243	0	0	0	0	0.028	NA	NA	NA	4.686631	NA	.	-1	-1	.
chr2	24956823	24960490	0	0	0.083	0	0	NA	NA	NA	4.686631	NA	.	-1	-1	.
chr2	24969774	24971607	0	0	0.083	0.05	0	NA	NA	NA	NA	NA	.	-1	-1	.
chr2	25134452	25137050	0	0	0	0.017	0	NA	NA	NA	NA	NA	.	-1	-1	.
chr2	25263115	25263678	0	0	0	0.017	0	NA	NA	NA	3.011802	NA	chr2	25260950	25263344	ID=ASTEI20_040411;description=uncharacterized_LOC118505897;ebi_biotype=protein_coding
chr2	25263115	25266115	0	0	0	0.025	0	NA	NA	NA	3.011802	NA	chr2	25260950	25263344	ID=ASTEI20_040411;description=uncharacterized_LOC118505897;ebi_biotype=protein_coding
chr2	25263115	25266115	0	0	0	0.025	0	NA	NA	NA	3.011802	NA	chr2	25263820	25269074	ID=ASTEI20_036831;description=mitochondrial_uncoupling_protein_2-like%2C_transcript_variant_X1;ebi_biotype=protein_coding
chr2	25284378	25284631	0	0	0	0.017	0	NA	NA	NA	3.048767	NA	chr2	25279229	25289384	ID=ASTEI20_042638.R59114;Parent=ASTEI20_042638;description=axoneme-associated_protein_mst101(2)-like%2C_transcript_variant_X2;gene_ebi_biotype=protein_coding
chr2	25284378	25284631	0	0	0	0.017	0	NA	NA	NA	3.048767	NA	chr2	25279229	25289384	ID=ASTEI20_042638;description=axoneme-associated_protein_mst101(2)-like%2C_transcript_variant_X2;ebi_biotype=protein_coding
chr2	25284402	25284865	0	0	0	0.008	0	NA	NA	NA	3.048767	NA	chr2	25279229	25289384	ID=ASTEI20_042638.R59114;Parent=ASTEI20_042638;description=axoneme-associated_protein_mst101(2)-like%2C_transcript_variant_X2;gene_ebi_biotype=protein_coding
chr2	25284402	25284865	0	0	0	0.008	0	NA	NA	NA	3.048767	NA	chr2	25279229	25289384	ID=ASTEI20_042638;description=axoneme-associated_protein_mst101(2)-like%2C_transcript_variant_X2;ebi_biotype=protein_coding
chr2	25292532	25293111	0	0	0	0.083	0.111	NA	NA	NA	3.048767	NA	.	-1	-1	.
chr2	25301824	25308667	0.05	0	0.056	0.133	0.083	NA	NA	NA	NA	NA	.	-1	-1	.
chr2	25314197	25314495	0	0	0.056	0.092	0	NA	NA	NA	NA	NA	.	-1	-1	.
chr2	25325092	25326504	0	0	0	0	0.056	NA	NA	NA	NA	NA	chr2	25318033	25382209	ID=ASTEI20_036367;description=protein_unzipped-like%2C_transcript_variant_X3;ebi_biotype=protein_coding
chr2	25429059	25429379	0.05	0	0	0	0	NA	NA	NA	NA	NA	chr2	25422275	25482632	ID=ASTEI20_033841;description=patronin%2C_transcript_variant_X1;ebi_biotype=protein_coding
chr2	25501186	25511142	0	0	0.028	0	0.083	NA	2.894315	NA	NA	NA	chr2	25494290	25529806	ID=ASTEI20_037161;description=protein_sine_oculis;ebi_biotype=protein_coding
chr2	25535619	25545170	0	0	0	0.008	0	120.728811	NA	8.858174	NA	NA	.	-1	-1	.
chr2	25538465	25544027	0.05	0	0.167	0.117	0.056	120.994668	NA	8.858174	NA	NA	.	-1	-1	.
chr2	25539965	25545454	0	0	0.028	0.042	0.028	120.994668	NA	8.858174	NA	NA	.	-1	-1	.
chr2	25555134	25557600	0	0.056	0.111	0.033	0	NA	2.92126	NA	NA	NA	chr2	25547569	25648958	ID=ASTEI20_036435;description=neurotrimin-like%2C_transcript_variant_X2;ebi_biotype=protein_coding
chr2	25625113	25625464	0	0	0	0.025	0	NA	NA	5.355187	NA	NA	chr2	25547569	25648958	ID=ASTEI20_036435;description=neurotrimin-like%2C_transcript_variant_X2;ebi_biotype=protein_coding
chr2	25652412	25653906	0	0	0.028	0	0.222	NA	4.177606	NA	NA	NA	chr2	25650445	25657249	ID=ASTEI20_042389;description=integral_membrane_protein_GPR180-like;ebi_biotype=protein_coding
chr2	25743422	25743881	0	0	0.167	0.142	0.167	NA	NA	NA	NA	NA	chr2	25742917	25744173	ID=ASTEI20_043952.R61916;Parent=ASTEI20_043952;description=uncharacterized_LOC118505933;gene_ebi_biotype=lncRNA
chr2	25743422	25743881	0	0	0.167	0.142	0.167	NA	NA	NA	NA	NA	chr2	25742917	25744173	ID=ASTEI20_043952;description=uncharacterized_LOC118505933;ebi_biotype=lncRNA
chr2	25788610	25799179	0	0	0.028	0.017	0.028	NA	NA	7.057339	NA	NA	.	-1	-1	.
chr2	25838259	25839916	0	0	0	0.008	0.028	NA	NA	NA	2.594629	NA	.	-1	-1	.
chr2	25954544	25954950	0	0	0.083	0	0	5.917692	4.308391	NA	NA	NA	chr2	25892522	26024732	ID=ASTEI20_038624;description=optomotor-blind_protein%2C_transcript_variant_X6;ebi_biotype=protein_coding
chr2	26001679	26001949	0	0	0.028	0	0	NA	NA	NA	NA	NA	chr2	25892522	26024732	ID=ASTEI20_038624;description=optomotor-blind_protein%2C_transcript_variant_X6;ebi_biotype=protein_coding
chr2	26145262	26194129	0	0	0	0.067	0.028	NA	NA	NA	NA	NA	chr2	26153429	26175824	ID=ASTEI20_033934;description=protein_argonaute-2%2C_transcript_variant_X2;ebi_biotype=protein_coding
chr2	26145262	26194129	0	0	0	0.067	0.028	NA	NA	NA	NA	NA	chr2	26171952	26184229	ID=ASTEI20_044250;description=lipase_3-like;ebi_biotype=protein_coding
chr2	26175723	26178965	0	0	0	0.067	0.056	NA	NA	NA	NA	NA	chr2	26153429	26175824	ID=ASTEI20_033934;description=protein_argonaute-2%2C_transcript_variant_X2;ebi_biotype=protein_coding
chr2	26175723	26178965	0	0	0	0.067	0.056	NA	NA	NA	NA	NA	chr2	26171952	26184229	ID=ASTEI20_044250;description=lipase_3-like;ebi_biotype=protein_coding
chr2	26178764	26180030	0	0	0	0.008	0	NA	NA	NA	NA	NA	chr2	26171952	26184229	ID=ASTEI20_044250;description=lipase_3-like;ebi_biotype=protein_coding
chr2	26191179	26191940	0	0	0	0.025	0	NA	NA	NA	NA	NA	.	-1	-1	.
chr2	26191449	26191793	0	0	0.028	0	0	NA	NA	NA	NA	NA	.	-1	-1	.
chr2	26200957	26205439	0	0	0	0.042	0	NA	NA	NA	NA	NA	.	-1	-1	.
chr2	26201833	26297424	0	0	0.056	0.108	0.083	7.483462	NA	NA	2.533855	NA	.	-1	-1	.
chr2	26225871	26227737	0	0	0.056	0	0	NA	NA	NA	3.834556	NA	.	-1	-1	.
chr2	26307138	26307390	0	0	0	0.008	0	7.483462	NA	NA	2.901675	NA	.	-1	-1	.
chr2	26373683	26387109	0	0	0.028	0	0	NA	NA	NA	NA	NA	.	-1	-1	.
chr2	26409289	26459333	0	0	0.028	0.033	0	NA	2.645963	NA	3.245754	NA	chr2	26420161	26422667	ID=ASTEI20_031471;description=uncharacterized_LOC118505946;ebi_biotype=protein_coding
chr2	26409289	26459333	0	0	0.028	0.033	0	NA	2.645963	NA	3.245754	NA	chr2	26423456	26429893	ID=ASTEI20_042544;description=leucine-rich_repeat_extensin-like_protein_5;ebi_biotype=protein_coding
chr2	26409289	26459333	0	0	0.028	0.033	0	NA	2.645963	NA	3.245754	NA	chr2	26430817	26504612	ID=ASTEI20_036470;description=RNA-binding_protein_fusilli-like%2C_transcript_variant_X1;ebi_biotype=protein_coding
chr2	26412349	26417614	0	0	0	0.017	0	NA	NA	NA	NA	NA	.	-1	-1	.
chr2	26415954	26472611	0	0	0.139	0.092	0.028	NA	NA	NA	3.539358	NA	chr2	26420161	26422667	ID=ASTEI20_031471;description=uncharacterized_LOC118505946;ebi_biotype=protein_coding
chr2	26415954	26472611	0	0	0.139	0.092	0.028	NA	NA	NA	3.539358	NA	chr2	26423456	26429893	ID=ASTEI20_042544;description=leucine-rich_repeat_extensin-like_protein_5;ebi_biotype=protein_coding
chr2	26415954	26472611	0	0	0.139	0.092	0.028	NA	NA	NA	3.539358	NA	chr2	26430817	26504612	ID=ASTEI20_036470;description=RNA-binding_protein_fusilli-like%2C_transcript_variant_X1;ebi_biotype=protein_coding
chr2	26418378	26418674	0	0	0	0.008	0	NA	NA	NA	NA	NA	.	-1	-1	.
chr2	26428869	26431964	0	0	0	0.033	0.083	NA	NA	NA	NA	NA	chr2	26423456	26429893	ID=ASTEI20_042544;description=leucine-rich_repeat_extensin-like_protein_5;ebi_biotype=protein_coding
chr2	26428869	26431964	0	0	0	0.033	0.083	NA	NA	NA	NA	NA	chr2	26430817	26504612	ID=ASTEI20_036470;description=RNA-binding_protein_fusilli-like%2C_transcript_variant_X1;ebi_biotype=protein_coding
chr2	26487566	26487962	0	0	0.111	0.183	0.167	NA	NA	NA	3.797142	NA	chr2	26430817	26504612	ID=ASTEI20_036470;description=RNA-binding_protein_fusilli-like%2C_transcript_variant_X1;ebi_biotype=protein_coding
chr2	26498671	26501489	0	0	0.028	0	0	NA	NA	NA	3.797142	NA	chr2	26430817	26504612	ID=ASTEI20_036470;description=RNA-binding_protein_fusilli-like%2C_transcript_variant_X1;ebi_biotype=protein_coding
chr2	26507270	26516724	0	0	0	0.017	0.083	NA	NA	NA	NA	NA	chr2	26505779	26507812	ID=ASTEI20_040962;description=mannose-1-phosphate_guanyltransferase_alpha;ebi_biotype=protein_coding
chr2	26551120	26608323	0	0	0	0	0.056	NA	NA	4.059009	NA	NA	chr2	26563789	26565127	ID=ASTEI20_043888.R61744;Parent=ASTEI20_043888;description=uncharacterized_LOC118505955;gene_ebi_biotype=lncRNA
chr2	26551120	26608323	0	0	0	0	0.056	NA	NA	4.059009	NA	NA	chr2	26563789	26565127	ID=ASTEI20_043888;description=uncharacterized_LOC118505955;ebi_biotype=lncRNA
chr2	26551120	26608323	0	0	0	0	0.056	NA	NA	4.059009	NA	NA	chr2	26579295	26581989	ID=ASTEI20_034413;description=syntaxin-7%2C_transcript_variant_X2;ebi_biotype=protein_coding
chr2	26551120	26608323	0	0	0	0	0.056	NA	NA	4.059009	NA	NA	chr2	26552721	26577688	ID=ASTEI20_031991;description=unconventional_myosin_IC%2C_transcript_variant_X4;ebi_biotype=protein_coding
chr2	26568484	26570025	0	0	0.056	0	0	NA	NA	2.627993	NA	NA	chr2	26552721	26577688	ID=ASTEI20_031991;description=unconventional_myosin_IC%2C_transcript_variant_X4;ebi_biotype=protein_coding
chr2	26717437	26717797	0	0	0.056	0.017	0.056	NA	NA	NA	NA	NA	.	-1	-1	.
chr2	26793130	26795653	0	0	0	0.042	0	NA	NA	NA	NA	NA	chr2	26719023	26811956	ID=ASTEI20_044304;description=A_disintegrin_and_metalloproteinase_with_thrombospondin_motifs_1%2C_transcript_variant_X5;ebi_biotype=protein_coding
chr2	26795936	26806016	0	0	0.028	0	0	NA	NA	NA	NA	NA	chr2	26719023	26811956	ID=ASTEI20_044304;description=A_disintegrin_and_metalloproteinase_with_thrombospondin_motifs_1%2C_transcript_variant_X5;ebi_biotype=protein_coding
chr2	26799264	26804008	0	0	0	0	0.028	NA	NA	NA	NA	NA	chr2	26719023	26811956	ID=ASTEI20_044304;description=A_disintegrin_and_metalloproteinase_with_thrombospondin_motifs_1%2C_transcript_variant_X5;ebi_biotype=protein_coding
chr2	26881251	26970840	0	0	0	0.017	0.167	NA	NA	NA	NA	NA	chr2	26877593	26883955	ID=ASTEI20_035322;description=N-acetyltransferase_eco;ebi_biotype=protein_coding
chr2	26881251	26970840	0	0	0	0.017	0.167	NA	NA	NA	NA	NA	chr2	26887477	26888849	ID=ASTEI20_034417;description=tryptophan--tRNA_ligase%2C_mitochondrial;ebi_biotype=protein_coding
chr2	26881251	26970840	0	0	0	0.017	0.167	NA	NA	NA	NA	NA	chr2	26958780	26961446	ID=ASTEI20_038072;description=alpha-N-acetylglucosaminidase;ebi_biotype=protein_coding
chr2	26881251	26970840	0	0	0	0.017	0.167	NA	NA	NA	NA	NA	chr2	26883966	26887367	ID=ASTEI20_038313;description=dynein_regulatory_complex_protein_11;ebi_biotype=protein_coding
chr2	26881251	26970840	0	0	0	0.017	0.167	NA	NA	NA	NA	NA	chr2	26889451	26903632	ID=ASTEI20_044467;description=bestrophin-4%2C_transcript_variant_X6;ebi_biotype=protein_coding
chr2	26881251	26970840	0	0	0	0.017	0.167	NA	NA	NA	NA	NA	chr2	26912509	26921561	ID=ASTEI20_040326;description=serine-aspartate_repeat-containing_protein_I-like%2C_transcript_variant_X5;ebi_biotype=protein_coding
chr2	26881251	26970840	0	0	0	0.017	0.167	NA	NA	NA	NA	NA	chr2	26963223	26969740	ID=ASTEI20_036718;description=sorting_nexin_lst-4;ebi_biotype=protein_coding
chr2	26895390	26912370	0	0	0.056	0	0	NA	NA	NA	NA	NA	chr2	26889451	26903632	ID=ASTEI20_044467;description=bestrophin-4%2C_transcript_variant_X6;ebi_biotype=protein_coding
chr2	26930270	26931012	0.1	0.167	0.444	0.367	0.333	NA	NA	NA	NA	NA	.	-1	-1	.
chr2	26930581	26931012	0.2	0	0.028	0	0	NA	NA	NA	NA	NA	.	-1	-1	.
chr2	27022068	27111563	0	0	0	0.025	0.056	NA	NA	NA	2.525426	NA	chr2	27054506	27056060	ID=ASTEI20_045456;description=protein_farnesyltransferase/geranylgeranyltransferase_type-1_subunit_alpha;ebi_biotype=protein_coding
chr2	27022068	27111563	0	0	0	0.025	0.056	NA	NA	NA	2.525426	NA	chr2	27106137	27111160	ID=ASTEI20_045805;description=Fanconi_anemia_group_D2_protein_homolog;ebi_biotype=protein_coding
chr2	27022068	27111563	0	0	0	0.025	0.056	NA	NA	NA	2.525426	NA	chr2	27029615	27034433	ID=ASTEI20_043315;description=spondin-1;ebi_biotype=protein_coding
chr2	27022068	27111563	0	0	0	0.025	0.056	NA	NA	NA	2.525426	NA	chr2	27034493	27054225	ID=ASTEI20_037855;description=cholinephosphotransferase_1%2C_transcript_variant_X6;ebi_biotype=protein_coding
chr2	27022068	27111563	0	0	0	0.025	0.056	NA	NA	NA	2.525426	NA	chr2	27056656	27106046	ID=ASTEI20_041947;description=growth_factor_receptor-bound_protein_2%2C_transcript_variant_X3;ebi_biotype=protein_coding
chr2	27067019	27089017	0	0	0.028	0	0	NA	NA	NA	NA	4.91075	chr2	27056656	27106046	ID=ASTEI20_041947;description=growth_factor_receptor-bound_protein_2%2C_transcript_variant_X3;ebi_biotype=protein_coding
chr2	27111408	27150971	0	0	0	0.017	0	4.393111	NA	NA	2.525426	5.169486	chr2	27118090	27153225	ID=ASTEI20_031936;description=low-density_lipoprotein_receptor-related_protein_6;ebi_biotype=protein_coding
chr2	27116905	27127719	0	0	0	0	0.056	NA	NA	NA	2.406082	NA	chr2	27118090	27153225	ID=ASTEI20_031936;description=low-density_lipoprotein_receptor-related_protein_6;ebi_biotype=protein_coding
chr2	27130797	27131096	0	0	0.028	0.008	0.028	NA	NA	NA	2.406082	NA	chr2	27118090	27153225	ID=ASTEI20_031936;description=low-density_lipoprotein_receptor-related_protein_6;ebi_biotype=protein_coding
chr2	27183962	27202598	0	0	0.111	0.033	0	NA	NA	NA	NA	NA	chr2	27195660	27198362	ID=ASTEI20_041099.R55706;Parent=ASTEI20_041099;description=uncharacterized_LOC118506000;gene_ebi_biotype=lncRNA
chr2	27183962	27202598	0	0	0.111	0.033	0	NA	NA	NA	NA	NA	chr2	27195660	27198362	ID=ASTEI20_041099;description=uncharacterized_LOC118506000;ebi_biotype=lncRNA
chr2	27194758	27214200	0	0	0.056	0	0	NA	NA	NA	3.553276	NA	chr2	27195660	27198362	ID=ASTEI20_041099.R55706;Parent=ASTEI20_041099;description=uncharacterized_LOC118506000;gene_ebi_biotype=lncRNA
chr2	27194758	27214200	0	0	0.056	0	0	NA	NA	NA	3.553276	NA	chr2	27195660	27198362	ID=ASTEI20_041099;description=uncharacterized_LOC118506000;ebi_biotype=lncRNA
chr2	27284677	27285896	0.1	0	0.167	0.208	0.056	NA	NA	NA	NA	NA	.	-1	-1	.
chr2	27293092	27296743	0.05	0	0.139	0.125	0.083	NA	NA	NA	NA	NA	chr2	27294995	27296548	ID=ASTEI20_037408;description=2-methoxy-6-polyprenyl-1%2C4-benzoquinol_methylase%2C_mitochondrial;ebi_biotype=protein_coding
chr2	27299401	27299733	0	0	0.056	0	0	NA	NA	NA	NA	NA	.	-1	-1	.
chr2	27319047	27319446	0	0	0	0.008	0	NA	NA	NA	NA	NA	chr2	27304021	27324246	ID=ASTEI20_039252;description=dmX-like_protein_2%2C_transcript_variant_X1;ebi_biotype=protein_coding
chr2	27319050	27319922	0.1	0	0.028	0.058	0	NA	NA	NA	NA	NA	chr2	27304021	27324246	ID=ASTEI20_039252;description=dmX-like_protein_2%2C_transcript_variant_X1;ebi_biotype=protein_coding
chr2	27319574	27319935	0	0	0	0.008	0	NA	NA	NA	NA	NA	chr2	27304021	27324246	ID=ASTEI20_039252;description=dmX-like_protein_2%2C_transcript_variant_X1;ebi_biotype=protein_coding
chr2	27319787	27320115	0	0	0.028	0	0	NA	NA	NA	NA	NA	chr2	27304021	27324246	ID=ASTEI20_039252;description=dmX-like_protein_2%2C_transcript_variant_X1;ebi_biotype=protein_coding
chr2	27350818	27423915	0	0.167	0	0.05	0	NA	NA	NA	NA	NA	chr2	27352355	27353239	ID=ASTEI20_046059;description=uncharacterized_LOC118506019;ebi_biotype=protein_coding
chr2	27350818	27423915	0	0.167	0	0.05	0	NA	NA	NA	NA	NA	chr2	27353750	27500331	ID=ASTEI20_030954;description=small_conductance_calcium-activated_potassium_channel_protein%2C_transcript_variant_X10;ebi_biotype=protein_coding
chr2	27350818	27423915	0	0.167	0	0.05	0	NA	NA	NA	NA	NA	chr2	27360988	27500331	ID=ASTEI20_030954.R33793;Parent=ASTEI20_030954;description=small_conductance_calcium-activated_potassium_channel_protein%2C_transcript_variant_X10;gene_ebi_biotype=protein_coding
chr2	27350818	27423915	0	0.167	0	0.05	0	NA	NA	NA	NA	NA	chr2	27360990	27500331	ID=ASTEI20_030954.R33789;Parent=ASTEI20_030954;description=small_conductance_calcium-activated_potassium_channel_protein%2C_transcript_variant_X11;gene_ebi_biotype=protein_coding
chr2	27390447	27478012	0	0	0.028	0	0.028	4.506775	NA	3.42022	NA	NA	chr2	27353750	27500331	ID=ASTEI20_030954;description=small_conductance_calcium-activated_potassium_channel_protein%2C_transcript_variant_X10;ebi_biotype=protein_coding
chr2	27390447	27478012	0	0	0.028	0	0.028	4.506775	NA	3.42022	NA	NA	chr2	27360988	27500331	ID=ASTEI20_030954.R33793;Parent=ASTEI20_030954;description=small_conductance_calcium-activated_potassium_channel_protein%2C_transcript_variant_X10;gene_ebi_biotype=protein_coding
chr2	27390447	27478012	0	0	0.028	0	0.028	4.506775	NA	3.42022	NA	NA	chr2	27360990	27500331	ID=ASTEI20_030954.R33789;Parent=ASTEI20_030954;description=small_conductance_calcium-activated_potassium_channel_protein%2C_transcript_variant_X11;gene_ebi_biotype=protein_coding
chr2	27432387	27436050	0	0	0	0.017	0	NA	NA	NA	NA	NA	chr2	27353750	27500331	ID=ASTEI20_030954;description=small_conductance_calcium-activated_potassium_channel_protein%2C_transcript_variant_X10;ebi_biotype=protein_coding
chr2	27432387	27436050	0	0	0	0.017	0	NA	NA	NA	NA	NA	chr2	27360988	27500331	ID=ASTEI20_030954.R33793;Parent=ASTEI20_030954;description=small_conductance_calcium-activated_potassium_channel_protein%2C_transcript_variant_X10;gene_ebi_biotype=protein_coding
chr2	27432387	27436050	0	0	0	0.017	0	NA	NA	NA	NA	NA	chr2	27360990	27500331	ID=ASTEI20_030954.R33789;Parent=ASTEI20_030954;description=small_conductance_calcium-activated_potassium_channel_protein%2C_transcript_variant_X11;gene_ebi_biotype=protein_coding
chr2	27474425	27478688	0	0	0.25	0	0.083	NA	NA	7.871349	NA	NA	chr2	27353750	27500331	ID=ASTEI20_030954;description=small_conductance_calcium-activated_potassium_channel_protein%2C_transcript_variant_X10;ebi_biotype=protein_coding
chr2	27474425	27478688	0	0	0.25	0	0.083	NA	NA	7.871349	NA	NA	chr2	27360988	27500331	ID=ASTEI20_030954.R33793;Parent=ASTEI20_030954;description=small_conductance_calcium-activated_potassium_channel_protein%2C_transcript_variant_X10;gene_ebi_biotype=protein_coding
chr2	27474425	27478688	0	0	0.25	0	0.083	NA	NA	7.871349	NA	NA	chr2	27360990	27500331	ID=ASTEI20_030954.R33789;Parent=ASTEI20_030954;description=small_conductance_calcium-activated_potassium_channel_protein%2C_transcript_variant_X11;gene_ebi_biotype=protein_coding
chr2	27499593	27506113	0	0	0	0.008	0	NA	NA	NA	NA	NA	chr2	27353750	27500331	ID=ASTEI20_030954;description=small_conductance_calcium-activated_potassium_channel_protein%2C_transcript_variant_X10;ebi_biotype=protein_coding
chr2	27499593	27506113	0	0	0	0.008	0	NA	NA	NA	NA	NA	chr2	27360988	27500331	ID=ASTEI20_030954.R33793;Parent=ASTEI20_030954;description=small_conductance_calcium-activated_potassium_channel_protein%2C_transcript_variant_X10;gene_ebi_biotype=protein_coding
chr2	27499593	27506113	0	0	0	0.008	0	NA	NA	NA	NA	NA	chr2	27360990	27500331	ID=ASTEI20_030954.R33789;Parent=ASTEI20_030954;description=small_conductance_calcium-activated_potassium_channel_protein%2C_transcript_variant_X11;gene_ebi_biotype=protein_coding
chr2	27527257	27570855	0	0.056	0.111	0.075	0.194	NA	NA	NA	NA	NA	chr2	27542787	27566479	ID=ASTEI20_044690;description=tubulin_beta-3_chain%2C_transcript_variant_X2;ebi_biotype=protein_coding
chr2	27527257	27570855	0	0.056	0.111	0.075	0.194	NA	NA	NA	NA	NA	chr2	27520416	27530379	ID=ASTEI20_034110;description=organic_cation_transporter_protein%2C_transcript_variant_X5;ebi_biotype=protein_coding
chr2	27528172	27570874	0	0	0	0.008	0	NA	NA	NA	NA	NA	chr2	27542787	27566479	ID=ASTEI20_044690;description=tubulin_beta-3_chain%2C_transcript_variant_X2;ebi_biotype=protein_coding
chr2	27528172	27570874	0	0	0	0.008	0	NA	NA	NA	NA	NA	chr2	27520416	27530379	ID=ASTEI20_034110;description=organic_cation_transporter_protein%2C_transcript_variant_X5;ebi_biotype=protein_coding
chr2	27620807	27622437	0	0	0.083	0.042	0	NA	NA	NA	NA	NA	chr2	27581013	27702687	ID=ASTEI20_045902;description=serum_response_factor_homolog;ebi_biotype=protein_coding
chr2	27626666	27628238	0	0	0.056	0	0	NA	NA	NA	NA	NA	chr2	27581013	27702687	ID=ASTEI20_045902;description=serum_response_factor_homolog;ebi_biotype=protein_coding
chr2	27782846	27785207	0	0	0	0.008	0	NA	NA	NA	NA	NA	chr2	27716267	27808651	ID=ASTEI20_031762;description=muscarinic_acetylcholine_receptor_DM1%2C_transcript_variant_X2;ebi_biotype=protein_coding
chr2	27838762	27846293	0	0	0	0	0.028	NA	NA	NA	NA	2.962902	chr2	27837329	27840873	ID=ASTEI20_042350;description=protein_SON%2C_transcript_variant_X1;ebi_biotype=protein_coding
chr2	27838762	27846293	0	0	0	0	0.028	NA	NA	NA	NA	2.962902	chr2	27841431	27886044	ID=ASTEI20_040261;description=kinesin-like_protein_unc-104%2C_transcript_variant_X1;ebi_biotype=protein_coding
chr2	27990133	28026943	0.1	0.111	0.139	0.075	0.139	4.552586	NA	NA	NA	5.506702	chr2	27890989	28052699	ID=ASTEI20_039152;description=Krueppel-like_factor_luna;ebi_biotype=protein_coding
chr2	28011926	28013991	0	0	0	0.042	0	NA	NA	NA	2.876259	NA	chr2	27890989	28052699	ID=ASTEI20_039152;description=Krueppel-like_factor_luna;ebi_biotype=protein_coding
chr2	28143919	28145551	0	0	0.028	0	0	NA	NA	NA	NA	NA	chr2	28107742	28149127	ID=ASTEI20_037058;description=uncharacterized_LOC118506046;ebi_biotype=protein_coding
chr2	28254141	28254672	0.05	0.111	0.139	0.092	0.028	NA	NA	NA	NA	NA	chr2	28172845	28455872	ID=ASTEI20_044676;description=hemicentin-2-like%2C_transcript_variant_X8;ebi_biotype=protein_coding
chr2	28267150	28276525	0	0	0	0.017	0	NA	NA	NA	12.024308	NA	chr2	28172845	28455872	ID=ASTEI20_044676;description=hemicentin-2-like%2C_transcript_variant_X8;ebi_biotype=protein_coding
chr2	28301397	28302187	0	0	0	0	0.056	NA	2.9556	NA	NA	NA	chr2	28172845	28455872	ID=ASTEI20_044676;description=hemicentin-2-like%2C_transcript_variant_X8;ebi_biotype=protein_coding
chr2	28340987	28351196	0	0	0	0	0.056	NA	NA	NA	4.891514	NA	chr2	28172845	28455872	ID=ASTEI20_044676;description=hemicentin-2-like%2C_transcript_variant_X8;ebi_biotype=protein_coding
chr2	28363708	28365258	0	0	0	0.008	0	NA	NA	3.092046	2.780175	NA	chr2	28172845	28455872	ID=ASTEI20_044676;description=hemicentin-2-like%2C_transcript_variant_X8;ebi_biotype=protein_coding
chr2	28374249	28374771	0	0	0	0	0.028	NA	NA	NA	NA	NA	chr2	28172845	28455872	ID=ASTEI20_044676;description=hemicentin-2-like%2C_transcript_variant_X8;ebi_biotype=protein_coding
chr2	28416094	28456838	0	0	0.028	0.017	0	NA	NA	9.648058	3.642738	NA	chr2	28172845	28455872	ID=ASTEI20_044676;description=hemicentin-2-like%2C_transcript_variant_X8;ebi_biotype=protein_coding
chr2	28465484	28468488	0	0	0.028	0	0	NA	NA	NA	NA	NA	chr2	28465512	28467123	ID=ASTEI20_042434;description=laminin_subunit_alpha-1-like;ebi_biotype=protein_coding
chr2	28476431	28567962	0	0	0.167	0.317	0.139	NA	NA	4.16609	NA	NA	chr2	28528143	28550651	ID=ASTEI20_043933.R61873;Parent=ASTEI20_043933;description=uncharacterized_LOC118506057;gene_ebi_biotype=lncRNA
chr2	28476431	28567962	0	0	0.167	0.317	0.139	NA	NA	4.16609	NA	NA	chr2	28528143	28550651	ID=ASTEI20_043933;description=uncharacterized_LOC118506057;ebi_biotype=lncRNA
chr2	28484370	28486500	0.05	0	0	0	0	NA	6.75328	NA	NA	NA	.	-1	-1	.
chr2	28516754	28527317	0	0	0.111	0	0.167	10.971183	NA	11.093307	4.605792	5.147082	.	-1	-1	.
chr2	28564939	28569408	0.05	0	0	0	0	NA	NA	4.16609	7.157028	NA	.	-1	-1	.
chr2	28580135	28589572	0	0	0.028	0.008	0.028	NA	NA	4.16609	NA	NA	.	-1	-1	.
chr2	28581168	28584304	0	0	0.111	0.067	0.111	NA	NA	4.16609	NA	NA	.	-1	-1	.
chr2	28600097	28605819	0	0	0.25	0.192	0.194	NA	NA	NA	NA	NA	.	-1	-1	.
chr2	28855121	28887165	0	0	0.056	0.042	0.444	NA	NA	5.184047	NA	NA	chr2	28857206	28859741	ID=ASTEI20_039391;description=neuronal_acetylcholine_receptor_subunit_beta-2-like;ebi_biotype=protein_coding
chr2	28855121	28887165	0	0	0.056	0.042	0.444	NA	NA	5.184047	NA	NA	chr2	28885712	28885783	ID=ASTEI20_041279.R56136;Parent=ASTEI20_041279;description=tRNA-Met;gene_ebi_biotype=tRNA
chr2	28855121	28887165	0	0	0.056	0.042	0.444	NA	NA	5.184047	NA	NA	chr2	28885712	28885783	ID=ASTEI20_041279;description=tRNA-Met;ebi_biotype=tRNA
chr2	28855121	28887165	0	0	0.056	0.042	0.444	NA	NA	5.184047	NA	NA	chr2	28862419	28883008	ID=ASTEI20_032424;description=ATP-binding_cassette_sub-family_A_member_12%2C_transcript_variant_X1;ebi_biotype=protein_coding
chr2	28857169	28861909	0	0	0.056	0.092	0.028	NA	NA	NA	NA	NA	chr2	28857206	28859741	ID=ASTEI20_039391;description=neuronal_acetylcholine_receptor_subunit_beta-2-like;ebi_biotype=protein_coding
chr2	28906261	28912647	0	0	0.028	0	0	NA	14.5359	4.771399	5.174722	NA	chr2	28891945	28925149	ID=ASTEI20_044270;description=DNA_fragmentation_factor_subunit_alpha-like;ebi_biotype=protein_coding
chr2	28921571	28925126	0	0	0.028	0	0	NA	4.459745	NA	2.389855	NA	chr2	28891945	28925149	ID=ASTEI20_044270;description=DNA_fragmentation_factor_subunit_alpha-like;ebi_biotype=protein_coding
chr2	28948895	28949362	0	0	0.083	0	0	NA	NA	NA	6.933713	NA	chr2	28948419	28950441	ID=ASTEI20_043318;description=protein_CWC15_homolog;ebi_biotype=protein_coding
chr2	28985931	28989582	0	0	0	0.033	0	NA	NA	NA	NA	NA	.	-1	-1	.
chr2	29059514	29076396	0	0	0	0.008	0	NA	6.546538	NA	10.807184	NA	.	-1	-1	.
chr2	29135958	29136504	0	0	0	0.033	0	NA	5.616163	NA	5.843373	NA	chr2	29080697	29227190	ID=ASTEI20_037229;description=proteoglycan_4%2C_transcript_variant_X2;ebi_biotype=protein_coding
chr2	29320516	29321398	0	0.111	0.167	0.225	0.056	13.658263	4.484051	11.203066	8.240731	9.904022	.	-1	-1	.
chr2	29420600	29420970	0	0.056	0.111	0.158	0.194	NA	NA	NA	NA	NA	chr2	29324528	29511363	ID=ASTEI20_033957;description=protein_O-mannosyl-transferase_Tmtc3-like%2C_transcript_variant_X5;ebi_biotype=protein_coding
chr2	29450026	29452600	0.05	0	0	0	0	NA	2.993703	NA	NA	NA	chr2	29324528	29511363	ID=ASTEI20_033957;description=protein_O-mannosyl-transferase_Tmtc3-like%2C_transcript_variant_X5;ebi_biotype=protein_coding
chr2	29483172	29483700	0	0	0.083	0	0	NA	NA	3.393714	NA	NA	chr2	29324528	29511363	ID=ASTEI20_033957;description=protein_O-mannosyl-transferase_Tmtc3-like%2C_transcript_variant_X5;ebi_biotype=protein_coding
chr2	29537815	29577195	0	0	0	0.017	0	NA	NA	NA	NA	NA	chr2	29541299	29542340	ID=ASTEI20_034303;description=uncharacterized_LOC118506113;ebi_biotype=protein_coding
chr2	29537815	29577195	0	0	0	0.017	0	NA	NA	NA	NA	NA	chr2	29545219	29547753	ID=ASTEI20_043117;description=probable_insulin-like_peptide_3%2C_transcript_variant_X1;ebi_biotype=protein_coding
chr2	29537815	29577195	0	0	0	0.017	0	NA	NA	NA	NA	NA	chr2	29553658	29554315	ID=ASTEI20_041529;description=mitochondrial_import_inner_membrane_translocase_subunit_Tim8;ebi_biotype=protein_coding
chr2	29537815	29577195	0	0	0	0.017	0	NA	NA	NA	NA	NA	chr2	29575182	29581903	ID=ASTEI20_043762;description=clathrin_light_chain%2C_transcript_variant_X5;ebi_biotype=protein_coding
chr2	29537815	29577195	0	0	0	0.017	0	NA	NA	NA	NA	NA	chr2	29554501	29560615	ID=ASTEI20_031323;description=F-box/LRR-repeat_protein_20-like;ebi_biotype=protein_coding
chr2	29678746	29688137	0	0	0.083	0.033	0.111	NA	NA	6.164658	NA	NA	chr2	29678307	29685285	ID=ASTEI20_037067;description=mast_cell_protease_1A-like%2C_transcript_variant_X2;ebi_biotype=protein_coding
chr2	29681697	29690254	0.15	0	0.444	0.517	0.5	NA	NA	6.164658	NA	NA	chr2	29678307	29685285	ID=ASTEI20_037067;description=mast_cell_protease_1A-like%2C_transcript_variant_X2;ebi_biotype=protein_coding
chr2	29685871	29768366	0	0	0.056	0.033	0.167	NA	NA	NA	NA	NA	chr2	29742817	29748563	ID=ASTEI20_040185;description=transient-receptor-potential-like_protein%2C_transcript_variant_X1;ebi_biotype=protein_coding
chr2	29685871	29768366	0	0	0.056	0.033	0.167	NA	NA	NA	NA	NA	chr2	29726063	29739697	ID=ASTEI20_037920;description=cyclin-dependent_kinase_inhibitor_1;ebi_biotype=protein_coding
chr2	29685871	29768366	0	0	0.056	0.033	0.167	NA	NA	NA	NA	NA	chr2	29749611	29766592	ID=ASTEI20_034250;description=calcium/calmodulin-dependent_protein_kinase_type_IV%2C_transcript_variant_X1;ebi_biotype=protein_coding
chr2	29705494	29740314	0	0	0.028	0.033	0.056	10.294688	NA	3.555007	3.253202	NA	chr2	29726063	29739697	ID=ASTEI20_037920;description=cyclin-dependent_kinase_inhibitor_1;ebi_biotype=protein_coding
chr2	29838965	29839370	0	0	0	0.008	0.167	NA	NA	NA	NA	NA	chr2	29832181	29857980	ID=ASTEI20_035126;description=signal_recognition_particle_receptor_FtsY%2C_transcript_variant_X4;ebi_biotype=protein_coding
chr2	29886747	29889388	0	0	0	0.108	0	NA	NA	NA	NA	NA	chr2	29879625	29926568	ID=ASTEI20_037869;description=reversion-inducing_cysteine-rich_protein_with_Kazal_motifs%2C_transcript_variant_X1;ebi_biotype=protein_coding
chr2	29887824	29890026	0	0	0	0	0.028	NA	NA	NA	NA	NA	chr2	29879625	29926568	ID=ASTEI20_037869;description=reversion-inducing_cysteine-rich_protein_with_Kazal_motifs%2C_transcript_variant_X1;ebi_biotype=protein_coding
chr2	29923914	29927459	0	0	0	0.025	0	17.272842	NA	NA	NA	NA	chr2	29879625	29926568	ID=ASTEI20_037869;description=reversion-inducing_cysteine-rich_protein_with_Kazal_motifs%2C_transcript_variant_X1;ebi_biotype=protein_coding
chr2	29947984	29958063	0	0	0	0.033	0	NA	3.298039	NA	NA	5.07823	chr2	29932097	29967011	ID=ASTEI20_043168;description=synaptotagmin-10%2C_transcript_variant_X3;ebi_biotype=protein_coding
chr2	29949053	29954982	0	0	0	0.025	0	NA	3.298039	NA	NA	5.07823	chr2	29932097	29967011	ID=ASTEI20_043168;description=synaptotagmin-10%2C_transcript_variant_X3;ebi_biotype=protein_coding
chr2	29963520	29964283	0	0.111	0.194	0.417	0.417	NA	NA	NA	NA	11.416002	chr2	29932097	29967011	ID=ASTEI20_043168;description=synaptotagmin-10%2C_transcript_variant_X3;ebi_biotype=protein_coding
chr2	29987189	30053643	0	0	0.111	0.15	0.028	NA	NA	NA	3.268579	9.990801	chr2	30015937	30018275	ID=ASTEI20_031403;description=hexamerin-1.1-like;ebi_biotype=protein_coding
chr2	29987189	30053643	0	0	0.111	0.15	0.028	NA	NA	NA	3.268579	9.990801	chr2	30023998	30026314	ID=ASTEI20_042706;description=hexamerin-1.1-like;ebi_biotype=protein_coding
chr2	29987189	30053643	0	0	0.111	0.15	0.028	NA	NA	NA	3.268579	9.990801	chr2	30029122	30031424	ID=ASTEI20_041707;description=hexamerin-1.1-like;ebi_biotype=protein_coding
chr2	29987189	30053643	0	0	0.111	0.15	0.028	NA	NA	NA	3.268579	9.990801	chr2	30038274	30039888	ID=ASTEI20_042377;description=complement_factor_D-like;ebi_biotype=protein_coding
chr2	29987189	30053643	0	0	0.111	0.15	0.028	NA	NA	NA	3.268579	9.990801	chr2	30048830	30050939	ID=ASTEI20_032839;description=actin-related_protein_8;ebi_biotype=protein_coding
chr2	29987189	30053643	0	0	0.111	0.15	0.028	NA	NA	NA	3.268579	9.990801	chr2	30051324	30052454	ID=ASTEI20_036539;description=succinate_dehydrogenase_cytochrome_b560_subunit%2C_mitochondrial-like;ebi_biotype=protein_coding
chr2	29987189	30053643	0	0	0.111	0.15	0.028	NA	NA	NA	3.268579	9.990801	chr2	29973421	30011121	ID=ASTEI20_046089;description=pericentrin%2C_transcript_variant_X3;ebi_biotype=protein_coding
chr2	29987189	30053643	0	0	0.111	0.15	0.028	NA	NA	NA	3.268579	9.990801	chr2	30010895	30015620	ID=ASTEI20_031500;description=probable_ATP-dependent_RNA_helicase_DDX46;ebi_biotype=protein_coding
chr2	30018488	30026484	0.1	0.111	0.194	0.342	0.056	NA	NA	NA	NA	NA	chr2	30023998	30026314	ID=ASTEI20_042706;description=hexamerin-1.1-like;ebi_biotype=protein_coding
chr2	30124424	30129026	0	0	0	0.15	0.028	12.904952	NA	NA	NA	3.164813	.	-1	-1	.
chr2	30149196	30149403	0	0	0	0.008	0	NA	NA	NA	NA	NA	.	-1	-1	.
chr2	30249857	30253084	0	0	0	0	0.028	NA	NA	NA	NA	NA	.	-1	-1	.
chr2	30251428	30252571	0	0	0	0	0.056	NA	NA	NA	NA	NA	.	-1	-1	.
chr2	30375150	30375815	0	0	0.167	0.192	0.056	NA	NA	NA	NA	NA	chr2	30352420	30425253	ID=ASTEI20_044435;description=zinc_finger_protein_jing_homolog%2C_transcript_variant_X1;ebi_biotype=protein_coding
chr2	30408279	30408974	0	0	0	0.008	0	NA	NA	NA	2.821451	NA	chr2	30352420	30425253	ID=ASTEI20_044435;description=zinc_finger_protein_jing_homolog%2C_transcript_variant_X1;ebi_biotype=protein_coding
chr2	30458870	30477228	0	0	0.167	0.083	0.111	NA	NA	NA	4.377736	NA	chr2	30459172	30506301	ID=ASTEI20_040672;description=glycine_receptor_subunit_alpha-4%2C_transcript_variant_X8;ebi_biotype=protein_coding
chr2	30496995	30501116	0	0	0	0.008	0	NA	NA	NA	NA	NA	chr2	30459172	30506301	ID=ASTEI20_040672;description=glycine_receptor_subunit_alpha-4%2C_transcript_variant_X8;ebi_biotype=protein_coding
chr2	30507619	30508146	0	0	0.028	0.033	0	NA	NA	NA	2.344303	NA	.	-1	-1	.
chr2	30556644	30574204	0	0	0.333	0.108	0.028	NA	NA	3.914127	2.41142	3.740601	chr2	30553425	30558063	ID=ASTEI20_039727;description=chromatin-remodeling_complex_ATPase_chain_Iswi-like;ebi_biotype=protein_coding
chr2	30556644	30574204	0	0	0.333	0.108	0.028	NA	NA	3.914127	2.41142	3.740601	chr2	30571150	30575529	ID=ASTEI20_034839;description=chromatin-remodeling_complex_ATPase_chain_Iswi-like;ebi_biotype=protein_coding
chr2	30570398	30570767	0	0	0.056	0	0	NA	NA	3.914127	NA	3.740601	.	-1	-1	.
chr2	30598412	30599567	0	0	0	0.042	0	NA	NA	NA	NA	NA	.	-1	-1	.
chr2	30598583	30603328	0	0	0	0	0.028	NA	NA	NA	NA	NA	.	-1	-1	.
chr2	30627164	30628727	0	0	0	0.083	0	6.768141	NA	NA	NA	NA	.	-1	-1	.
chr2	30639827	30642080	0	0	0	0.008	0	6.768141	NA	NA	NA	NA	.	-1	-1	.
chr2	30663439	30665583	0.1	0	0	0	0	NA	NA	NA	NA	NA	.	-1	-1	.
chr2	30720887	30721302	0	0	0	0.025	0	NA	NA	NA	NA	NA	.	-1	-1	.
chr2	30726002	30731757	0	0.111	0.278	0.1	0.194	NA	NA	NA	NA	NA	chr2	30725915	30726403	ID=ASTEI20_041350;description=macrophage_mannose_receptor_1-like;ebi_biotype=protein_coding
chr2	30726002	30731757	0	0.111	0.278	0.1	0.194	NA	NA	NA	NA	NA	chr2	30730948	30731549	ID=ASTEI20_033349;description=perlucin-like_protein;ebi_biotype=protein_coding
chr2	30726002	30731757	0	0.111	0.278	0.1	0.194	NA	NA	NA	NA	NA	chr2	30731677	30732233	ID=ASTEI20_041417;description=collectin-46-like;ebi_biotype=protein_coding
chr2	30730384	30744003	0	0	0	0.108	0	NA	NA	NA	NA	NA	chr2	30730948	30731549	ID=ASTEI20_033349;description=perlucin-like_protein;ebi_biotype=protein_coding
chr2	30730384	30744003	0	0	0	0.108	0	NA	NA	NA	NA	NA	chr2	30731677	30732233	ID=ASTEI20_041417;description=collectin-46-like;ebi_biotype=protein_coding
chr2	30730384	30744003	0	0	0	0.108	0	NA	NA	NA	NA	NA	chr2	30740643	30741098	ID=ASTEI20_030966;description=pulmonary_surfactant-associated_protein_D-like;ebi_biotype=protein_coding
chr2	30743673	30748687	0	0	0.056	0	0.028	NA	NA	NA	NA	NA	chr2	30746138	30756531	ID=ASTEI20_031196;description=tyrosine-protein_kinase_Shark%2C_transcript_variant_X1;ebi_biotype=protein_coding
chr2	30797192	30800158	0	0	0	0.008	0	NA	NA	NA	NA	NA	.	-1	-1	.
chr2	30845924	30846841	0	0	0	0.017	0	NA	2.63536	NA	NA	NA	.	-1	-1	.
chr2	30938416	30939993	0	0	0	0.017	0	NA	NA	NA	NA	NA	.	-1	-1	.
chr2	30977762	30980874	0	0	0.028	0	0	NA	NA	NA	NA	NA	chr2	30976847	30978363	ID=ASTEI20_044906;description=mitochondrial_tRNA-specific_2-thiouridylase_1%2C_transcript_variant_X2;ebi_biotype=protein_coding
chr2	30977762	30980874	0	0	0.028	0	0	NA	NA	NA	NA	NA	chr2	30979889	30982940	ID=ASTEI20_031463;description=chromosome-associated_kinesin_KIF4-like;ebi_biotype=protein_coding
chr2	30993079	30998602	0	0	0	0.108	0	NA	NA	4.833885	NA	NA	chr2	30981727	31019043	ID=ASTEI20_037073;description=protein_king_tubby;ebi_biotype=protein_coding
chr2	31036017	31038412	0	0	0	0.008	0	NA	NA	NA	NA	21.413534	chr2	31025284	31070908	ID=ASTEI20_036889;description=RNA-binding_protein_24-B-like%2C_transcript_variant_X1;ebi_biotype=protein_coding
chr2	31170128	31173582	0	0	0	0.017	0	NA	NA	NA	NA	NA	chr2	31165849	31187382	ID=ASTEI20_037538;description=protein_NDNF;ebi_biotype=protein_coding
chr2	31172595	31177375	0	0	0.056	0	0	NA	NA	6.922936	NA	NA	chr2	31165849	31187382	ID=ASTEI20_037538;description=protein_NDNF;ebi_biotype=protein_coding
chr2	31196828	31200903	0	0	0.056	0	0	5.897632	NA	NA	NA	4.505647	chr2	31193212	31206829	ID=ASTEI20_035263;description=sphingomyelin_phosphodiesterase%2C_transcript_variant_X4;ebi_biotype=protein_coding
chr2	31236632	31240219	0	0	0.028	0.033	0.028	NA	NA	NA	NA	NA	.	-1	-1	.
chr2	31238751	31239837	0.15	0.222	0.444	0.5	0.5	NA	NA	NA	NA	NA	.	-1	-1	.
chr2	31267416	31268087	0	0	0.333	0.067	0.25	NA	NA	NA	NA	NA	.	-1	-1	.
chr2	31331575	31333966	0.05	0	0	0	0	NA	NA	NA	NA	NA	.	-1	-1	.
chr2	31451907	31549437	0	0	0	0.008	0.083	NA	NA	NA	NA	NA	chr2	31498894	31504512	ID=ASTEI20_035536;description=polyserase-2-like;ebi_biotype=protein_coding
chr2	31451907	31549437	0	0	0	0.008	0.083	NA	NA	NA	NA	NA	chr2	31506568	31507568	ID=ASTEI20_043416;description=chymotrypsin-2-like;ebi_biotype=protein_coding
chr2	31451907	31549437	0	0	0	0.008	0.083	NA	NA	NA	NA	NA	chr2	31507769	31508875	ID=ASTEI20_044793;description=chymotrypsin-1-like;ebi_biotype=protein_coding
chr2	31451907	31549437	0	0	0	0.008	0.083	NA	NA	NA	NA	NA	chr2	31471911	31477740	ID=ASTEI20_033960;description=lipase_maturation_factor_2-like%2C_transcript_variant_X1;ebi_biotype=protein_coding
chr2	31451907	31549437	0	0	0	0.008	0.083	NA	NA	NA	NA	NA	chr2	31515791	31686367	ID=ASTEI20_037051;description=neuroligin-4%2C_X-linked-like%2C_transcript_variant_X1;ebi_biotype=protein_coding
chr2	31472500	31474747	0	0	0	0.042	0	NA	3.056751	NA	NA	NA	chr2	31471911	31477740	ID=ASTEI20_033960;description=lipase_maturation_factor_2-like%2C_transcript_variant_X1;ebi_biotype=protein_coding
chr2	31672367	31675109	0	0	0	0.008	0.083	NA	11.148969	5.724477	26.584889	NA	chr2	31515791	31686367	ID=ASTEI20_037051;description=neuroligin-4%2C_X-linked-like%2C_transcript_variant_X1;ebi_biotype=protein_coding
chr2	31735671	31739120	0	0	0	0.008	0	NA	NA	NA	NA	NA	.	-1	-1	.
chr2	31781967	31789932	0	0	0	0	0.028	NA	NA	NA	NA	13.706613	.	-1	-1	.
chr2	32048451	32049296	0	0	0.083	0.158	0	NA	NA	NA	NA	NA	chr2	32047665	32054623	ID=ASTEI20_042301;description=putative_helicase_MOV-10;ebi_biotype=protein_coding
chr2	32133576	32139174	0	0	0.056	0.008	0.111	NA	NA	2.848101	NA	NA	chr2	32130393	32146309	ID=ASTEI20_038298;description=kinesin-like_protein_KIF12%2C_transcript_variant_X4;ebi_biotype=protein_coding
chr2	32207616	32209987	0	0	0.056	0	0	NA	NA	NA	NA	NA	chr2	32168105	32456581	ID=ASTEI20_038310;description=matrix_metalloproteinase-2%2C_transcript_variant_X2;ebi_biotype=protein_coding
chr2	32323026	32324420	0	0	0	0.017	0.083	NA	NA	NA	3.432004	NA	chr2	32168105	32456581	ID=ASTEI20_038310;description=matrix_metalloproteinase-2%2C_transcript_variant_X2;ebi_biotype=protein_coding
chr2	32770571	32772041	0	0	0.028	0	0	NA	NA	NA	6.197086	NA	chr2	32743576	32793690	ID=ASTEI20_038825;description=cAMP-dependent_protein_kinase_catalytic_subunit_PRKX%2C_transcript_variant_X2;ebi_biotype=protein_coding
chr2	32814743	32814981	0	0	0	0.042	0	5.73135	NA	NA	NA	NA	.	-1	-1	.
chr2	32839713	32896434	0	0	0.111	0.067	0.111	NA	NA	NA	NA	NA	chr2	32850171	32852106	ID=ASTEI20_038108;description=SET_and_MYND_domain-containing_protein_4-like;ebi_biotype=protein_coding
chr2	32839713	32896434	0	0	0.111	0.067	0.111	NA	NA	NA	NA	NA	chr2	32860121	32895882	ID=ASTEI20_035266;description=SET_and_MYND_domain-containing_protein_4-like;ebi_biotype=protein_coding
chr2	32839727	32852268	0	0	0.083	0.033	0	NA	NA	NA	NA	NA	chr2	32850171	32852106	ID=ASTEI20_038108;description=SET_and_MYND_domain-containing_protein_4-like;ebi_biotype=protein_coding
chr2	32846665	32856646	0	0	0	0.042	0	NA	NA	NA	NA	NA	chr2	32850171	32852106	ID=ASTEI20_038108;description=SET_and_MYND_domain-containing_protein_4-like;ebi_biotype=protein_coding
chr2	32849233	32859017	0	0	0.028	0.058	0.056	NA	NA	NA	NA	NA	chr2	32850171	32852106	ID=ASTEI20_038108;description=SET_and_MYND_domain-containing_protein_4-like;ebi_biotype=protein_coding
chr2	32851448	32934728	0	0	0.028	0	0.028	NA	NA	NA	NA	NA	chr2	32850171	32852106	ID=ASTEI20_038108;description=SET_and_MYND_domain-containing_protein_4-like;ebi_biotype=protein_coding
chr2	32851448	32934728	0	0	0.028	0	0.028	NA	NA	NA	NA	NA	chr2	32909901	32911402	ID=ASTEI20_032514;description=SET_and_MYND_domain-containing_protein_4-like;ebi_biotype=protein_coding
chr2	32851448	32934728	0	0	0.028	0	0.028	NA	NA	NA	NA	NA	chr2	32860121	32895882	ID=ASTEI20_035266;description=SET_and_MYND_domain-containing_protein_4-like;ebi_biotype=protein_coding
chr2	32854522	32900393	0	0	0.056	0.092	0.028	NA	NA	NA	NA	NA	chr2	32860121	32895882	ID=ASTEI20_035266;description=SET_and_MYND_domain-containing_protein_4-like;ebi_biotype=protein_coding
chr2	32855349	32900972	0.2	0.056	0.417	0.417	0.417	NA	NA	NA	NA	NA	chr2	32860121	32895882	ID=ASTEI20_035266;description=SET_and_MYND_domain-containing_protein_4-like;ebi_biotype=protein_coding
chr2	32859558	32909448	0	0	0.083	0.125	0.028	NA	NA	NA	NA	NA	chr2	32860121	32895882	ID=ASTEI20_035266;description=SET_and_MYND_domain-containing_protein_4-like;ebi_biotype=protein_coding
chr2	32869515	32917164	0.55	0	0.167	0.283	0.389	NA	NA	NA	NA	2.743369	chr2	32909901	32911402	ID=ASTEI20_032514;description=SET_and_MYND_domain-containing_protein_4-like;ebi_biotype=protein_coding
chr2	32869515	32917164	0.55	0	0.167	0.283	0.389	NA	NA	NA	NA	2.743369	chr2	32860121	32895882	ID=ASTEI20_035266;description=SET_and_MYND_domain-containing_protein_4-like;ebi_biotype=protein_coding
chr2	32876335	32917583	0	0	0.056	0.175	0	NA	NA	NA	NA	NA	chr2	32909901	32911402	ID=ASTEI20_032514;description=SET_and_MYND_domain-containing_protein_4-like;ebi_biotype=protein_coding
chr2	32876335	32917583	0	0	0.056	0.175	0	NA	NA	NA	NA	NA	chr2	32860121	32895882	ID=ASTEI20_035266;description=SET_and_MYND_domain-containing_protein_4-like;ebi_biotype=protein_coding
chr2	32879347	32924683	0	0	0.083	0.142	0.167	NA	NA	NA	NA	NA	chr2	32909901	32911402	ID=ASTEI20_032514;description=SET_and_MYND_domain-containing_protein_4-like;ebi_biotype=protein_coding
chr2	32879347	32924683	0	0	0.083	0.142	0.167	NA	NA	NA	NA	NA	chr2	32860121	32895882	ID=ASTEI20_035266;description=SET_and_MYND_domain-containing_protein_4-like;ebi_biotype=protein_coding
chr2	32882039	32927844	0	0	0.083	0.225	0.111	NA	NA	NA	NA	NA	chr2	32909901	32911402	ID=ASTEI20_032514;description=SET_and_MYND_domain-containing_protein_4-like;ebi_biotype=protein_coding
chr2	32882039	32927844	0	0	0.083	0.225	0.111	NA	NA	NA	NA	NA	chr2	32860121	32895882	ID=ASTEI20_035266;description=SET_and_MYND_domain-containing_protein_4-like;ebi_biotype=protein_coding
chr2	32884932	32930545	0	0	0.028	0.075	0.083	NA	NA	NA	NA	NA	chr2	32909901	32911402	ID=ASTEI20_032514;description=SET_and_MYND_domain-containing_protein_4-like;ebi_biotype=protein_coding
chr2	32884932	32930545	0	0	0.028	0.075	0.083	NA	NA	NA	NA	NA	chr2	32860121	32895882	ID=ASTEI20_035266;description=SET_and_MYND_domain-containing_protein_4-like;ebi_biotype=protein_coding
chr2	32893571	32932894	0	0	0.167	0.125	0.167	NA	NA	NA	NA	NA	chr2	32909901	32911402	ID=ASTEI20_032514;description=SET_and_MYND_domain-containing_protein_4-like;ebi_biotype=protein_coding
chr2	32893571	32932894	0	0	0.167	0.125	0.167	NA	NA	NA	NA	NA	chr2	32860121	32895882	ID=ASTEI20_035266;description=SET_and_MYND_domain-containing_protein_4-like;ebi_biotype=protein_coding
chr2	32898560	32901937	0	0	0	0	0.028	NA	NA	NA	NA	NA	.	-1	-1	.
chr2	32910246	32933933	0	0	0	0.017	0.028	NA	NA	NA	NA	NA	chr2	32909901	32911402	ID=ASTEI20_032514;description=SET_and_MYND_domain-containing_protein_4-like;ebi_biotype=protein_coding
chr2	32944322	33024575	0.1	0	0	0.042	0.111	NA	NA	NA	NA	NA	chr2	32961288	32961770	ID=ASTEI20_035099;description=potential_protein_lysine_methyltransferase_SET5-like;ebi_biotype=protein_coding
chr2	32944322	33024575	0.1	0	0	0.042	0.111	NA	NA	NA	NA	NA	chr2	33022228	33024772	ID=ASTEI20_039527;description=SET_and_MYND_domain-containing_protein_4-like;ebi_biotype=protein_coding
chr2	32954521	33006984	0	0	0.167	0.075	0.028	NA	NA	NA	NA	NA	chr2	32961288	32961770	ID=ASTEI20_035099;description=potential_protein_lysine_methyltransferase_SET5-like;ebi_biotype=protein_coding
chr2	32954532	33044014	0.5	0.389	0.25	0.575	0.222	NA	NA	NA	NA	NA	chr2	32961288	32961770	ID=ASTEI20_035099;description=potential_protein_lysine_methyltransferase_SET5-like;ebi_biotype=protein_coding
chr2	32954532	33044014	0.5	0.389	0.25	0.575	0.222	NA	NA	NA	NA	NA	chr2	33022228	33024772	ID=ASTEI20_039527;description=SET_and_MYND_domain-containing_protein_4-like;ebi_biotype=protein_coding
chr2	32959224	33048137	0	0	0.083	0.1	0.028	NA	NA	NA	NA	NA	chr2	32961288	32961770	ID=ASTEI20_035099;description=potential_protein_lysine_methyltransferase_SET5-like;ebi_biotype=protein_coding
chr2	32959224	33048137	0	0	0.083	0.1	0.028	NA	NA	NA	NA	NA	chr2	33022228	33024772	ID=ASTEI20_039527;description=SET_and_MYND_domain-containing_protein_4-like;ebi_biotype=protein_coding
chr2	32963077	32977708	0	0	0	0.008	0	NA	NA	NA	NA	NA	.	-1	-1	.
chr2	32963696	33015607	0.05	0	0.028	0.158	0	NA	NA	NA	NA	NA	.	-1	-1	.
chr2	32972017	33016635	0	0	0	0.125	0	NA	NA	NA	NA	NA	.	-1	-1	.
chr2	32977566	33051878	0	0	0.083	0.017	0.056	NA	NA	NA	NA	NA	chr2	33022228	33024772	ID=ASTEI20_039527;description=SET_and_MYND_domain-containing_protein_4-like;ebi_biotype=protein_coding
chr2	32994641	33024123	0.1	0	0.028	0.117	0.083	NA	NA	NA	NA	NA	chr2	33022228	33024772	ID=ASTEI20_039527;description=SET_and_MYND_domain-containing_protein_4-like;ebi_biotype=protein_coding
chr2	32995568	33025379	0	0	0.028	0.125	0.083	NA	NA	NA	NA	NA	chr2	33022228	33024772	ID=ASTEI20_039527;description=SET_and_MYND_domain-containing_protein_4-like;ebi_biotype=protein_coding
chr2	32997323	33027139	0	0	0.028	0.125	0	NA	NA	NA	NA	NA	chr2	33022228	33024772	ID=ASTEI20_039527;description=SET_and_MYND_domain-containing_protein_4-like;ebi_biotype=protein_coding
chr2	32998653	33028422	0	0	0.028	0.1	0.028	NA	NA	NA	NA	NA	chr2	33022228	33024772	ID=ASTEI20_039527;description=SET_and_MYND_domain-containing_protein_4-like;ebi_biotype=protein_coding
chr2	32998860	33029389	0.2	0	0.222	0.1	0	NA	NA	NA	NA	NA	chr2	33022228	33024772	ID=ASTEI20_039527;description=SET_and_MYND_domain-containing_protein_4-like;ebi_biotype=protein_coding
chr2	32999781	33030238	0	0	0.083	0.217	0	NA	NA	NA	NA	NA	chr2	33022228	33024772	ID=ASTEI20_039527;description=SET_and_MYND_domain-containing_protein_4-like;ebi_biotype=protein_coding
chr2	33000100	33030885	0	0	0.167	0.133	0.278	NA	NA	NA	NA	NA	chr2	33022228	33024772	ID=ASTEI20_039527;description=SET_and_MYND_domain-containing_protein_4-like;ebi_biotype=protein_coding
chr2	33001797	33031404	0.2	0.111	0.278	0.225	0.194	NA	NA	NA	NA	NA	chr2	33022228	33024772	ID=ASTEI20_039527;description=SET_and_MYND_domain-containing_protein_4-like;ebi_biotype=protein_coding
chr2	33002491	33032133	0.15	0	0.167	0.075	0.139	NA	NA	NA	NA	NA	chr2	33022228	33024772	ID=ASTEI20_039527;description=SET_and_MYND_domain-containing_protein_4-like;ebi_biotype=protein_coding
chr2	33006350	33040093	0	0	0.111	0.167	0.111	NA	NA	NA	NA	NA	chr2	33022228	33024772	ID=ASTEI20_039527;description=SET_and_MYND_domain-containing_protein_4-like;ebi_biotype=protein_coding
chr2	33007475	33044265	0	0	0.333	0.117	0.389	NA	NA	NA	NA	NA	chr2	33022228	33024772	ID=ASTEI20_039527;description=SET_and_MYND_domain-containing_protein_4-like;ebi_biotype=protein_coding
chr2	33019620	33056722	0.05	0	0.056	0.067	0	NA	NA	NA	NA	NA	chr2	33022228	33024772	ID=ASTEI20_039527;description=SET_and_MYND_domain-containing_protein_4-like;ebi_biotype=protein_coding
chr2	33026868	33029482	0	0	0.028	0	0	NA	NA	NA	NA	NA	.	-1	-1	.
chr2	33088014	33100213	0	0	0.139	0.042	0	NA	NA	8.355844	NA	NA	chr2	33088933	33092066	ID=ASTEI20_032503;description=trifunctional_enzyme_subunit_beta%2C_mitochondrial;ebi_biotype=protein_coding
chr2	33088014	33100213	0	0	0.139	0.042	0	NA	NA	8.355844	NA	NA	chr2	33098025	33103588	ID=ASTEI20_038562;description=ADP-ribosylation_factor-like_protein_6%2C_transcript_variant_X1;ebi_biotype=protein_coding
chr2	33088014	33100213	0	0	0.139	0.042	0	NA	NA	8.355844	NA	NA	chr2	33098652	33100113	ID=ASTEI20_033623;description=peroxiredoxin-6-like;ebi_biotype=protein_coding
chr2	33088014	33100213	0	0	0.139	0.042	0	NA	NA	8.355844	NA	NA	chr2	33092716	33097858	ID=ASTEI20_032718;description=small_integral_membrane_protein_20-like;ebi_biotype=protein_coding
chr2	33097781	33101673	0.05	0.278	0.306	0.258	0.028	NA	NA	8.355844	NA	NA	chr2	33098025	33103588	ID=ASTEI20_038562;description=ADP-ribosylation_factor-like_protein_6%2C_transcript_variant_X1;ebi_biotype=protein_coding
chr2	33097781	33101673	0.05	0.278	0.306	0.258	0.028	NA	NA	8.355844	NA	NA	chr2	33098652	33100113	ID=ASTEI20_033623;description=peroxiredoxin-6-like;ebi_biotype=protein_coding
chr2	33097781	33101673	0.05	0.278	0.306	0.258	0.028	NA	NA	8.355844	NA	NA	chr2	33092716	33097858	ID=ASTEI20_032718;description=small_integral_membrane_protein_20-like;ebi_biotype=protein_coding
chr2	33098451	33105158	0.2	0	0.056	0.033	0.083	NA	NA	8.355844	NA	NA	chr2	33098025	33103588	ID=ASTEI20_038562;description=ADP-ribosylation_factor-like_protein_6%2C_transcript_variant_X1;ebi_biotype=protein_coding
chr2	33098451	33105158	0.2	0	0.056	0.033	0.083	NA	NA	8.355844	NA	NA	chr2	33098652	33100113	ID=ASTEI20_033623;description=peroxiredoxin-6-like;ebi_biotype=protein_coding
chr2	33098451	33105158	0.2	0	0.056	0.033	0.083	NA	NA	8.355844	NA	NA	chr2	33103763	33122977	ID=ASTEI20_037379;description=probable_E3_ubiquitin-protein_ligase_HERC2%2C_transcript_variant_X2;ebi_biotype=protein_coding
chr2	33233245	33236717	0	0	0	0.008	0	NA	NA	5.830466	NA	2.914836	chr2	33213302	33245294	ID=ASTEI20_037254;description=sine_oculis-binding_protein_homolog_A-like%2C_transcript_variant_X1;ebi_biotype=protein_coding
chr2	33331809	33333283	0	0	0	0.017	0	NA	NA	NA	NA	NA	chr2	33268401	33372575	ID=ASTEI20_039990.R53233;Parent=ASTEI20_039990;description=zinc_finger_protein_503-like%2C_transcript_variant_X1;gene_ebi_biotype=protein_coding
chr2	33331809	33333283	0	0	0	0.017	0	NA	NA	NA	NA	NA	chr2	33268401	33372575	ID=ASTEI20_039990;description=zinc_finger_protein_503-like%2C_transcript_variant_X1;ebi_biotype=protein_coding
chr2	33563016	33563671	0	0	0.028	0	0.028	NA	NA	NA	NA	NA	.	-1	-1	.
chr2	33593570	33600702	0	0	0	0.008	0	NA	5.112658	NA	NA	NA	chr2	33591972	33593777	ID=ASTEI20_034152;description=ornithine_decarboxylase_1-like;ebi_biotype=protein_coding
chr2	33593570	33600702	0	0	0	0.008	0	NA	5.112658	NA	NA	NA	chr2	33599333	33602192	ID=ASTEI20_035083;description=ornithine_decarboxylase_1-like%2C_transcript_variant_X1;ebi_biotype=protein_coding
chr2	33666958	33676114	0	0	0.083	0	0	NA	NA	8.416398	NA	6.397215	chr2	33665050	33667271	ID=ASTEI20_044950;description=phenoloxidase-activating_factor_2-like%2C_transcript_variant_X2;ebi_biotype=protein_coding
chr2	33666958	33676114	0	0	0.083	0	0	NA	NA	8.416398	NA	6.397215	chr2	33674992	33676565	ID=ASTEI20_031080;description=phenoloxidase-activating_factor_2-like;ebi_biotype=protein_coding
chr2	33677660	33677956	0.05	0	0.028	0.058	0.056	NA	NA	NA	NA	6.397215	chr2	33676527	33682149	ID=ASTEI20_043640;description=hyaluronan-binding_protein_2-like;ebi_biotype=protein_coding
chr2	33778910	33779558	0.05	0	0	0.108	0	NA	NA	NA	NA	NA	.	-1	-1	.
chr2	33799899	33835901	0.05	0.056	0.167	0.167	0.083	NA	NA	NA	3.408401	NA	chr2	33788765	33800315	ID=ASTEI20_037691.R48409;Parent=ASTEI20_037691;description=uncharacterized_LOC118503145%2C_transcript_variant_X1;gene_ebi_biotype=lncRNA
chr2	33799899	33835901	0.05	0.056	0.167	0.167	0.083	NA	NA	NA	3.408401	NA	chr2	33788765	33800315	ID=ASTEI20_037691.R48410;Parent=ASTEI20_037691;description=uncharacterized_LOC118503145%2C_transcript_variant_X2;gene_ebi_biotype=lncRNA
chr2	33799899	33835901	0.05	0.056	0.167	0.167	0.083	NA	NA	NA	3.408401	NA	chr2	33788765	33800315	ID=ASTEI20_037691;description=uncharacterized_LOC118503145%2C_transcript_variant_X1;ebi_biotype=lncRNA
chr2	33816381	33836376	0	0	0.139	0.025	0.056	NA	NA	NA	NA	NA	.	-1	-1	.
chr2	33886197	33886771	0	0	0	0	0.028	NA	NA	NA	NA	NA	.	-1	-1	.
chr2	33890706	33891279	0	0	0	0	0.028	NA	NA	NA	NA	NA	.	-1	-1	.
chr2	33890843	33891189	0	0	0.028	0	0	NA	NA	NA	NA	NA	.	-1	-1	.
chr2	33892399	33893027	0	0	0.056	0.033	0	NA	NA	NA	NA	NA	.	-1	-1	.
chr2	33892406	33892678	0	0	0.028	0.017	0	NA	NA	NA	NA	NA	.	-1	-1	.
chr2	33896656	33897205	0	0	0.028	0.008	0	NA	NA	NA	NA	NA	.	-1	-1	.
chr2	33896656	33896911	0	0	0	0.008	0	NA	NA	NA	NA	NA	.	-1	-1	.
chr2	33911699	33932419	0	0	0.25	0.15	0.083	5.583215	NA	NA	NA	NA	.	-1	-1	.
chr2	33913667	33927373	0.05	0	0	0.05	0	5.583215	NA	NA	NA	NA	.	-1	-1	.
chr2	33926526	33934171	0	0	0	0.033	0	NA	NA	NA	NA	NA	.	-1	-1	.
chr2	33958674	34048064	0	0	0.194	0.075	0.25	NA	NA	NA	NA	NA	chr2	33999121	34000490	ID=ASTEI20_034779.R42271;Parent=ASTEI20_034779;description=uncharacterized_LOC118503148;gene_ebi_biotype=lncRNA
chr2	33958674	34048064	0	0	0.194	0.075	0.25	NA	NA	NA	NA	NA	chr2	33999121	34000490	ID=ASTEI20_034779;description=uncharacterized_LOC118503148;ebi_biotype=lncRNA
chr2	33958674	34048064	0	0	0.194	0.075	0.25	NA	NA	NA	NA	NA	chr2	34001920	34003354	ID=ASTEI20_036113.R45062;Parent=ASTEI20_036113;description=uncharacterized_LOC118503147;gene_ebi_biotype=lncRNA
chr2	33958674	34048064	0	0	0.194	0.075	0.25	NA	NA	NA	NA	NA	chr2	34001920	34003354	ID=ASTEI20_036113;description=uncharacterized_LOC118503147;ebi_biotype=lncRNA
chr2	33958674	34048064	0	0	0.194	0.075	0.25	NA	NA	NA	NA	NA	chr2	34043110	34044163	ID=ASTEI20_042038.R57854;Parent=ASTEI20_042038;description=uncharacterized_LOC118503151;gene_ebi_biotype=lncRNA
chr2	33958674	34048064	0	0	0.194	0.075	0.25	NA	NA	NA	NA	NA	chr2	34043110	34044163	ID=ASTEI20_042038;description=uncharacterized_LOC118503151;ebi_biotype=lncRNA
chr2	33958674	34048064	0	0	0.194	0.075	0.25	NA	NA	NA	NA	NA	chr2	33963953	33969007	ID=ASTEI20_035680.R44205;Parent=ASTEI20_035680;description=uncharacterized_LOC118503146;gene_ebi_biotype=lncRNA
chr2	33958674	34048064	0	0	0.194	0.075	0.25	NA	NA	NA	NA	NA	chr2	33963953	33969007	ID=ASTEI20_035680;description=uncharacterized_LOC118503146;ebi_biotype=lncRNA
chr2	33958674	34048064	0	0	0.194	0.075	0.25	NA	NA	NA	NA	NA	chr2	33996447	33996803	ID=ASTEI20_038767.R50757;Parent=ASTEI20_038767;description=uncharacterized_LOC118503157;gene_ebi_biotype=lncRNA
chr2	33958674	34048064	0	0	0.194	0.075	0.25	NA	NA	NA	NA	NA	chr2	33996447	33996803	ID=ASTEI20_038767;description=uncharacterized_LOC118503157;ebi_biotype=lncRNA
chr2	33958674	34048064	0	0	0.194	0.075	0.25	NA	NA	NA	NA	NA	chr2	34044335	34047047	ID=ASTEI20_042771.R59382;Parent=ASTEI20_042771;description=uncharacterized_LOC118503149%2C_transcript_variant_X1;gene_ebi_biotype=lncRNA
chr2	33958674	34048064	0	0	0.194	0.075	0.25	NA	NA	NA	NA	NA	chr2	34044335	34047047	ID=ASTEI20_042771.R59383;Parent=ASTEI20_042771;description=uncharacterized_LOC118503149%2C_transcript_variant_X2;gene_ebi_biotype=lncRNA
chr2	33958674	34048064	0	0	0.194	0.075	0.25	NA	NA	NA	NA	NA	chr2	34044335	34047047	ID=ASTEI20_042771;description=uncharacterized_LOC118503149%2C_transcript_variant_X1;ebi_biotype=lncRNA
chr2	33959455	34048998	0	0	0.167	0.058	0.028	NA	NA	NA	NA	NA	chr2	33999121	34000490	ID=ASTEI20_034779.R42271;Parent=ASTEI20_034779;description=uncharacterized_LOC118503148;gene_ebi_biotype=lncRNA
chr2	33959455	34048998	0	0	0.167	0.058	0.028	NA	NA	NA	NA	NA	chr2	33999121	34000490	ID=ASTEI20_034779;description=uncharacterized_LOC118503148;ebi_biotype=lncRNA
chr2	33959455	34048998	0	0	0.167	0.058	0.028	NA	NA	NA	NA	NA	chr2	34001920	34003354	ID=ASTEI20_036113.R45062;Parent=ASTEI20_036113;description=uncharacterized_LOC118503147;gene_ebi_biotype=lncRNA
chr2	33959455	34048998	0	0	0.167	0.058	0.028	NA	NA	NA	NA	NA	chr2	34001920	34003354	ID=ASTEI20_036113;description=uncharacterized_LOC118503147;ebi_biotype=lncRNA
chr2	33959455	34048998	0	0	0.167	0.058	0.028	NA	NA	NA	NA	NA	chr2	34043110	34044163	ID=ASTEI20_042038.R57854;Parent=ASTEI20_042038;description=uncharacterized_LOC118503151;gene_ebi_biotype=lncRNA
chr2	33959455	34048998	0	0	0.167	0.058	0.028	NA	NA	NA	NA	NA	chr2	34043110	34044163	ID=ASTEI20_042038;description=uncharacterized_LOC118503151;ebi_biotype=lncRNA
chr2	33959455	34048998	0	0	0.167	0.058	0.028	NA	NA	NA	NA	NA	chr2	33963953	33969007	ID=ASTEI20_035680.R44205;Parent=ASTEI20_035680;description=uncharacterized_LOC118503146;gene_ebi_biotype=lncRNA
chr2	33959455	34048998	0	0	0.167	0.058	0.028	NA	NA	NA	NA	NA	chr2	33963953	33969007	ID=ASTEI20_035680;description=uncharacterized_LOC118503146;ebi_biotype=lncRNA
chr2	33959455	34048998	0	0	0.167	0.058	0.028	NA	NA	NA	NA	NA	chr2	33996447	33996803	ID=ASTEI20_038767.R50757;Parent=ASTEI20_038767;description=uncharacterized_LOC118503157;gene_ebi_biotype=lncRNA
chr2	33959455	34048998	0	0	0.167	0.058	0.028	NA	NA	NA	NA	NA	chr2	33996447	33996803	ID=ASTEI20_038767;description=uncharacterized_LOC118503157;ebi_biotype=lncRNA
chr2	33959455	34048998	0	0	0.167	0.058	0.028	NA	NA	NA	NA	NA	chr2	34044335	34047047	ID=ASTEI20_042771.R59382;Parent=ASTEI20_042771;description=uncharacterized_LOC118503149%2C_transcript_variant_X1;gene_ebi_biotype=lncRNA
chr2	33959455	34048998	0	0	0.167	0.058	0.028	NA	NA	NA	NA	NA	chr2	34044335	34047047	ID=ASTEI20_042771.R59383;Parent=ASTEI20_042771;description=uncharacterized_LOC118503149%2C_transcript_variant_X2;gene_ebi_biotype=lncRNA
chr2	33959455	34048998	0	0	0.167	0.058	0.028	NA	NA	NA	NA	NA	chr2	34044335	34047047	ID=ASTEI20_042771;description=uncharacterized_LOC118503149%2C_transcript_variant_X1;ebi_biotype=lncRNA
chr2	33959456	34048299	0	0	0.056	0.042	0	NA	NA	NA	NA	NA	chr2	33999121	34000490	ID=ASTEI20_034779.R42271;Parent=ASTEI20_034779;description=uncharacterized_LOC118503148;gene_ebi_biotype=lncRNA
chr2	33959456	34048299	0	0	0.056	0.042	0	NA	NA	NA	NA	NA	chr2	33999121	34000490	ID=ASTEI20_034779;description=uncharacterized_LOC118503148;ebi_biotype=lncRNA
chr2	33959456	34048299	0	0	0.056	0.042	0	NA	NA	NA	NA	NA	chr2	34001920	34003354	ID=ASTEI20_036113.R45062;Parent=ASTEI20_036113;description=uncharacterized_LOC118503147;gene_ebi_biotype=lncRNA
chr2	33959456	34048299	0	0	0.056	0.042	0	NA	NA	NA	NA	NA	chr2	34001920	34003354	ID=ASTEI20_036113;description=uncharacterized_LOC118503147;ebi_biotype=lncRNA
chr2	33959456	34048299	0	0	0.056	0.042	0	NA	NA	NA	NA	NA	chr2	34043110	34044163	ID=ASTEI20_042038.R57854;Parent=ASTEI20_042038;description=uncharacterized_LOC118503151;gene_ebi_biotype=lncRNA
chr2	33959456	34048299	0	0	0.056	0.042	0	NA	NA	NA	NA	NA	chr2	34043110	34044163	ID=ASTEI20_042038;description=uncharacterized_LOC118503151;ebi_biotype=lncRNA
chr2	33959456	34048299	0	0	0.056	0.042	0	NA	NA	NA	NA	NA	chr2	33963953	33969007	ID=ASTEI20_035680.R44205;Parent=ASTEI20_035680;description=uncharacterized_LOC118503146;gene_ebi_biotype=lncRNA
chr2	33959456	34048299	0	0	0.056	0.042	0	NA	NA	NA	NA	NA	chr2	33963953	33969007	ID=ASTEI20_035680;description=uncharacterized_LOC118503146;ebi_biotype=lncRNA
chr2	33959456	34048299	0	0	0.056	0.042	0	NA	NA	NA	NA	NA	chr2	33996447	33996803	ID=ASTEI20_038767.R50757;Parent=ASTEI20_038767;description=uncharacterized_LOC118503157;gene_ebi_biotype=lncRNA
chr2	33959456	34048299	0	0	0.056	0.042	0	NA	NA	NA	NA	NA	chr2	33996447	33996803	ID=ASTEI20_038767;description=uncharacterized_LOC118503157;ebi_biotype=lncRNA
chr2	33959456	34048299	0	0	0.056	0.042	0	NA	NA	NA	NA	NA	chr2	34044335	34047047	ID=ASTEI20_042771.R59382;Parent=ASTEI20_042771;description=uncharacterized_LOC118503149%2C_transcript_variant_X1;gene_ebi_biotype=lncRNA
chr2	33959456	34048299	0	0	0.056	0.042	0	NA	NA	NA	NA	NA	chr2	34044335	34047047	ID=ASTEI20_042771.R59383;Parent=ASTEI20_042771;description=uncharacterized_LOC118503149%2C_transcript_variant_X2;gene_ebi_biotype=lncRNA
chr2	33959456	34048299	0	0	0.056	0.042	0	NA	NA	NA	NA	NA	chr2	34044335	34047047	ID=ASTEI20_042771;description=uncharacterized_LOC118503149%2C_transcript_variant_X1;ebi_biotype=lncRNA
chr2	33966631	34052845	0	0	0.222	0.192	0.222	NA	NA	NA	3.635999	NA	chr2	33999121	34000490	ID=ASTEI20_034779.R42271;Parent=ASTEI20_034779;description=uncharacterized_LOC118503148;gene_ebi_biotype=lncRNA
chr2	33966631	34052845	0	0	0.222	0.192	0.222	NA	NA	NA	3.635999	NA	chr2	33999121	34000490	ID=ASTEI20_034779;description=uncharacterized_LOC118503148;ebi_biotype=lncRNA
chr2	33966631	34052845	0	0	0.222	0.192	0.222	NA	NA	NA	3.635999	NA	chr2	34001920	34003354	ID=ASTEI20_036113.R45062;Parent=ASTEI20_036113;description=uncharacterized_LOC118503147;gene_ebi_biotype=lncRNA
chr2	33966631	34052845	0	0	0.222	0.192	0.222	NA	NA	NA	3.635999	NA	chr2	34001920	34003354	ID=ASTEI20_036113;description=uncharacterized_LOC118503147;ebi_biotype=lncRNA
chr2	33966631	34052845	0	0	0.222	0.192	0.222	NA	NA	NA	3.635999	NA	chr2	34043110	34044163	ID=ASTEI20_042038.R57854;Parent=ASTEI20_042038;description=uncharacterized_LOC118503151;gene_ebi_biotype=lncRNA
chr2	33966631	34052845	0	0	0.222	0.192	0.222	NA	NA	NA	3.635999	NA	chr2	34043110	34044163	ID=ASTEI20_042038;description=uncharacterized_LOC118503151;ebi_biotype=lncRNA
chr2	33966631	34052845	0	0	0.222	0.192	0.222	NA	NA	NA	3.635999	NA	chr2	33963953	33969007	ID=ASTEI20_035680.R44205;Parent=ASTEI20_035680;description=uncharacterized_LOC118503146;gene_ebi_biotype=lncRNA
chr2	33966631	34052845	0	0	0.222	0.192	0.222	NA	NA	NA	3.635999	NA	chr2	33963953	33969007	ID=ASTEI20_035680;description=uncharacterized_LOC118503146;ebi_biotype=lncRNA
chr2	33966631	34052845	0	0	0.222	0.192	0.222	NA	NA	NA	3.635999	NA	chr2	33996447	33996803	ID=ASTEI20_038767.R50757;Parent=ASTEI20_038767;description=uncharacterized_LOC118503157;gene_ebi_biotype=lncRNA
chr2	33966631	34052845	0	0	0.222	0.192	0.222	NA	NA	NA	3.635999	NA	chr2	33996447	33996803	ID=ASTEI20_038767;description=uncharacterized_LOC118503157;ebi_biotype=lncRNA
chr2	33966631	34052845	0	0	0.222	0.192	0.222	NA	NA	NA	3.635999	NA	chr2	34044335	34047047	ID=ASTEI20_042771.R59382;Parent=ASTEI20_042771;description=uncharacterized_LOC118503149%2C_transcript_variant_X1;gene_ebi_biotype=lncRNA
chr2	33966631	34052845	0	0	0.222	0.192	0.222	NA	NA	NA	3.635999	NA	chr2	34044335	34047047	ID=ASTEI20_042771.R59383;Parent=ASTEI20_042771;description=uncharacterized_LOC118503149%2C_transcript_variant_X2;gene_ebi_biotype=lncRNA
chr2	33966631	34052845	0	0	0.222	0.192	0.222	NA	NA	NA	3.635999	NA	chr2	34044335	34047047	ID=ASTEI20_042771;description=uncharacterized_LOC118503149%2C_transcript_variant_X1;ebi_biotype=lncRNA
chr2	33970151	34056364	0	0	0.444	0.4	0.361	NA	NA	NA	3.635999	NA	chr2	33999121	34000490	ID=ASTEI20_034779.R42271;Parent=ASTEI20_034779;description=uncharacterized_LOC118503148;gene_ebi_biotype=lncRNA
chr2	33970151	34056364	0	0	0.444	0.4	0.361	NA	NA	NA	3.635999	NA	chr2	33999121	34000490	ID=ASTEI20_034779;description=uncharacterized_LOC118503148;ebi_biotype=lncRNA
chr2	33970151	34056364	0	0	0.444	0.4	0.361	NA	NA	NA	3.635999	NA	chr2	34001920	34003354	ID=ASTEI20_036113.R45062;Parent=ASTEI20_036113;description=uncharacterized_LOC118503147;gene_ebi_biotype=lncRNA
chr2	33970151	34056364	0	0	0.444	0.4	0.361	NA	NA	NA	3.635999	NA	chr2	34001920	34003354	ID=ASTEI20_036113;description=uncharacterized_LOC118503147;ebi_biotype=lncRNA
chr2	33970151	34056364	0	0	0.444	0.4	0.361	NA	NA	NA	3.635999	NA	chr2	34043110	34044163	ID=ASTEI20_042038.R57854;Parent=ASTEI20_042038;description=uncharacterized_LOC118503151;gene_ebi_biotype=lncRNA
chr2	33970151	34056364	0	0	0.444	0.4	0.361	NA	NA	NA	3.635999	NA	chr2	34043110	34044163	ID=ASTEI20_042038;description=uncharacterized_LOC118503151;ebi_biotype=lncRNA
chr2	33970151	34056364	0	0	0.444	0.4	0.361	NA	NA	NA	3.635999	NA	chr2	33996447	33996803	ID=ASTEI20_038767.R50757;Parent=ASTEI20_038767;description=uncharacterized_LOC118503157;gene_ebi_biotype=lncRNA
chr2	33970151	34056364	0	0	0.444	0.4	0.361	NA	NA	NA	3.635999	NA	chr2	33996447	33996803	ID=ASTEI20_038767;description=uncharacterized_LOC118503157;ebi_biotype=lncRNA
chr2	33970151	34056364	0	0	0.444	0.4	0.361	NA	NA	NA	3.635999	NA	chr2	34044335	34047047	ID=ASTEI20_042771.R59382;Parent=ASTEI20_042771;description=uncharacterized_LOC118503149%2C_transcript_variant_X1;gene_ebi_biotype=lncRNA
chr2	33970151	34056364	0	0	0.444	0.4	0.361	NA	NA	NA	3.635999	NA	chr2	34044335	34047047	ID=ASTEI20_042771.R59383;Parent=ASTEI20_042771;description=uncharacterized_LOC118503149%2C_transcript_variant_X2;gene_ebi_biotype=lncRNA
chr2	33970151	34056364	0	0	0.444	0.4	0.361	NA	NA	NA	3.635999	NA	chr2	34044335	34047047	ID=ASTEI20_042771;description=uncharacterized_LOC118503149%2C_transcript_variant_X1;ebi_biotype=lncRNA
chr2	33971229	34056848	0	0.056	0.083	0.117	0.139	NA	NA	NA	3.635999	NA	chr2	33999121	34000490	ID=ASTEI20_034779.R42271;Parent=ASTEI20_034779;description=uncharacterized_LOC118503148;gene_ebi_biotype=lncRNA
chr2	33971229	34056848	0	0.056	0.083	0.117	0.139	NA	NA	NA	3.635999	NA	chr2	33999121	34000490	ID=ASTEI20_034779;description=uncharacterized_LOC118503148;ebi_biotype=lncRNA
chr2	33971229	34056848	0	0.056	0.083	0.117	0.139	NA	NA	NA	3.635999	NA	chr2	34001920	34003354	ID=ASTEI20_036113.R45062;Parent=ASTEI20_036113;description=uncharacterized_LOC118503147;gene_ebi_biotype=lncRNA
chr2	33971229	34056848	0	0.056	0.083	0.117	0.139	NA	NA	NA	3.635999	NA	chr2	34001920	34003354	ID=ASTEI20_036113;description=uncharacterized_LOC118503147;ebi_biotype=lncRNA
chr2	33971229	34056848	0	0.056	0.083	0.117	0.139	NA	NA	NA	3.635999	NA	chr2	34043110	34044163	ID=ASTEI20_042038.R57854;Parent=ASTEI20_042038;description=uncharacterized_LOC118503151;gene_ebi_biotype=lncRNA
chr2	33971229	34056848	0	0.056	0.083	0.117	0.139	NA	NA	NA	3.635999	NA	chr2	34043110	34044163	ID=ASTEI20_042038;description=uncharacterized_LOC118503151;ebi_biotype=lncRNA
chr2	33971229	34056848	0	0.056	0.083	0.117	0.139	NA	NA	NA	3.635999	NA	chr2	33996447	33996803	ID=ASTEI20_038767.R50757;Parent=ASTEI20_038767;description=uncharacterized_LOC118503157;gene_ebi_biotype=lncRNA
chr2	33971229	34056848	0	0.056	0.083	0.117	0.139	NA	NA	NA	3.635999	NA	chr2	33996447	33996803	ID=ASTEI20_038767;description=uncharacterized_LOC118503157;ebi_biotype=lncRNA
chr2	33971229	34056848	0	0.056	0.083	0.117	0.139	NA	NA	NA	3.635999	NA	chr2	34044335	34047047	ID=ASTEI20_042771.R59382;Parent=ASTEI20_042771;description=uncharacterized_LOC118503149%2C_transcript_variant_X1;gene_ebi_biotype=lncRNA
chr2	33971229	34056848	0	0.056	0.083	0.117	0.139	NA	NA	NA	3.635999	NA	chr2	34044335	34047047	ID=ASTEI20_042771.R59383;Parent=ASTEI20_042771;description=uncharacterized_LOC118503149%2C_transcript_variant_X2;gene_ebi_biotype=lncRNA
chr2	33971229	34056848	0	0.056	0.083	0.117	0.139	NA	NA	NA	3.635999	NA	chr2	34044335	34047047	ID=ASTEI20_042771;description=uncharacterized_LOC118503149%2C_transcript_variant_X1;ebi_biotype=lncRNA
chr2	33971857	34057904	0.1	0.111	0.444	0.292	0.5	NA	NA	NA	3.635999	NA	chr2	33999121	34000490	ID=ASTEI20_034779.R42271;Parent=ASTEI20_034779;description=uncharacterized_LOC118503148;gene_ebi_biotype=lncRNA
chr2	33971857	34057904	0.1	0.111	0.444	0.292	0.5	NA	NA	NA	3.635999	NA	chr2	33999121	34000490	ID=ASTEI20_034779;description=uncharacterized_LOC118503148;ebi_biotype=lncRNA
chr2	33971857	34057904	0.1	0.111	0.444	0.292	0.5	NA	NA	NA	3.635999	NA	chr2	34001920	34003354	ID=ASTEI20_036113.R45062;Parent=ASTEI20_036113;description=uncharacterized_LOC118503147;gene_ebi_biotype=lncRNA
chr2	33971857	34057904	0.1	0.111	0.444	0.292	0.5	NA	NA	NA	3.635999	NA	chr2	34001920	34003354	ID=ASTEI20_036113;description=uncharacterized_LOC118503147;ebi_biotype=lncRNA
chr2	33971857	34057904	0.1	0.111	0.444	0.292	0.5	NA	NA	NA	3.635999	NA	chr2	34043110	34044163	ID=ASTEI20_042038.R57854;Parent=ASTEI20_042038;description=uncharacterized_LOC118503151;gene_ebi_biotype=lncRNA
chr2	33971857	34057904	0.1	0.111	0.444	0.292	0.5	NA	NA	NA	3.635999	NA	chr2	34043110	34044163	ID=ASTEI20_042038;description=uncharacterized_LOC118503151;ebi_biotype=lncRNA
chr2	33971857	34057904	0.1	0.111	0.444	0.292	0.5	NA	NA	NA	3.635999	NA	chr2	33996447	33996803	ID=ASTEI20_038767.R50757;Parent=ASTEI20_038767;description=uncharacterized_LOC118503157;gene_ebi_biotype=lncRNA
chr2	33971857	34057904	0.1	0.111	0.444	0.292	0.5	NA	NA	NA	3.635999	NA	chr2	33996447	33996803	ID=ASTEI20_038767;description=uncharacterized_LOC118503157;ebi_biotype=lncRNA
chr2	33971857	34057904	0.1	0.111	0.444	0.292	0.5	NA	NA	NA	3.635999	NA	chr2	34044335	34047047	ID=ASTEI20_042771.R59382;Parent=ASTEI20_042771;description=uncharacterized_LOC118503149%2C_transcript_variant_X1;gene_ebi_biotype=lncRNA
chr2	33971857	34057904	0.1	0.111	0.444	0.292	0.5	NA	NA	NA	3.635999	NA	chr2	34044335	34047047	ID=ASTEI20_042771.R59383;Parent=ASTEI20_042771;description=uncharacterized_LOC118503149%2C_transcript_variant_X2;gene_ebi_biotype=lncRNA
chr2	33971857	34057904	0.1	0.111	0.444	0.292	0.5	NA	NA	NA	3.635999	NA	chr2	34044335	34047047	ID=ASTEI20_042771;description=uncharacterized_LOC118503149%2C_transcript_variant_X1;ebi_biotype=lncRNA
chr2	33974962	33991353	0	0	0	0	0.028	NA	NA	NA	3.635999	NA	.	-1	-1	.
chr2	33976871	34006735	0	0	0	0.025	0.056	NA	NA	NA	NA	NA	chr2	33999121	34000490	ID=ASTEI20_034779.R42271;Parent=ASTEI20_034779;description=uncharacterized_LOC118503148;gene_ebi_biotype=lncRNA
chr2	33976871	34006735	0	0	0	0.025	0.056	NA	NA	NA	NA	NA	chr2	33999121	34000490	ID=ASTEI20_034779;description=uncharacterized_LOC118503148;ebi_biotype=lncRNA
chr2	33976871	34006735	0	0	0	0.025	0.056	NA	NA	NA	NA	NA	chr2	34001920	34003354	ID=ASTEI20_036113.R45062;Parent=ASTEI20_036113;description=uncharacterized_LOC118503147;gene_ebi_biotype=lncRNA
chr2	33976871	34006735	0	0	0	0.025	0.056	NA	NA	NA	NA	NA	chr2	34001920	34003354	ID=ASTEI20_036113;description=uncharacterized_LOC118503147;ebi_biotype=lncRNA
chr2	33976871	34006735	0	0	0	0.025	0.056	NA	NA	NA	NA	NA	chr2	33996447	33996803	ID=ASTEI20_038767.R50757;Parent=ASTEI20_038767;description=uncharacterized_LOC118503157;gene_ebi_biotype=lncRNA
chr2	33976871	34006735	0	0	0	0.025	0.056	NA	NA	NA	NA	NA	chr2	33996447	33996803	ID=ASTEI20_038767;description=uncharacterized_LOC118503157;ebi_biotype=lncRNA
chr2	33984193	34020589	0	0	0	0.033	0	NA	NA	NA	NA	NA	chr2	33999121	34000490	ID=ASTEI20_034779.R42271;Parent=ASTEI20_034779;description=uncharacterized_LOC118503148;gene_ebi_biotype=lncRNA
chr2	33984193	34020589	0	0	0	0.033	0	NA	NA	NA	NA	NA	chr2	33999121	34000490	ID=ASTEI20_034779;description=uncharacterized_LOC118503148;ebi_biotype=lncRNA
chr2	33984193	34020589	0	0	0	0.033	0	NA	NA	NA	NA	NA	chr2	34001920	34003354	ID=ASTEI20_036113.R45062;Parent=ASTEI20_036113;description=uncharacterized_LOC118503147;gene_ebi_biotype=lncRNA
chr2	33984193	34020589	0	0	0	0.033	0	NA	NA	NA	NA	NA	chr2	34001920	34003354	ID=ASTEI20_036113;description=uncharacterized_LOC118503147;ebi_biotype=lncRNA
chr2	33984193	34020589	0	0	0	0.033	0	NA	NA	NA	NA	NA	chr2	33996447	33996803	ID=ASTEI20_038767.R50757;Parent=ASTEI20_038767;description=uncharacterized_LOC118503157;gene_ebi_biotype=lncRNA
chr2	33984193	34020589	0	0	0	0.033	0	NA	NA	NA	NA	NA	chr2	33996447	33996803	ID=ASTEI20_038767;description=uncharacterized_LOC118503157;ebi_biotype=lncRNA
chr2	33990864	34060346	0	0	0.167	0.117	0.056	NA	NA	NA	NA	NA	chr2	33999121	34000490	ID=ASTEI20_034779.R42271;Parent=ASTEI20_034779;description=uncharacterized_LOC118503148;gene_ebi_biotype=lncRNA
chr2	33990864	34060346	0	0	0.167	0.117	0.056	NA	NA	NA	NA	NA	chr2	33999121	34000490	ID=ASTEI20_034779;description=uncharacterized_LOC118503148;ebi_biotype=lncRNA
chr2	33990864	34060346	0	0	0.167	0.117	0.056	NA	NA	NA	NA	NA	chr2	34001920	34003354	ID=ASTEI20_036113.R45062;Parent=ASTEI20_036113;description=uncharacterized_LOC118503147;gene_ebi_biotype=lncRNA
chr2	33990864	34060346	0	0	0.167	0.117	0.056	NA	NA	NA	NA	NA	chr2	34001920	34003354	ID=ASTEI20_036113;description=uncharacterized_LOC118503147;ebi_biotype=lncRNA
chr2	33990864	34060346	0	0	0.167	0.117	0.056	NA	NA	NA	NA	NA	chr2	34043110	34044163	ID=ASTEI20_042038.R57854;Parent=ASTEI20_042038;description=uncharacterized_LOC118503151;gene_ebi_biotype=lncRNA
chr2	33990864	34060346	0	0	0.167	0.117	0.056	NA	NA	NA	NA	NA	chr2	34043110	34044163	ID=ASTEI20_042038;description=uncharacterized_LOC118503151;ebi_biotype=lncRNA
chr2	33990864	34060346	0	0	0.167	0.117	0.056	NA	NA	NA	NA	NA	chr2	33996447	33996803	ID=ASTEI20_038767.R50757;Parent=ASTEI20_038767;description=uncharacterized_LOC118503157;gene_ebi_biotype=lncRNA
chr2	33990864	34060346	0	0	0.167	0.117	0.056	NA	NA	NA	NA	NA	chr2	33996447	33996803	ID=ASTEI20_038767;description=uncharacterized_LOC118503157;ebi_biotype=lncRNA
chr2	33990864	34060346	0	0	0.167	0.117	0.056	NA	NA	NA	NA	NA	chr2	34044335	34047047	ID=ASTEI20_042771.R59382;Parent=ASTEI20_042771;description=uncharacterized_LOC118503149%2C_transcript_variant_X1;gene_ebi_biotype=lncRNA
chr2	33990864	34060346	0	0	0.167	0.117	0.056	NA	NA	NA	NA	NA	chr2	34044335	34047047	ID=ASTEI20_042771.R59383;Parent=ASTEI20_042771;description=uncharacterized_LOC118503149%2C_transcript_variant_X2;gene_ebi_biotype=lncRNA
chr2	33990864	34060346	0	0	0.167	0.117	0.056	NA	NA	NA	NA	NA	chr2	34044335	34047047	ID=ASTEI20_042771;description=uncharacterized_LOC118503149%2C_transcript_variant_X1;ebi_biotype=lncRNA
chr2	34043182	34066628	0.05	0	0	0.008	0	NA	NA	NA	NA	NA	chr2	34043110	34044163	ID=ASTEI20_042038.R57854;Parent=ASTEI20_042038;description=uncharacterized_LOC118503151;gene_ebi_biotype=lncRNA
chr2	34043182	34066628	0.05	0	0	0.008	0	NA	NA	NA	NA	NA	chr2	34043110	34044163	ID=ASTEI20_042038;description=uncharacterized_LOC118503151;ebi_biotype=lncRNA
chr2	34043182	34066628	0.05	0	0	0.008	0	NA	NA	NA	NA	NA	chr2	34044335	34047047	ID=ASTEI20_042771.R59382;Parent=ASTEI20_042771;description=uncharacterized_LOC118503149%2C_transcript_variant_X1;gene_ebi_biotype=lncRNA
chr2	34043182	34066628	0.05	0	0	0.008	0	NA	NA	NA	NA	NA	chr2	34044335	34047047	ID=ASTEI20_042771.R59383;Parent=ASTEI20_042771;description=uncharacterized_LOC118503149%2C_transcript_variant_X2;gene_ebi_biotype=lncRNA
chr2	34043182	34066628	0.05	0	0	0.008	0	NA	NA	NA	NA	NA	chr2	34044335	34047047	ID=ASTEI20_042771;description=uncharacterized_LOC118503149%2C_transcript_variant_X1;ebi_biotype=lncRNA
chr2	34077751	34079374	0	0	0	0.025	0	NA	NA	NA	NA	NA	chr2	34078400	34078886	ID=ASTEI20_039619;description=ataxin-8;ebi_biotype=protein_coding
chr2	34096690	34097845	0	0	0	0.008	0	NA	NA	NA	NA	NA	.	-1	-1	.
chr2	34123098	34123362	0	0	0	0	0.028	NA	NA	NA	NA	NA	.	-1	-1	.
chr2	34124103	34124520	0	0	0	0	0.028	NA	NA	NA	NA	NA	.	-1	-1	.
chr2	34124127	34124366	0	0	0.111	0	0	NA	NA	NA	NA	NA	.	-1	-1	.
chr2	34125663	34143060	0.05	0	0	0	0	NA	NA	5.375245	5.773755	8.573759	.	-1	-1	.
chr2	34125685	34133484	0	0	0	0.008	0	NA	NA	NA	NA	NA	.	-1	-1	.
chr2	34132539	34132800	0.4	0.333	0.194	0.167	0.083	NA	NA	NA	NA	NA	.	-1	-1	.
chr2	34133323	34133582	0	0	0.028	0.008	0	NA	NA	NA	NA	NA	.	-1	-1	.
chr2	34137016	34137296	0.05	0	0	0.008	0	NA	NA	NA	NA	NA	.	-1	-1	.
chr2	34142513	34142952	0	0	0	0	0.028	NA	NA	5.375245	5.773755	8.573759	.	-1	-1	.
chr2	34158540	34158904	0	0	0	0.008	0	5.713567	NA	NA	NA	5.532427	.	-1	-1	.
chr2	34167521	34167800	0	0.222	0.028	0.017	0.056	4.731164	NA	NA	NA	NA	.	-1	-1	.
chr2	34169782	34170093	0	0	0	0	0.028	4.731164	NA	NA	NA	NA	.	-1	-1	.
chr2	34174103	34174447	0.25	0.056	0.222	0.125	0.111	NA	NA	NA	NA	NA	.	-1	-1	.
chr2	34184087	34195222	0	0	0.056	0.017	0.028	NA	NA	NA	NA	NA	chr2	34185911	34187101	ID=ASTEI20_045713.R65997;Parent=ASTEI20_045713;description=uncharacterized_LOC118503144%2C_transcript_variant_X1;gene_ebi_biotype=lncRNA
chr2	34184087	34195222	0	0	0.056	0.017	0.028	NA	NA	NA	NA	NA	chr2	34185911	34187104	ID=ASTEI20_045713.R65999;Parent=ASTEI20_045713;description=uncharacterized_LOC118503144%2C_transcript_variant_X3;gene_ebi_biotype=lncRNA
chr2	34184087	34195222	0	0	0.056	0.017	0.028	NA	NA	NA	NA	NA	chr2	34185911	34187409	ID=ASTEI20_045713.R65998;Parent=ASTEI20_045713;description=uncharacterized_LOC118503144%2C_transcript_variant_X2;gene_ebi_biotype=lncRNA
chr2	34184087	34195222	0	0	0.056	0.017	0.028	NA	NA	NA	NA	NA	chr2	34185911	34187409	ID=ASTEI20_045713;description=uncharacterized_LOC118503144%2C_transcript_variant_X2;ebi_biotype=lncRNA
chr2	34190281	34216097	0	0	0.083	0.008	0.028	NA	NA	NA	NA	NA	chr2	34202052	34202744	ID=ASTEI20_034636.R41894;Parent=ASTEI20_034636;description=uncharacterized_LOC118503153;gene_ebi_biotype=lncRNA
chr2	34190281	34216097	0	0	0.083	0.008	0.028	NA	NA	NA	NA	NA	chr2	34202052	34202744	ID=ASTEI20_034636;description=uncharacterized_LOC118503153;ebi_biotype=lncRNA
chr2	34245270	34249588	0	0	0	0.008	0	NA	NA	NA	NA	NA	.	-1	-1	.
chr2	34280887	34285883	0	0	0	0.042	0	NA	NA	NA	NA	NA	.	-1	-1	.
chr2	34312804	34316243	0	0	0.028	0	0	27.728847	NA	NA	NA	NA	.	-1	-1	.
chr2	34357298	34360756	0	0	0.028	0	0.028	17.79845	6.691673	NA	2.745382	NA	.	-1	-1	.
chr2	34398416	34400864	0	0	0	0.233	0	NA	NA	NA	NA	NA	chr2	34400845	34502827	ID=ASTEI20_031053;description=pleckstrin_homology_domain-containing_family_G_member_5%2C_transcript_variant_X3;ebi_biotype=protein_coding
chr2	34445822	34454296	0	0	0	0.1	0	NA	2.777769	15.232532	NA	14.18955	chr2	34400845	34502827	ID=ASTEI20_031053;description=pleckstrin_homology_domain-containing_family_G_member_5%2C_transcript_variant_X3;ebi_biotype=protein_coding
chr2	34445822	34454296	0	0	0	0.1	0	NA	2.777769	15.232532	NA	14.18955	chr2	34405571	34501519	ID=ASTEI20_031053.R34009;Parent=ASTEI20_031053;description=pleckstrin_homology_domain-containing_family_G_member_5%2C_transcript_variant_X3;gene_ebi_biotype=protein_coding
chr2	34507040	34507420	0	0	0	0	0.028	NA	NA	NA	2.732924	NA	chr2	34506122	34507195	ID=ASTEI20_037742;description=peritrophin-1-like;ebi_biotype=protein_coding
chr2	34540526	34543435	0.1	0	0	0.008	0	11.169852	3.766365	46.185008	5.011134	16.389367	.	-1	-1	.
chr2	34585768	34591641	0	0	0	0.025	0.056	5.14614	20.78019	NA	3.809108	8.487479	chr2	34586608	34587837	ID=ASTEI20_037103;description=histone_H1-like;ebi_biotype=protein_coding
chr2	34597380	34604135	0.35	0.111	0	0.283	0.056	5.3759	NA	NA	3.809108	4.265088	chr2	34595824	34598068	ID=ASTEI20_043056;description=transcriptional_adapter_3;ebi_biotype=protein_coding
chr2	34597380	34604135	0.35	0.111	0	0.283	0.056	5.3759	NA	NA	3.809108	4.265088	chr2	34600845	34601800	ID=ASTEI20_031365;description=ninjurin-2-like;ebi_biotype=protein_coding
chr2	34597380	34604135	0.35	0.111	0	0.283	0.056	5.3759	NA	NA	3.809108	4.265088	chr2	34602166	34638503	ID=ASTEI20_037009;description=protein_Fe65_homolog%2C_transcript_variant_X3;ebi_biotype=protein_coding
chr2	34612563	34613732	0	0	0.222	0.008	0.111	14.910465	8.034495	NA	2.836923	NA	chr2	34602166	34638503	ID=ASTEI20_037009;description=protein_Fe65_homolog%2C_transcript_variant_X3;ebi_biotype=protein_coding
chr2	34652982	34654004	0	0	0	0.033	0	NA	NA	NA	NA	NA	.	-1	-1	.
chr2	34674672	34675268	0	0	0	0	0.028	NA	2.56756	NA	NA	NA	.	-1	-1	.
chr2	34699208	34699995	0	0	0	0.017	0.056	NA	NA	NA	NA	NA	.	-1	-1	.
chr2	34781750	34783499	0.15	0	0.028	0.058	0	NA	NA	NA	NA	NA	.	-1	-1	.
chr2	34939021	34941098	0	0	0	0.008	0	NA	NA	NA	NA	NA	.	-1	-1	.
chr2	35085626	35095055	0	0	0	0.017	0	4.501503	5.222189	NA	6.35223	5.680972	.	-1	-1	.
chr2	35362207	35365657	0	0	0	0	0.028	5.361984	NA	NA	4.210255	NA	.	-1	-1	.
chr2	35713154	35713758	0	0	0.028	0	0	NA	NA	NA	2.872076	NA	.	-1	-1	.
chr2	35780840	35781098	0	0	0	0.008	0.028	NA	NA	NA	NA	NA	chr2	35718230	35791172	ID=ASTEI20_040416;description=neurogenic_protein_mastermind%2C_transcript_variant_X7;ebi_biotype=protein_coding
chr2	35840142	35841837	0.15	0.056	0.083	0.083	0.194	9.003828	NA	NA	NA	NA	.	-1	-1	.
chr2	36275206	36276025	0	0	0.083	0	0	6.009546	2.988233	NA	4.6758	NA	chr2	36250735	36287095	ID=ASTEI20_031541;description=patched_domain-containing_protein_3%2C_transcript_variant_X2;ebi_biotype=protein_coding
chr2	36468223	36469013	0	0	0	0.008	0	13.013724	NA	NA	NA	NA	chr2	36468837	36476550	ID=ASTEI20_045141;description=serrate_RNA_effector_molecule_homolog%2C_transcript_variant_X3;ebi_biotype=protein_coding
chr2	36543619	36544109	0	0	0	0.042	0	NA	NA	NA	NA	NA	chr2	36535110	36544666	ID=ASTEI20_033197;description=sialin%2C_transcript_variant_X1;ebi_biotype=protein_coding
chr2	36783600	36787658	0	0	0	0.042	0	NA	NA	NA	NA	NA	.	-1	-1	.
chr2	36853747	36856606	0	0.056	0	0	0	36.25	32.864578	NA	NA	70.364343	.	-1	-1	.
chr2	36880776	36883975	0	0	0	0	0.083	NA	NA	NA	NA	6.911607	.	-1	-1	.
chr2	36903038	36906708	0	0	0	0.033	0	NA	NA	NA	NA	NA	chr2	36901443	36905526	ID=ASTEI20_040207;description=insulin-degrading_enzyme;ebi_biotype=protein_coding
chr2	36903038	36906708	0	0	0	0.033	0	NA	NA	NA	NA	NA	chr2	36905519	36907402	ID=ASTEI20_035339;description=uncharacterized_LOC118517650;ebi_biotype=protein_coding
chr2	36930322	36931722	0	0	0.111	0.058	0.139	NA	NA	NA	NA	NA	chr2	36927190	36931493	ID=ASTEI20_039337;description=moesin/ezrin/radixin_homolog_2%2C_transcript_variant_X1;ebi_biotype=protein_coding
chr2	36931720	36945168	0	0	0.111	0	0	NA	NA	6.974676	NA	NA	chr2	36942743	36946826	ID=ASTEI20_034034;description=sulfate_transporter-like;ebi_biotype=protein_coding
chr2	37138956	37178596	0	0	0	0.008	0	NA	NA	NA	NA	NA	chr2	37136261	37176375	ID=ASTEI20_045057;description=mucin-22-like%2C_transcript_variant_X3;ebi_biotype=protein_coding
chr2	37138956	37178596	0	0	0	0.008	0	NA	NA	NA	NA	NA	chr2	37174390	37199678	ID=ASTEI20_036559;description=CD151_antigen-like%2C_transcript_variant_X7;ebi_biotype=protein_coding
chr2	37202963	37204016	0	0	0	0.025	0	NA	NA	NA	NA	NA	.	-1	-1	.
chr2	37649821	37655947	0	0	0	0.017	0	NA	NA	6.219018	2.486608	2.797721	chr2	37651165	37653666	ID=ASTEI20_039700;description=probable_ATP-dependent_RNA_helicase_DDX10;ebi_biotype=protein_coding
chr2	37649821	37655947	0	0	0	0.017	0	NA	NA	6.219018	2.486608	2.797721	chr2	37654246	37655017	ID=ASTEI20_045667;description=coiled-coil_domain-containing_protein_86;ebi_biotype=protein_coding
chr2	37649821	37655947	0	0	0	0.017	0	NA	NA	6.219018	2.486608	2.797721	chr2	37654908	37659285	ID=ASTEI20_039525;description=DNA_replication_ATP-dependent_helicase/nuclease_DNA2;ebi_biotype=protein_coding
chr2	37649821	37655947	0	0	0	0.017	0	NA	NA	6.219018	2.486608	2.797721	chr2	37649411	37650929	ID=ASTEI20_043264;description=ubiquitin-conjugating_enzyme_E2_L3%2C_transcript_variant_X1;ebi_biotype=protein_coding
chr2	37671507	37739386	0	0	0	0.133	0	NA	NA	NA	NA	NA	chr2	37688303	37689001	ID=ASTEI20_032168;description=partner_of_xrn-2_protein_1-like;ebi_biotype=protein_coding
chr2	37671507	37739386	0	0	0	0.133	0	NA	NA	NA	NA	NA	chr2	37689002	37691701	ID=ASTEI20_040842;description=uncharacterized_LOC118517723;ebi_biotype=protein_coding
chr2	37671507	37739386	0	0	0	0.133	0	NA	NA	NA	NA	NA	chr2	37692190	37695293	ID=ASTEI20_038410;description=U4/U6_small_nuclear_ribonucleoprotein_Prp3;ebi_biotype=protein_coding
chr2	37671507	37739386	0	0	0	0.133	0	NA	NA	NA	NA	NA	chr2	37696265	37699286	ID=ASTEI20_039696.R52558;Parent=ASTEI20_039696;description=uncharacterized_LOC118517727;gene_ebi_biotype=lncRNA
chr2	37671507	37739386	0	0	0	0.133	0	NA	NA	NA	NA	NA	chr2	37696265	37699286	ID=ASTEI20_039696;description=uncharacterized_LOC118517727;ebi_biotype=lncRNA
chr2	37671507	37739386	0	0	0	0.133	0	NA	NA	NA	NA	NA	chr2	37727706	37730936	ID=ASTEI20_034727.R42082;Parent=ASTEI20_034727;description=uncharacterized_LOC118517728%2C_transcript_variant_X1;gene_ebi_biotype=lncRNA
chr2	37671507	37739386	0	0	0	0.133	0	NA	NA	NA	NA	NA	chr2	37727706	37730945	ID=ASTEI20_034727.R42078;Parent=ASTEI20_034727;description=uncharacterized_LOC118517728%2C_transcript_variant_X6;gene_ebi_biotype=lncRNA
chr2	37671507	37739386	0	0	0	0.133	0	NA	NA	NA	NA	NA	chr2	37667338	37685204	ID=ASTEI20_033999;description=rho_GTPase-activating_protein_26%2C_transcript_variant_X1;ebi_biotype=protein_coding
chr2	37671507	37739386	0	0	0	0.133	0	NA	NA	NA	NA	NA	chr2	37699469	37730930	ID=ASTEI20_034727.R42077;Parent=ASTEI20_034727;description=uncharacterized_LOC118517728%2C_transcript_variant_X2;gene_ebi_biotype=lncRNA
chr2	37671507	37739386	0	0	0	0.133	0	NA	NA	NA	NA	NA	chr2	37699469	37730930	ID=ASTEI20_034727.R42080;Parent=ASTEI20_034727;description=uncharacterized_LOC118517728%2C_transcript_variant_X3;gene_ebi_biotype=lncRNA
chr2	37671507	37739386	0	0	0	0.133	0	NA	NA	NA	NA	NA	chr2	37699469	37730945	ID=ASTEI20_034727;description=uncharacterized_LOC118517728%2C_transcript_variant_X3;ebi_biotype=lncRNA
chr2	37671507	37739386	0	0	0	0.133	0	NA	NA	NA	NA	NA	chr2	37699470	37730930	ID=ASTEI20_034727.R42079;Parent=ASTEI20_034727;description=uncharacterized_LOC118517728%2C_transcript_variant_X4;gene_ebi_biotype=lncRNA
chr2	37671507	37739386	0	0	0	0.133	0	NA	NA	NA	NA	NA	chr2	37699471	37730930	ID=ASTEI20_034727.R42081;Parent=ASTEI20_034727;description=uncharacterized_LOC118517728%2C_transcript_variant_X5;gene_ebi_biotype=lncRNA
chr2	37704988	37714400	0	0	0.194	0.033	0.056	NA	NA	4.828478	2.411263	NA	chr2	37699469	37730930	ID=ASTEI20_034727.R42077;Parent=ASTEI20_034727;description=uncharacterized_LOC118517728%2C_transcript_variant_X2;gene_ebi_biotype=lncRNA
chr2	37704988	37714400	0	0	0.194	0.033	0.056	NA	NA	4.828478	2.411263	NA	chr2	37699469	37730930	ID=ASTEI20_034727.R42080;Parent=ASTEI20_034727;description=uncharacterized_LOC118517728%2C_transcript_variant_X3;gene_ebi_biotype=lncRNA
chr2	37704988	37714400	0	0	0.194	0.033	0.056	NA	NA	4.828478	2.411263	NA	chr2	37699469	37730945	ID=ASTEI20_034727;description=uncharacterized_LOC118517728%2C_transcript_variant_X3;ebi_biotype=lncRNA
chr2	37704988	37714400	0	0	0.194	0.033	0.056	NA	NA	4.828478	2.411263	NA	chr2	37699470	37730930	ID=ASTEI20_034727.R42079;Parent=ASTEI20_034727;description=uncharacterized_LOC118517728%2C_transcript_variant_X4;gene_ebi_biotype=lncRNA
chr2	37704988	37714400	0	0	0.194	0.033	0.056	NA	NA	4.828478	2.411263	NA	chr2	37699471	37730930	ID=ASTEI20_034727.R42081;Parent=ASTEI20_034727;description=uncharacterized_LOC118517728%2C_transcript_variant_X5;gene_ebi_biotype=lncRNA
chr2	37715596	37717004	0.05	0	0	0	0	NA	NA	NA	2.411263	NA	chr2	37699469	37730930	ID=ASTEI20_034727.R42077;Parent=ASTEI20_034727;description=uncharacterized_LOC118517728%2C_transcript_variant_X2;gene_ebi_biotype=lncRNA
chr2	37715596	37717004	0.05	0	0	0	0	NA	NA	NA	2.411263	NA	chr2	37699469	37730930	ID=ASTEI20_034727.R42080;Parent=ASTEI20_034727;description=uncharacterized_LOC118517728%2C_transcript_variant_X3;gene_ebi_biotype=lncRNA
chr2	37715596	37717004	0.05	0	0	0	0	NA	NA	NA	2.411263	NA	chr2	37699469	37730945	ID=ASTEI20_034727;description=uncharacterized_LOC118517728%2C_transcript_variant_X3;ebi_biotype=lncRNA
chr2	37715596	37717004	0.05	0	0	0	0	NA	NA	NA	2.411263	NA	chr2	37699470	37730930	ID=ASTEI20_034727.R42079;Parent=ASTEI20_034727;description=uncharacterized_LOC118517728%2C_transcript_variant_X4;gene_ebi_biotype=lncRNA
chr2	37715596	37717004	0.05	0	0	0	0	NA	NA	NA	2.411263	NA	chr2	37699471	37730930	ID=ASTEI20_034727.R42081;Parent=ASTEI20_034727;description=uncharacterized_LOC118517728%2C_transcript_variant_X5;gene_ebi_biotype=lncRNA
chr2	37748357	37750882	0	0	0	0.017	0	NA	NA	NA	NA	NA	.	-1	-1	.
chr2	37777884	37781321	0	0	0.083	0	0.083	NA	NA	NA	NA	NA	.	-1	-1	.
chr2	37779697	37783795	0	0	0.028	0	0.083	NA	NA	NA	NA	NA	.	-1	-1	.
chr2	37847152	37867973	0	0	0	0.017	0	5.771199	NA	NA	NA	NA	.	-1	-1	.
chr2	37942124	37942711	0	0	0.056	0.058	0.028	NA	NA	3.601902	NA	NA	.	-1	-1	.
chr2	37942156	37943337	0	0	0.028	0	0	NA	NA	3.601902	NA	NA	.	-1	-1	.
chr2	37943141	37943945	0	0	0	0.008	0.139	NA	NA	3.601902	NA	NA	.	-1	-1	.
chr2	37973503	37973701	0	0	0	0	0.028	NA	NA	NA	NA	NA	chr2	37971905	37974546	ID=ASTEI20_037638.R48311;Parent=ASTEI20_037638;description=uncharacterized_LOC118517734;gene_ebi_biotype=lncRNA
chr2	37973503	37973701	0	0	0	0	0.028	NA	NA	NA	NA	NA	chr2	37971905	37974546	ID=ASTEI20_037638;description=uncharacterized_LOC118517734;ebi_biotype=lncRNA
chr2	38080150	38083108	0	0	0	0	0.083	NA	NA	NA	9.413735	NA	.	-1	-1	.
chr2	38082496	38083392	0	0	0.028	0	0	NA	NA	NA	9.413735	NA	.	-1	-1	.
chr2	38092453	38094484	0	0.056	0	0	0	4.561228	NA	NA	NA	NA	.	-1	-1	.
chr2	38132852	38135418	0	0	0.028	0.05	0.056	NA	NA	NA	NA	NA	.	-1	-1	.
chr2	38172803	38173331	0	0	0	0	0.111	NA	NA	NA	5.085401	NA	.	-1	-1	.
chr2	38180827	38182969	0	0	0.167	0.15	0.139	NA	NA	NA	5.085401	NA	.	-1	-1	.
chr2	38285074	38288339	0	0	0	0.025	0	NA	NA	NA	NA	NA	.	-1	-1	.
chr2	38285227	38302616	0	0	0.111	0	0	NA	NA	NA	NA	NA	.	-1	-1	.
chr2	38321910	38333399	0	0	0.139	0.267	0.111	5.020864	NA	NA	2.808639	3.64253	.	-1	-1	.
chr2	38431533	38439047	0	0	0	0.008	0	NA	NA	NA	2.553081	NA	.	-1	-1	.
chr2	38433145	38434124	0	0.056	0	0.017	0	NA	NA	NA	NA	NA	.	-1	-1	.
chr2	38457515	38458361	0.05	0	0	0.075	0	NA	NA	NA	NA	NA	.	-1	-1	.
chr2	38599061	38600921	0	0	0	0.017	0	NA	NA	NA	NA	NA	chr2	38592558	38613248	ID=ASTEI20_037389;description=homeobox_protein_abdominal-A_homolog%2C_transcript_variant_X1;ebi_biotype=protein_coding
chr2	38599061	38600921	0	0	0	0.017	0	NA	NA	NA	NA	NA	chr2	38593188	38613248	ID=ASTEI20_037389.R47801;Parent=ASTEI20_037389;description=homeobox_protein_abdominal-A_homolog%2C_transcript_variant_X1;gene_ebi_biotype=protein_coding
chr2	38599061	38600921	0	0	0	0.017	0	NA	NA	NA	NA	NA	chr2	38499651	38712956	ID=ASTEI20_037424.R47866;Parent=ASTEI20_037424;description=homeotic_protein_ultrabithorax-like%2C_transcript_variant_X4;gene_ebi_biotype=protein_coding
chr2	38599061	38600921	0	0	0	0.017	0	NA	NA	NA	NA	NA	chr2	38499651	38716422	ID=ASTEI20_037424;description=homeotic_protein_ultrabithorax-like%2C_transcript_variant_X4;ebi_biotype=protein_coding
chr2	38599061	38600921	0	0	0	0.017	0	NA	NA	NA	NA	NA	chr2	38499653	38714445	ID=ASTEI20_037424.R47868;Parent=ASTEI20_037424;description=homeotic_protein_ultrabithorax-like%2C_transcript_variant_X6;gene_ebi_biotype=protein_coding
chr2	38811873	38816001	0.05	0	0	0.033	0.111	NA	NA	NA	NA	NA	chr2	38767058	38835569	ID=ASTEI20_036664;description=homeotic_protein_antennapedia%2C_transcript_variant_X5;ebi_biotype=protein_coding
chr2	38875147	38875804	0	0	0.056	0	0	8.751624	NA	NA	3.956308	5.87037	chr2	38835763	38897892	ID=ASTEI20_043628;description=homeotic_protein_Sex_combs_reduced%2C_transcript_variant_X2;ebi_biotype=protein_coding
chr2	38876042	38876444	0	0.111	0	0.033	0	8.751624	NA	NA	3.956308	5.87037	chr2	38835763	38897892	ID=ASTEI20_043628;description=homeotic_protein_Sex_combs_reduced%2C_transcript_variant_X2;ebi_biotype=protein_coding
chr2	38923313	38925045	0	0	0	0.017	0	NA	NA	NA	NA	NA	.	-1	-1	.
chr2	38980131	38980474	0	0	0	0.008	0	NA	NA	NA	NA	NA	.	-1	-1	.
chr2	39113588	39116633	0	0	0	0.033	0	NA	NA	NA	NA	NA	.	-1	-1	.
chr2	39138548	39140346	0.05	0	0.278	0.125	0.111	NA	NA	NA	NA	NA	chr2	39137260	39141146	ID=ASTEI20_034697;description=synaptic_vesicle_glycoprotein_2A;ebi_biotype=protein_coding
chr2	39138548	39140346	0.05	0	0.278	0.125	0.111	NA	NA	NA	NA	NA	chr2	39132723	39144701	ID=ASTEI20_040636;description=neuropeptide_F-like%2C_transcript_variant_X3;ebi_biotype=protein_coding
chr2	39266215	39269558	0	0.056	0	0	0.25	NA	NA	NA	NA	NA	chr2	39264358	39267405	ID=ASTEI20_043917;description=src_substrate_cortactin%2C_transcript_variant_X2;ebi_biotype=protein_coding
chr2	39266215	39269558	0	0.056	0	0	0.25	NA	NA	NA	NA	NA	chr2	39267754	39270160	ID=ASTEI20_043994;description=protein_lin-9_homolog%2C_transcript_variant_X2;ebi_biotype=protein_coding
chr2	39385895	39430574	0	0	0.083	0.083	0	4.919839	2.910097	NA	NA	NA	chr2	39393571	39396718	ID=ASTEI20_040598;description=mucin-2-like;ebi_biotype=protein_coding
chr2	39385895	39430574	0	0	0.083	0.083	0	4.919839	2.910097	NA	NA	NA	chr2	39383744	39388813	ID=ASTEI20_035051.R42920;Parent=ASTEI20_035051;description=uncharacterized_LOC118507832;gene_ebi_biotype=lncRNA
chr2	39385895	39430574	0	0	0.083	0.083	0	4.919839	2.910097	NA	NA	NA	chr2	39383744	39388813	ID=ASTEI20_035051;description=uncharacterized_LOC118507832;ebi_biotype=lncRNA
chr2	39385895	39430574	0	0	0.083	0.083	0	4.919839	2.910097	NA	NA	NA	chr2	39388936	39454542	ID=ASTEI20_031148.R34209;Parent=ASTEI20_031148;description=uncharacterized_LOC118507833;gene_ebi_biotype=lncRNA
chr2	39385895	39430574	0	0	0.083	0.083	0	4.919839	2.910097	NA	NA	NA	chr2	39388936	39454542	ID=ASTEI20_031148;description=uncharacterized_LOC118507833;ebi_biotype=lncRNA
chr2	39385895	39430574	0	0	0.083	0.083	0	4.919839	2.910097	NA	NA	NA	chr2	39398624	39481051	ID=ASTEI20_035358;description=dopamine_receptor_1%2C_transcript_variant_X1;ebi_biotype=protein_coding
chr2	39430470	39493570	0	0.056	0	0.042	0.028	NA	2.910097	NA	NA	NA	chr2	39487244	39488026	ID=ASTEI20_039644.R52469;Parent=ASTEI20_039644;description=uncharacterized_LOC118507834;gene_ebi_biotype=lncRNA
chr2	39430470	39493570	0	0.056	0	0.042	0.028	NA	2.910097	NA	NA	NA	chr2	39487244	39488026	ID=ASTEI20_039644;description=uncharacterized_LOC118507834;ebi_biotype=lncRNA
chr2	39430470	39493570	0	0.056	0	0.042	0.028	NA	2.910097	NA	NA	NA	chr2	39388936	39454542	ID=ASTEI20_031148.R34209;Parent=ASTEI20_031148;description=uncharacterized_LOC118507833;gene_ebi_biotype=lncRNA
chr2	39430470	39493570	0	0.056	0	0.042	0.028	NA	2.910097	NA	NA	NA	chr2	39388936	39454542	ID=ASTEI20_031148;description=uncharacterized_LOC118507833;ebi_biotype=lncRNA
chr2	39430470	39493570	0	0.056	0	0.042	0.028	NA	2.910097	NA	NA	NA	chr2	39398624	39481051	ID=ASTEI20_035358;description=dopamine_receptor_1%2C_transcript_variant_X1;ebi_biotype=protein_coding
chr2	39571230	39571574	0	0	0	0.05	0	NA	NA	NA	NA	NA	chr2	39563447	39571396	ID=ASTEI20_043163;description=protein_abnormal_spindle;ebi_biotype=protein_coding
chr2	39693131	39698071	0	0	0.028	0	0	NA	NA	2.945267	NA	NA	chr2	39678541	39703133	ID=ASTEI20_037040;description=helicostatins;ebi_biotype=protein_coding
chr2	39782250	39782658	0	0	0.056	0.025	0.028	NA	NA	NA	NA	NA	chr2	39778408	39789630	ID=ASTEI20_040782;description=protein_glass-like%2C_transcript_variant_X1;ebi_biotype=protein_coding
chr2	39851613	39851969	0.05	0	0.278	0.158	0.167	NA	11.263945	NA	NA	19.250028	.	-1	-1	.
chr2	39907985	39909537	0	0	0	0.008	0	NA	NA	NA	NA	NA	chr2	39868940	39924850	ID=ASTEI20_041117;description=filamin-A%2C_transcript_variant_X1;ebi_biotype=protein_coding
chr2	39928478	39930973	0	0	0	0	0.083	NA	NA	NA	NA	3.724793	chr2	39926734	39928953	ID=ASTEI20_041651;description=DNA-binding_protein_Ets97D;ebi_biotype=protein_coding
chr2	39934306	39935067	0	0	0.056	0	0	NA	NA	NA	NA	3.724793	chr2	39932787	39942458	ID=ASTEI20_034752;description=alpha-tocopherol_transfer_protein-like%2C_transcript_variant_X1;ebi_biotype=protein_coding
chr2	39981350	39985566	0	0	0.028	0	0	NA	NA	NA	NA	NA	chr2	39948516	39990324	ID=ASTEI20_043098;description=metastasis-associated_protein_MTA1%2C_transcript_variant_X1;ebi_biotype=protein_coding
chr2	40176396	40177007	0	0	0.028	0	0	NA	NA	NA	2.4911	NA	chr2	40169449	40228664	ID=ASTEI20_032158;description=mucin-5AC-like;ebi_biotype=protein_coding
chr2	40176778	40177073	0	0	0	0	0.028	NA	NA	NA	2.4911	NA	chr2	40169449	40228664	ID=ASTEI20_032158;description=mucin-5AC-like;ebi_biotype=protein_coding
chr2	40254308	40255151	0	0	0.028	0	0	NA	NA	NA	NA	NA	.	-1	-1	.
chr2	40311679	40315608	0.15	0	0	0	0	NA	NA	NA	NA	NA	.	-1	-1	.
chr2	40317114	40317684	0	0.056	0.056	0.025	0	NA	NA	NA	NA	NA	.	-1	-1	.
chr2	40392340	40393536	0	0	0	0.008	0.028	NA	NA	10.06032	4.707964	6.551187	.	-1	-1	.
chr2	40395375	40396419	0	0	0	0.075	0	NA	NA	10.06032	4.707964	6.551187	.	-1	-1	.
chr2	40398099	40398593	0.05	0	0	0.017	0	NA	NA	10.06032	4.707964	6.551187	.	-1	-1	.
chr2	40445856	40447608	0	0	0.056	0.017	0.167	160.285296	NA	NA	5.739477	NA	.	-1	-1	.
chr2	40588688	40589404	0	0	0	0.008	0	NA	NA	NA	NA	5.075115	.	-1	-1	.
chr2	40591799	40593024	0.05	0.222	0.167	0.125	0.056	NA	NA	NA	NA	NA	.	-1	-1	.
chr2	40623189	40628513	0	0	0	0.008	0	NA	9.023785	13.566766	NA	3.006531	chr2	40623164	40623235	ID=ASTEI20_031042.R33984;Parent=ASTEI20_031042;description=tRNA-Trp;gene_ebi_biotype=tRNA
chr2	40623189	40628513	0	0	0	0.008	0	NA	9.023785	13.566766	NA	3.006531	chr2	40623164	40623235	ID=ASTEI20_031042;description=tRNA-Trp;ebi_biotype=tRNA
chr2	40623189	40628513	0	0	0	0.008	0	NA	9.023785	13.566766	NA	3.006531	chr2	40627803	40627875	ID=ASTEI20_032664.R37595;Parent=ASTEI20_032664;description=tRNA-Met;gene_ebi_biotype=tRNA
chr2	40623189	40628513	0	0	0	0.008	0	NA	9.023785	13.566766	NA	3.006531	chr2	40627803	40627875	ID=ASTEI20_032664;description=tRNA-Met;ebi_biotype=tRNA
chr2	40623189	40628513	0	0	0	0.008	0	NA	9.023785	13.566766	NA	3.006531	chr2	40628465	40628536	ID=ASTEI20_037192.R47366;Parent=ASTEI20_037192;description=tRNA-Trp;gene_ebi_biotype=tRNA
chr2	40623189	40628513	0	0	0	0.008	0	NA	9.023785	13.566766	NA	3.006531	chr2	40628465	40628536	ID=ASTEI20_037192;description=tRNA-Trp;ebi_biotype=tRNA
chr2	40623189	40628513	0	0	0	0.008	0	NA	9.023785	13.566766	NA	3.006531	chr2	40615264	40625360	ID=ASTEI20_035781;description=heart-_and_neural_crest_derivatives-expressed_protein_2-like%2C_transcript_variant_X2;ebi_biotype=protein_coding
chr2	40656162	40657264	0.05	0	0	0	0.028	NA	NA	NA	NA	NA	chr2	40644211	40660482	ID=ASTEI20_038439;description=DNA_polymerase_alpha_subunit_B;ebi_biotype=protein_coding
chr2	40689062	40690415	0	0	0.056	0	0.083	NA	NA	NA	NA	NA	chr2	40674786	40719151	ID=ASTEI20_041150;description=alpha-1%2C6-mannosyl-glycoprotein_2-beta-N-acetylglucosaminyltransferase%2C_transcript_variant_X9;ebi_biotype=protein_coding
chr2	40726123	40727699	0	0	0	0.025	0	26.220918	NA	NA	NA	NA	chr2	40726167	40733685	ID=ASTEI20_039750;description=2%2C3-bisphosphoglycerate-dependent_phosphoglycerate_mutase-like%2C_transcript_variant_X3;ebi_biotype=protein_coding
chr2	40787982	40798784	0	0	0	0.008	0	NA	4.174676	NA	NA	7.856498	.	-1	-1	.
chr2	40812358	40821552	0	0	0	0.017	0	NA	NA	NA	NA	NA	chr2	40817694	40818894	ID=ASTEI20_036864;description=28S_ribosomal_protein_S24%2C_mitochondrial;ebi_biotype=protein_coding
chr2	40812358	40821552	0	0	0	0.017	0	NA	NA	NA	NA	NA	chr2	40805010	40816673	ID=ASTEI20_039911;description=unconventional_myosin-Ib;ebi_biotype=protein_coding
chr2	40812358	40821552	0	0	0	0.017	0	NA	NA	NA	NA	NA	chr2	40820449	40917903	ID=ASTEI20_039136;description=CCR4-NOT_transcription_complex_subunit_6-like%2C_transcript_variant_X4;ebi_biotype=protein_coding
chr2	40942649	40945545	0	0.167	0	0.05	0	NA	NA	NA	NA	NA	.	-1	-1	.
chr2	40950284	40953866	0	0	0.139	0	0	NA	NA	NA	NA	NA	chr2	40952668	40958574	ID=ASTEI20_032462;description=titin;ebi_biotype=protein_coding
chr2	41037951	41040145	0	0	0	0.017	0	NA	NA	3.15005	NA	NA	chr2	41037858	41046538	ID=ASTEI20_038184;description=general_odorant-binding_protein_72;ebi_biotype=protein_coding
chr2	41046164	41053149	0	0	0	0.033	0.083	NA	NA	NA	NA	NA	chr2	41048546	41052165	ID=ASTEI20_040668;description=histone_acetyltransferase_KAT2A;ebi_biotype=protein_coding
chr2	41046164	41053149	0	0	0	0.033	0.083	NA	NA	NA	NA	NA	chr2	41052388	41053633	ID=ASTEI20_035961;description=lipid_droplet-associated_hydrolase%2C_transcript_variant_X2;ebi_biotype=protein_coding
chr2	41046164	41053149	0	0	0	0.033	0.083	NA	NA	NA	NA	NA	chr2	41037858	41046538	ID=ASTEI20_038184;description=general_odorant-binding_protein_72;ebi_biotype=protein_coding
chr2	41047843	41048385	0	0	0.222	0.058	0.167	NA	NA	NA	NA	NA	.	-1	-1	.
chr2	41544979	41545638	0	0	0	0.025	0	NA	NA	NA	NA	NA	chr2	41504258	41673423	ID=ASTEI20_041784;description=dopamine_D2-like_receptor%2C_transcript_variant_X3;ebi_biotype=protein_coding
chr2	41601925	41605147	0	0	0	0.017	0	NA	44.063596	NA	NA	2.917707	chr2	41504258	41673423	ID=ASTEI20_041784;description=dopamine_D2-like_receptor%2C_transcript_variant_X3;ebi_biotype=protein_coding
chr2	41740666	41741573	0	0	0	0.008	0	NA	NA	NA	NA	NA	.	-1	-1	.
chr2	41948818	41952888	0	0	0	0	0.056	NA	NA	NA	NA	NA	.	-1	-1	.
chr2	41951174	41955454	0	0	0	0.008	0	NA	NA	NA	NA	NA	.	-1	-1	.
chr2	42117046	42118261	0	0	0.028	0	0	NA	NA	NA	NA	NA	chr2	42017940	42147918	ID=ASTEI20_044892;description=mushroom_body_large-type_Kenyon_cell-specific_protein_1%2C_transcript_variant_X4;ebi_biotype=protein_coding
chr2	42276398	42278580	0	0	0	0.017	0	780.76867	2.729836	4.562008	NA	NA	chr2	42234366	42287423	ID=ASTEI20_033220;description=dedicator_of_cytokinesis_protein_3%2C_transcript_variant_X1;ebi_biotype=protein_coding
chr2	42276398	42278580	0	0	0	0.017	0	780.76867	2.729836	4.562008	NA	NA	chr2	42267208	42277939	ID=ASTEI20_042257;description=innexin_inx3%2C_transcript_variant_X4;ebi_biotype=protein_coding
chr2	42399885	42404736	0.1	0	0	0	0	42.147739	NA	NA	NA	NA	chr2	42391961	42425155	ID=ASTEI20_043880;description=leucine_zipper_putative_tumor_suppressor_3%2C_transcript_variant_X1;ebi_biotype=protein_coding
chr2	42516535	42520737	0	0	0	0.025	0	NA	NA	NA	NA	NA	chr2	42504875	42520746	ID=ASTEI20_046096;description=protein_yellow-like%2C_transcript_variant_X2;ebi_biotype=protein_coding
chr2	42519368	42520738	0	0	0	0.025	0	NA	NA	NA	NA	NA	chr2	42504875	42520746	ID=ASTEI20_046096;description=protein_yellow-like%2C_transcript_variant_X2;ebi_biotype=protein_coding
chr2	42555083	42558505	0	0	0	0.033	0.056	NA	NA	3.538477	NA	NA	.	-1	-1	.
chr2	42573043	42577102	0	0	0	0	0.083	8.265398	NA	NA	NA	3.651365	chr2	42575673	42577376	ID=ASTEI20_031289;description=protein_Peter_pan;ebi_biotype=protein_coding
chr2	42597431	42597793	0	0	0.028	0.017	0	NA	NA	NA	NA	NA	.	-1	-1	.
chr2	42613638	42622390	0	0	0	0.008	0	7.57674	NA	NA	NA	NA	.	-1	-1	.
chr2	42848800	42849172	0.05	0.056	0.306	0.242	0.25	NA	12.620202	26.798542	3.365627	NA	chr2	42740794	42872283	ID=ASTEI20_034561;description=V-type_proton_ATPase_subunit_d_1-like%2C_transcript_variant_X2;ebi_biotype=protein_coding
chr2	42896179	42900276	0	0	0.028	0.042	0.028	NA	NA	3.827815	NA	NA	chr2	42893622	42896356	ID=ASTEI20_043077;description=transcription_factor_E4F1-like;ebi_biotype=protein_coding
chr2	42896179	42900276	0	0	0.028	0.042	0.028	NA	NA	3.827815	NA	NA	chr2	42896407	42905190	ID=ASTEI20_036856;description=heat_shock_protein_70_A1-like;ebi_biotype=protein_coding
chr2	42965481	42966310	0	0	0	0.017	0.056	NA	NA	NA	NA	NA	chr2	42936808	43105001	ID=ASTEI20_045449;description=translin-associated_protein_X%2C_transcript_variant_X2;ebi_biotype=protein_coding
chr2	42997973	43000254	0	0	0	0.033	0.056	NA	NA	3.862646	3.601506	NA	chr2	42936808	43105001	ID=ASTEI20_045449;description=translin-associated_protein_X%2C_transcript_variant_X2;ebi_biotype=protein_coding
chr2	43029037	43036331	0	0	0.139	0.15	0.083	NA	NA	NA	NA	NA	chr2	42936808	43105001	ID=ASTEI20_045449;description=translin-associated_protein_X%2C_transcript_variant_X2;ebi_biotype=protein_coding
chr2	43104622	43106501	0	0	0.222	0.092	0.139	NA	NA	NA	NA	NA	chr2	43106248	43107276	ID=ASTEI20_031582;description=ADP-ribosylation_factor-related_protein_1;ebi_biotype=protein_coding
chr2	43104622	43106501	0	0	0.222	0.092	0.139	NA	NA	NA	NA	NA	chr2	42936808	43105001	ID=ASTEI20_045449;description=translin-associated_protein_X%2C_transcript_variant_X2;ebi_biotype=protein_coding
chr2	43169617	43170344	0	0	0.056	0	0	NA	NA	NA	NA	NA	.	-1	-1	.
chr2	43339581	43343383	0	0	0	0.042	0	NA	NA	NA	NA	NA	chr2	43337781	43344951	ID=ASTEI20_043521;description=aminopeptidase_N-like;ebi_biotype=protein_coding
chr2	43346824	43349660	0	0	0.028	0.008	0	NA	NA	NA	5.197941	NA	chr2	43344876	43348499	ID=ASTEI20_038937;description=uncharacterized_LOC118507524;ebi_biotype=protein_coding
chr2	43346824	43349660	0	0	0.028	0.008	0	NA	NA	NA	5.197941	NA	chr2	43349186	43351566	ID=ASTEI20_043351;description=serine_protease_snake-like;ebi_biotype=protein_coding
chr2	43462538	43464874	0	0	0	0.033	0	NA	NA	NA	NA	NA	chr2	43449675	43492307	ID=ASTEI20_031067;description=ABC_transporter_G_family_member_23%2C_transcript_variant_X1;ebi_biotype=protein_coding
chr2	43512256	43513927	0.05	0.056	0	0	0	NA	NA	NA	NA	NA	chr2	43500863	43516103	ID=ASTEI20_043599;description=lateral_signaling_target_protein_2_homolog;ebi_biotype=protein_coding
chr2	43548614	43551883	0	0	0.111	0.058	0	NA	NA	2.596793	NA	NA	chr2	43530873	43551439	ID=ASTEI20_040678;description=T-cell_leukemia_homeobox_protein_3;ebi_biotype=protein_coding
chr2	43631161	43635352	0	0	0.028	0	0	NA	NA	NA	NA	NA	.	-1	-1	.
chr2	43748194	43749660	0	0	0	0	0.028	NA	2.732127	NA	NA	3.51779	chr2	43749457	43770624	ID=ASTEI20_038843;description=muscle_segmentation_homeobox;ebi_biotype=protein_coding
chr2	43845674	43849595	0	0	0.028	0	0	NA	NA	2.773311	NA	4.477908	.	-1	-1	.
chr2	44059585	44059820	0	0	0	0.008	0	NA	NA	NA	NA	NA	chr2	43981689	44072392	ID=ASTEI20_037826;description=basement_membrane-specific_heparan_sulfate_proteoglycan_core_protein%2C_transcript_variant_X3;ebi_biotype=protein_coding
chr2	44173025	44175065	0	0	0	0.025	0	NA	NA	NA	NA	4.511814	chr2	44132281	44179941	ID=ASTEI20_041489;description=tyrosine-protein_kinase_Fer%2C_transcript_variant_X9;ebi_biotype=protein_coding
chr2	44180376	44185634	0	0	0	0.008	0	NA	NA	NA	NA	NA	chr2	44180515	44182276	ID=ASTEI20_039719;description=translation_initiation_factor_eIF-2B_subunit_alpha;ebi_biotype=protein_coding
chr2	44180376	44185634	0	0	0	0.008	0	NA	NA	NA	NA	NA	chr2	44182358	44218215	ID=ASTEI20_040113;description=AN1-type_zinc_finger_protein_6%2C_transcript_variant_X7;ebi_biotype=protein_coding
chr2	44191636	44226653	0	0	0	0.008	0	NA	NA	NA	2.616679	NA	chr2	44223467	44228270	ID=ASTEI20_034121;description=ER_membrane_protein_complex_subunit_1%2C_transcript_variant_X1;ebi_biotype=protein_coding
chr2	44191636	44226653	0	0	0	0.008	0	NA	NA	NA	2.616679	NA	chr2	44182358	44218215	ID=ASTEI20_040113;description=AN1-type_zinc_finger_protein_6%2C_transcript_variant_X7;ebi_biotype=protein_coding
chr2	44191636	44226653	0	0	0	0.008	0	NA	NA	NA	2.616679	NA	chr2	44219322	44223284	ID=ASTEI20_043450;description=DNA-directed_RNA_polymerase_II_subunit_RPB2;ebi_biotype=protein_coding
chr2	44214478	44219135	0	0	0	0	0.111	NA	NA	NA	NA	NA	chr2	44182358	44218215	ID=ASTEI20_040113;description=AN1-type_zinc_finger_protein_6%2C_transcript_variant_X7;ebi_biotype=protein_coding
chr2	44241557	44242484	0	0	0	0.008	0	NA	NA	NA	NA	NA	chr2	44230796	44247254	ID=ASTEI20_032943;description=kelch-like_ECH-associated_protein_1B%2C_transcript_variant_X2;ebi_biotype=protein_coding
chr2	44250245	44254160	0	0	0	0.008	0.028	16.184704	NA	NA	NA	NA	chr2	44250880	44268183	ID=ASTEI20_037718;description=ubiquitin_carboxyl-terminal_hydrolase_puf%2C_transcript_variant_X2;ebi_biotype=protein_coding
chr2	44322397	44324320	0	0	0.167	0.042	0	NA	5.640913	NA	NA	NA	chr2	44323813	44324834	ID=ASTEI20_045584;description=DNA_excision_repair_protein_ERCC-1;ebi_biotype=protein_coding
chr2	44322397	44324320	0	0	0.167	0.042	0	NA	5.640913	NA	NA	NA	chr2	44282421	44323953	ID=ASTEI20_033141;description=RNA_helicase_aquarius;ebi_biotype=protein_coding
chr2	44675844	44678006	0.1	0	0	0	0	NA	3.585405	NA	NA	NA	.	-1	-1	.
chr2	44767677	44769535	0	0	0	0.017	0	NA	NA	NA	NA	NA	chr2	44762987	44770735	ID=ASTEI20_043304;description=centrosomal_and_chromosomal_factor-like;ebi_biotype=protein_coding
chr2	44827234	44835191	0	0	0	0.008	0	NA	NA	NA	NA	NA	chr2	44833591	44838490	ID=ASTEI20_032915.R38151;Parent=ASTEI20_032915;description=uncharacterized_LOC118506875;gene_ebi_biotype=lncRNA
chr2	44827234	44835191	0	0	0	0.008	0	NA	NA	NA	NA	NA	chr2	44833591	44838490	ID=ASTEI20_032915;description=uncharacterized_LOC118506875;ebi_biotype=lncRNA
chr2	44883480	44887442	0.05	0	0	0.025	0	NA	3.966192	3.874318	NA	NA	chr2	44883557	44883628	ID=ASTEI20_032828.R37955;Parent=ASTEI20_032828;description=tRNA-Pro;gene_ebi_biotype=tRNA
chr2	44883480	44887442	0.05	0	0	0.025	0	NA	3.966192	3.874318	NA	NA	chr2	44883557	44883628	ID=ASTEI20_032828;description=tRNA-Pro;ebi_biotype=tRNA
chr2	44883480	44887442	0.05	0	0	0.025	0	NA	3.966192	3.874318	NA	NA	chr2	44838264	44987902	ID=ASTEI20_041355;description=mpv17-like_protein%2C_transcript_variant_X1;ebi_biotype=protein_coding
chr2	44907341	44909645	0	0	0.056	0.15	0	NA	NA	NA	NA	NA	chr2	44838264	44987902	ID=ASTEI20_041355;description=mpv17-like_protein%2C_transcript_variant_X1;ebi_biotype=protein_coding
chr2	44947904	44950737	0.1	0	0.056	0.158	0	6.213079	NA	NA	NA	NA	chr2	44838264	44987902	ID=ASTEI20_041355;description=mpv17-like_protein%2C_transcript_variant_X1;ebi_biotype=protein_coding
chr2	45010830	45012101	0	0	0.056	0	0	NA	NA	NA	NA	NA	.	-1	-1	.
chr2	45016827	45018566	0	0	0.028	0	0	NA	NA	NA	NA	NA	.	-1	-1	.
chr2	45033145	45035871	0	0	0.056	0	0	NA	NA	NA	NA	NA	.	-1	-1	.
chr2	45226165	45227318	0	0	0	0.008	0	NA	NA	NA	NA	NA	chr2	45197267	45270250	ID=ASTEI20_040204.R53623;Parent=ASTEI20_040204;description=uncharacterized_LOC118506885%2C_transcript_variant_X3;gene_ebi_biotype=lncRNA
chr2	45226165	45227318	0	0	0	0.008	0	NA	NA	NA	NA	NA	chr2	45197267	45276043	ID=ASTEI20_040204;description=uncharacterized_LOC118506885%2C_transcript_variant_X3;ebi_biotype=lncRNA
chr2	45226165	45227318	0	0	0	0.008	0	NA	NA	NA	NA	NA	chr2	45197685	45270250	ID=ASTEI20_040204.R53625;Parent=ASTEI20_040204;description=uncharacterized_LOC118506885%2C_transcript_variant_X2;gene_ebi_biotype=lncRNA
chr2	45226165	45227318	0	0	0	0.008	0	NA	NA	NA	NA	NA	chr2	45197685	45276043	ID=ASTEI20_040204.R53624;Parent=ASTEI20_040204;description=uncharacterized_LOC118506885%2C_transcript_variant_X1;gene_ebi_biotype=lncRNA
chr2	45226165	45227318	0	0	0	0.008	0	NA	NA	NA	NA	NA	chr2	45205802	45308109	ID=ASTEI20_044963;description=homeobox_protein_prospero-like%2C_transcript_variant_X5;ebi_biotype=protein_coding
chr2	45226841	45227434	0	0	0	0.025	0	NA	NA	NA	NA	NA	chr2	45197267	45270250	ID=ASTEI20_040204.R53623;Parent=ASTEI20_040204;description=uncharacterized_LOC118506885%2C_transcript_variant_X3;gene_ebi_biotype=lncRNA
chr2	45226841	45227434	0	0	0	0.025	0	NA	NA	NA	NA	NA	chr2	45197267	45276043	ID=ASTEI20_040204;description=uncharacterized_LOC118506885%2C_transcript_variant_X3;ebi_biotype=lncRNA
chr2	45226841	45227434	0	0	0	0.025	0	NA	NA	NA	NA	NA	chr2	45197685	45270250	ID=ASTEI20_040204.R53625;Parent=ASTEI20_040204;description=uncharacterized_LOC118506885%2C_transcript_variant_X2;gene_ebi_biotype=lncRNA
chr2	45226841	45227434	0	0	0	0.025	0	NA	NA	NA	NA	NA	chr2	45197685	45276043	ID=ASTEI20_040204.R53624;Parent=ASTEI20_040204;description=uncharacterized_LOC118506885%2C_transcript_variant_X1;gene_ebi_biotype=lncRNA
chr2	45226841	45227434	0	0	0	0.025	0	NA	NA	NA	NA	NA	chr2	45205802	45308109	ID=ASTEI20_044963;description=homeobox_protein_prospero-like%2C_transcript_variant_X5;ebi_biotype=protein_coding
chr2	45313530	45313859	0.05	0	0.028	0.025	0	NA	29.295127	4.069108	NA	NA	.	-1	-1	.
chr2	45496153	45503752	0	0	0.083	0.033	0.139	NA	NA	NA	NA	NA	.	-1	-1	.
chr2	45496153	45510496	0	0	0.194	0.05	0.222	NA	NA	NA	NA	NA	.	-1	-1	.
chr2	45613997	45619567	0	0	0	0	0.028	NA	3.150094	NA	NA	NA	chr2	45593111	45644422	ID=ASTEI20_034918;description=calcium-activated_chloride_channel_regulator_1-like;ebi_biotype=protein_coding
chr2	45644721	45644976	0	0	0	0.017	0.028	NA	NA	NA	NA	NA	.	-1	-1	.
chr2	45785970	45787080	0	0	0	0.008	0	4.374088	NA	NA	NA	NA	.	-1	-1	.
chr2	45795341	45795601	0	0	0	0.017	0	NA	NA	NA	NA	NA	.	-1	-1	.
chr2	45850364	45852594	0	0	0	0.008	0	NA	NA	NA	NA	NA	chr2	45848416	45851061	ID=ASTEI20_036460;description=dipeptidase_2;ebi_biotype=protein_coding
chr2	45850364	45852594	0	0	0	0.008	0	NA	NA	NA	NA	NA	chr2	45851332	45852430	ID=ASTEI20_031769;description=myosin_regulatory_light_chain_sqh-like;ebi_biotype=protein_coding
chr2	45996713	46002235	0	0	0	0.017	0	NA	NA	NA	NA	NA	chr2	45999815	46002663	ID=ASTEI20_039320;description=uncharacterized_LOC118506919;ebi_biotype=protein_coding
chr2	46061114	46064455	0	0	0.028	0	0	NA	NA	NA	NA	3.301218	chr2	46029424	46071809	ID=ASTEI20_044067;description=regulator_of_G-protein_signaling_loco%2C_transcript_variant_X3;ebi_biotype=protein_coding
chr2	46074744	46075256	0	0	0	0.025	0	NA	2.598617	NA	NA	2.961035	chr2	46073751	46075002	ID=ASTEI20_031269;description=probable_39S_ribosomal_protein_L45%2C_mitochondrial;ebi_biotype=protein_coding
chr2	46290774	46295618	0	0	0	0	0.111	NA	NA	NA	NA	NA	chr2	46291283	46295757	ID=ASTEI20_044731;description=chorion_peroxidase-like;ebi_biotype=protein_coding
chr2	46311958	46312452	0	0	0.056	0.008	0	NA	NA	5.504288	NA	9.87523	.	-1	-1	.
chr2	46356855	46358937	0	0	0.028	0	0	NA	NA	32.882413	3.438044	NA	chr2	46345567	46438213	ID=ASTEI20_034126;description=lachesin%2C_transcript_variant_X1;ebi_biotype=protein_coding
chr2	46372998	46379237	0	0	0	0.017	0	NA	NA	51.664991	NA	4.185749	chr2	46345567	46438213	ID=ASTEI20_034126;description=lachesin%2C_transcript_variant_X1;ebi_biotype=protein_coding
chr2	46597363	46599004	0.05	0	0	0.033	0	14.967529	NA	4.552401	NA	NA	.	-1	-1	.
chr2	46604146	46610439	0	0.111	0.083	0.175	0.167	64.788657	NA	4.552401	NA	5.891812	chr2	46600662	46604394	ID=ASTEI20_036373;description=CLIP_domain-containing_serine_protease_14D-like;ebi_biotype=protein_coding
chr2	46665962	46666512	0	0	0	0.117	0.111	13.615386	8.54553	15.007857	NA	NA	chr2	46660481	46703516	ID=ASTEI20_035441;description=mucin-2%2C_transcript_variant_X1;ebi_biotype=protein_coding
chr2	46700505	46702201	0	0	0.194	0.2	0.25	NA	NA	NA	NA	NA	chr2	46660481	46703516	ID=ASTEI20_035441;description=mucin-2%2C_transcript_variant_X1;ebi_biotype=protein_coding
chr2	46778140	46778978	0.05	0	0	0	0	NA	NA	NA	NA	NA	.	-1	-1	.
chr2	46802286	46803675	0.05	0	0	0.025	0	NA	NA	NA	NA	NA	chr2	46802883	46804710	ID=ASTEI20_039572;description=endothelial_lipase-like;ebi_biotype=protein_coding
chr2	46824689	46878880	0	0	0	0.033	0	4.385878	NA	NA	NA	NA	chr2	46814579	46858907	ID=ASTEI20_036069;description=flocculation_protein_FLO11%2C_transcript_variant_X1;ebi_biotype=protein_coding
chr2	46887991	46889063	0	0	0	0.05	0	4.385878	NA	NA	NA	NA	.	-1	-1	.
chr2	46888638	46892309	0.1	0.056	0.139	0.083	0.139	4.385878	3.103437	NA	NA	NA	.	-1	-1	.
chr2	46899301	46912296	0	0	0.028	0.067	0.028	NA	3.103437	NA	NA	2.738684	.	-1	-1	.
chr2	47067528	47075501	0	0	0.028	0	0	NA	NA	NA	3.063728	4.731081	chr2	47064612	47067683	ID=ASTEI20_036870;description=centrosomal_protein_of_120_kDa-like;ebi_biotype=protein_coding
chr2	47067528	47075501	0	0	0.028	0	0	NA	NA	NA	3.063728	4.731081	chr2	47068420	47151802	ID=ASTEI20_032607;description=casein_kinase_I%2C_transcript_variant_X1;ebi_biotype=protein_coding
chr2	47144768	47145134	0	0	0	0	0.028	NA	NA	NA	NA	NA	chr2	47068420	47151802	ID=ASTEI20_032607;description=casein_kinase_I%2C_transcript_variant_X1;ebi_biotype=protein_coding
chr2	47152217	47152776	0	0	0	0.05	0.028	NA	NA	NA	NA	NA	.	-1	-1	.
chr2	47183961	47189794	0	0	0	0.008	0	NA	NA	NA	2.952934	NA	chr2	47153895	47217015	ID=ASTEI20_038996;description=unconventional_myosin-IXa-like%2C_transcript_variant_X3;ebi_biotype=protein_coding
chr2	47188867	47193183	0	0	0.028	0.058	0.028	NA	NA	NA	2.952934	NA	chr2	47153895	47217015	ID=ASTEI20_038996;description=unconventional_myosin-IXa-like%2C_transcript_variant_X3;ebi_biotype=protein_coding
chr2	47554799	47557434	0	0	0.028	0.092	0.194	NA	NA	NA	NA	NA	chr2	47556600	47560946	ID=ASTEI20_039896;description=serine_protease_snake-like;ebi_biotype=protein_coding
chr2	47646698	47648644	0	0	0.056	0	0	NA	NA	NA	NA	NA	.	-1	-1	.
chr2	47769029	47771427	0	0	0	0.067	0.083	NA	NA	NA	2.44347	NA	.	-1	-1	.
chr2	47816125	47816702	0.2	0.111	0.333	0.317	0.25	NA	NA	NA	NA	NA	chr2	47814919	47821724	ID=ASTEI20_041424;description=protocadherin_gamma-A2%2C_transcript_variant_X2;ebi_biotype=protein_coding
chr2	47868895	47869568	0	0	0.028	0.058	0.056	NA	NA	NA	NA	NA	.	-1	-1	.
chr2	47898022	47901899	0	0	0	0.008	0	NA	NA	NA	NA	NA	.	-1	-1	.
chr2	48233259	48234244	0	0	0	0	0.111	363.227076	NA	2.789341	NA	NA	chr2	48156291	48241688	ID=ASTEI20_035346;description=protein_catecholamines_up-like%2C_transcript_variant_X1;ebi_biotype=protein_coding
chr2	48290334	48293507	0	0.056	0	0.033	0	40.492026	7.101854	NA	NA	NA	.	-1	-1	.
chr2	48483664	48484156	0	0	0.083	0	0	NA	NA	NA	NA	NA	chr2	48476257	48487651	ID=ASTEI20_032098;description=sensory_neuron_membrane_protein_1%2C_transcript_variant_X1;ebi_biotype=protein_coding
chr2	48483698	48483972	0	0	0.028	0.008	0	NA	NA	NA	NA	NA	chr2	48476257	48487651	ID=ASTEI20_032098;description=sensory_neuron_membrane_protein_1%2C_transcript_variant_X1;ebi_biotype=protein_coding
chr2	48709406	48715303	0	0	0	0	0.028	NA	NA	NA	NA	NA	chr2	48712799	48715500	ID=ASTEI20_037495;description=zinc_finger_protein_883-like;ebi_biotype=protein_coding
chr2	48709406	48715303	0	0	0	0	0.028	NA	NA	NA	NA	NA	chr2	48688668	48712578	ID=ASTEI20_045394;description=centrosomin%2C_transcript_variant_X1;ebi_biotype=protein_coding
chr2	48830757	48886098	0	0	0.028	0	0	30.868523	NA	NA	NA	NA	chr2	48847293	48886086	ID=ASTEI20_043366;description=ecdysone_20-monooxygenase%2C_transcript_variant_X3;ebi_biotype=protein_coding
chr2	48970672	48971334	0	0	0	0.017	0	NA	NA	NA	NA	NA	chr2	48911604	49043638	ID=ASTEI20_035128;description=semaphorin-5A%2C_transcript_variant_X2;ebi_biotype=protein_coding
chr2	48970672	48970987	0	0	0	0.008	0	NA	NA	NA	NA	NA	chr2	48911604	49043638	ID=ASTEI20_035128;description=semaphorin-5A%2C_transcript_variant_X2;ebi_biotype=protein_coding
chr2	48970911	48971236	0	0	0.028	0.017	0	NA	NA	NA	NA	NA	chr2	48911604	49043638	ID=ASTEI20_035128;description=semaphorin-5A%2C_transcript_variant_X2;ebi_biotype=protein_coding
chr2	49072417	49078558	0	0	0	0.008	0	NA	NA	NA	NA	NA	chr2	49076921	49078597	ID=ASTEI20_033443;description=uncharacterized_LOC118508372;ebi_biotype=protein_coding
chr2	49072417	49078558	0	0	0	0.008	0	NA	NA	NA	NA	NA	chr2	49077904	49078395	ID=ASTEI20_034023;description=RNA_guanine-N7_methyltransferase_activating_subunit;ebi_biotype=protein_coding
chr2	49175893	49178218	0	0	0.056	0	0.028	NA	59.202372	116.778891	31.017887	4.470567	chr2	49146301	49178945	ID=ASTEI20_037323;description=synapse-associated_protein_of_47_kDa%2C_transcript_variant_X5;ebi_biotype=protein_coding
chr2	49198156	49199057	0	0	0	0.008	0	NA	NA	77.79138	NA	113.058664	chr2	49198803	49224033	ID=ASTEI20_039520;description=transcription_factor_cwo;ebi_biotype=protein_coding
chr2	49237409	49237790	0.05	0	0	0	0	NA	NA	NA	NA	NA	.	-1	-1	.
chr2	49268305	49270795	0	0	0.056	0	0.028	NA	NA	NA	NA	NA	.	-1	-1	.
chr2	49344293	49352986	0	0	0	0	0.028	NA	4.68729	NA	NA	4.791063	chr2	49293907	49420330	ID=ASTEI20_044959;description=B-cell_receptor_CD22%2C_transcript_variant_X3;ebi_biotype=protein_coding
chr2	49344533	49345366	0	0	0	0.008	0	NA	4.68729	NA	NA	NA	chr2	49293907	49420330	ID=ASTEI20_044959;description=B-cell_receptor_CD22%2C_transcript_variant_X3;ebi_biotype=protein_coding
chr2	49374083	49377911	0	0	0.028	0.017	0.028	NA	NA	NA	NA	NA	chr2	49293907	49420330	ID=ASTEI20_044959;description=B-cell_receptor_CD22%2C_transcript_variant_X3;ebi_biotype=protein_coding
chr2	49461387	49465689	0	0	0	0.183	0.306	NA	NA	NA	NA	NA	.	-1	-1	.
chr2	49471528	49475681	0	0.111	0	0.033	0	NA	NA	NA	NA	NA	.	-1	-1	.
chr2	49504761	49515263	0	0	0	0.033	0	NA	NA	NA	5.633436	NA	chr2	49505716	49514164	ID=ASTEI20_033515;description=keratin-associated_protein_19-2-like%2C_transcript_variant_X2;ebi_biotype=protein_coding
chr2	49540285	49544406	0	0	0	0.008	0	NA	NA	NA	NA	NA	.	-1	-1	.
chr2	49552758	49553841	0.05	0	0	0	0	NA	NA	NA	NA	NA	.	-1	-1	.
chr2	49753712	49792412	0	0	0	0.017	0	4.565369	NA	4.563875	NA	NA	.	-1	-1	.
chr2	49792866	49812326	0	0	0.222	0.208	0.583	4.565369	NA	NA	NA	NA	chr2	49808847	49825265	ID=ASTEI20_039620;description=protein_pecanex;ebi_biotype=protein_coding
chr2	49826006	49826405	0	0.111	0	0.033	0	NA	NA	NA	NA	NA	.	-1	-1	.
chr2	49873246	49876139	0	0	0	0.008	0	NA	NA	3.338747	NA	NA	.	-1	-1	.
chr2	49903782	49904054	0.05	0	0	0.025	0.056	NA	NA	NA	NA	NA	.	-1	-1	.
chr2	50051616	50055086	0	0	0.028	0.017	0.194	NA	NA	NA	2.604837	NA	.	-1	-1	.
chr2	50112990	50118137	0	0	0	0	0.056	NA	NA	NA	NA	NA	.	-1	-1	.
chr2	50227612	50229738	0	0	0	0.008	0	NA	NA	7.39555	NA	3.220827	chr2	50155263	50244309	ID=ASTEI20_035306;description=leucine-rich_repeat_and_immunoglobulin-like_domain-containing_nogo_receptor-interacting_protein_1%2C_transcript_variant_X2;ebi_biotype=protein_coding
chr2	50262970	50263307	0	0.056	0	0.008	0	NA	NA	NA	NA	NA	.	-1	-1	.
chr2	50263076	50263307	0	0	0	0.008	0.028	NA	NA	NA	NA	NA	.	-1	-1	.
chr2	50305754	50305931	0	0	0.028	0.008	0	NA	3.138716	8.230982	4.603372	NA	.	-1	-1	.
chr2	50336336	50336720	0.05	0	0	0.017	0.111	NA	NA	NA	NA	2.956837	chr2	50329974	50339009	ID=ASTEI20_044375;description=transcription_initiation_factor_TFIID_subunit_1%2C_transcript_variant_X1;ebi_biotype=protein_coding
chr2	50357399	50362613	0.5	0.333	0.639	0.8	0.889	NA	42.568956	11.332079	NA	NA	.	-1	-1	.
chr2	50358376	50363284	0	0	0.139	0.142	0.028	NA	6.363579	11.332079	NA	NA	.	-1	-1	.
chr2	50464797	50466545	0	0	0	0.017	0	NA	NA	NA	5.40761	NA	chr2	50465696	50511530	ID=ASTEI20_041213;description=C-terminal-binding_protein%2C_transcript_variant_X15;ebi_biotype=protein_coding
chr2	50787550	50788531	0	0	0.028	0.017	0	4.502802	NA	NA	NA	NA	.	-1	-1	.
chr2	50817720	50820661	0	0	0	0.008	0	NA	NA	NA	NA	NA	chr2	50794543	50912743	ID=ASTEI20_041939;description=neuropeptide_SIFamide_receptor-like%2C_transcript_variant_X1;ebi_biotype=protein_coding
chr2	50826324	50826564	0	0.056	0	0	0	NA	NA	52.988914	4.298181	NA	chr2	50794543	50912743	ID=ASTEI20_041939;description=neuropeptide_SIFamide_receptor-like%2C_transcript_variant_X1;ebi_biotype=protein_coding
chr2	51034847	51035545	0	0	0	0.025	0.028	NA	NA	NA	NA	NA	chr2	51029949	51039690	ID=ASTEI20_044772;description=uncharacterized_LOC118502596%2C_transcript_variant_X3;ebi_biotype=protein_coding
chr2	51034847	51035545	0	0	0	0.025	0.028	NA	NA	NA	NA	NA	chr2	51032012	51241576	ID=ASTEI20_044514;description=pseudouridine-metabolizing_bifunctional_protein_C1861.05%2C_transcript_variant_X1;ebi_biotype=protein_coding
chr2	51048772	51051342	0	0	0	0.017	0	NA	NA	2.759241	NA	NA	chr2	51032012	51241576	ID=ASTEI20_044514;description=pseudouridine-metabolizing_bifunctional_protein_C1861.05%2C_transcript_variant_X1;ebi_biotype=protein_coding
chr2	51183464	51193495	0	0.056	0	0	0	NA	NA	3.475336	NA	NA	chr2	51032012	51241576	ID=ASTEI20_044514;description=pseudouridine-metabolizing_bifunctional_protein_C1861.05%2C_transcript_variant_X1;ebi_biotype=protein_coding
chr2	51191527	51194015	0	0	0	0.008	0	NA	NA	NA	NA	NA	chr2	51032012	51241576	ID=ASTEI20_044514;description=pseudouridine-metabolizing_bifunctional_protein_C1861.05%2C_transcript_variant_X1;ebi_biotype=protein_coding
chr2	51232827	51233103	0	0.111	0.111	0.025	0.056	NA	NA	NA	4.38395	NA	chr2	51032012	51241576	ID=ASTEI20_044514;description=pseudouridine-metabolizing_bifunctional_protein_C1861.05%2C_transcript_variant_X1;ebi_biotype=protein_coding
chr2	51335582	51346926	0	0	0.194	0.008	0	4.800509	NA	NA	NA	NA	chr2	51327777	51348364	ID=ASTEI20_040839;description=hrp65_protein-like%2C_transcript_variant_X1;ebi_biotype=protein_coding
chr2	51343011	51346515	0	0	0	0	0.083	NA	NA	NA	NA	NA	chr2	51327777	51348364	ID=ASTEI20_040839;description=hrp65_protein-like%2C_transcript_variant_X1;ebi_biotype=protein_coding
chr2	51346583	51346928	0	0	0	0.033	0	4.800509	NA	NA	NA	NA	chr2	51327777	51348364	ID=ASTEI20_040839;description=hrp65_protein-like%2C_transcript_variant_X1;ebi_biotype=protein_coding
chr2	51531663	51533946	0	0	0.028	0	0	NA	NA	NA	3.017518	NA	chr2	51531467	51534220	ID=ASTEI20_041897;description=serine/threonine-protein_phosphatase_4_catalytic_subunit%2C_transcript_variant_X1;ebi_biotype=protein_coding
chr2	51533635	51539277	0	0	0	0.025	0	NA	NA	NA	3.017518	NA	chr2	51531467	51534220	ID=ASTEI20_041897;description=serine/threonine-protein_phosphatase_4_catalytic_subunit%2C_transcript_variant_X1;ebi_biotype=protein_coding
chr2	51533635	51539277	0	0	0	0.025	0	NA	NA	NA	3.017518	NA	chr2	51534207	51535409	ID=ASTEI20_034578;description=NAD-dependent_protein_deacylase_Sirt4;ebi_biotype=protein_coding
chr2	51582195	51585563	0	0	0	0.008	0	NA	NA	NA	NA	NA	.	-1	-1	.
chr2	51662286	51664277	0	0	0	0.092	0	NA	NA	NA	NA	2.890954	chr2	51645159	51739736	ID=ASTEI20_037816;description=restin_homolog%2C_transcript_variant_X1;ebi_biotype=protein_coding
chr2	51673202	51674691	0	0	0	0.008	0.028	NA	NA	5.87102	NA	6.668589	chr2	51645159	51739736	ID=ASTEI20_037816;description=restin_homolog%2C_transcript_variant_X1;ebi_biotype=protein_coding
chr2	51704079	51705643	0	0	0	0.008	0.028	NA	NA	NA	NA	NA	chr2	51645159	51739736	ID=ASTEI20_037816;description=restin_homolog%2C_transcript_variant_X1;ebi_biotype=protein_coding
chr2	51874457	51874798	0	0	0.028	0.008	0	228.293046	NA	NA	NA	NA	.	-1	-1	.
chr2	51901384	51905295	0	0	0	0.008	0	NA	NA	NA	NA	NA	chr2	51899392	51903828	ID=ASTEI20_045590;description=kinesin-like_protein_KIF17;ebi_biotype=protein_coding
chr2	51901384	51905295	0	0	0	0.008	0	NA	NA	NA	NA	NA	chr2	51895854	51904868	ID=ASTEI20_036635;description=NAD(P)H-hydrate_epimerase-like%2C_transcript_variant_X1;ebi_biotype=protein_coding
chr2	51929131	51930562	0	0	0	0.008	0	NA	NA	NA	3.408723	NA	chr2	51908550	51953389	ID=ASTEI20_044716;description=myosin-I_heavy_chain%2C_transcript_variant_X2;ebi_biotype=protein_coding
chr2	52027033	52027351	0	0	0	0	0.028	NA	10.41711	NA	NA	NA	chr2	51955997	52112771	ID=ASTEI20_042158;description=maternal_protein_pumilio%2C_transcript_variant_X1;ebi_biotype=protein_coding
chr2	52184769	52188043	0	0	0	0.025	0	NA	NA	NA	NA	NA	chr2	52186575	52209089	ID=ASTEI20_046177;description=kinesin-like_protein_Klp98A%2C_transcript_variant_X1;ebi_biotype=protein_coding
chr2	52184769	52188043	0	0	0	0.025	0	NA	NA	NA	NA	NA	chr2	52154526	52185839	ID=ASTEI20_041795;description=TBC1_domain_family_member_4%2C_transcript_variant_X6;ebi_biotype=protein_coding
chr2	52188313	52189530	0	0	0	0.017	0	NA	NA	NA	NA	NA	chr2	52186575	52209089	ID=ASTEI20_046177;description=kinesin-like_protein_Klp98A%2C_transcript_variant_X1;ebi_biotype=protein_coding
chr2	52232931	52233282	0.1	0	0	0.083	0	NA	NA	NA	NA	NA	.	-1	-1	.
chr2	52236741	52246945	0	0	0.028	0	0	5.328849	5.5304	7.550719	NA	NA	.	-1	-1	.
chr2	52338845	52340625	0	0	0	0.017	0	NA	19.315638	6.145653	8.009757	NA	.	-1	-1	.
chr2	52338878	52339626	0	0	0.083	0.117	0.194	NA	19.315638	6.145653	8.009757	NA	.	-1	-1	.
chr2	52442268	52444086	0	0	0	0.025	0	10.89211	NA	NA	NA	NA	chr2	52437917	52444277	ID=ASTEI20_035967;description=uncharacterized_LOC118502703%2C_transcript_variant_X12;ebi_biotype=protein_coding
chr2	52442268	52444086	0	0	0	0.025	0	10.89211	NA	NA	NA	NA	chr2	52437918	52444277	ID=ASTEI20_035967.R44739;Parent=ASTEI20_035967;description=uncharacterized_LOC118502703%2C_transcript_variant_X11;gene_ebi_biotype=protein_coding
chr2	52442268	52444086	0	0	0	0.025	0	10.89211	NA	NA	NA	NA	chr2	52437918	52444277	ID=ASTEI20_035967.R44743;Parent=ASTEI20_035967;description=uncharacterized_LOC118502703%2C_transcript_variant_X10;gene_ebi_biotype=protein_coding
chr2	52442268	52444086	0	0	0	0.025	0	10.89211	NA	NA	NA	NA	chr2	52437918	52444277	ID=ASTEI20_035967.R44744;Parent=ASTEI20_035967;description=uncharacterized_LOC118502703%2C_transcript_variant_X12;gene_ebi_biotype=protein_coding
[truncated: 2,782 more rows]
