# Supplementary material for: Genome Structural Variants Shape Adaptive Success of an Invasive Urban Malaria Vector Anopheles stephensi
Source: Mol Biol Evol. 2025 Jun 6;42(6):msaf140. doi: 10.1093/molbev/msaf140 (PMC12198770; doi:10.1093/molbev/msaf140)
Supplement: msaf140_Supplementary_Data [file msaf140_supplementary_data.zip › SuppTable6.txt]

chrom	start	end	B_af	M_af	K_af	L_af	T_af	B_sig_CLR	M_sig_CLR	K_sig_CLR	L_sig_CLR	T_sig_CLR	gene_chrom	gene_start	gene_end	gene_name
chrX	1218	3717	0.05	0	0	0.008	0	NA	NA	NA	NA	NA	.	-1	-1	.
chrX	1303	2876	0	0	0.194	0.092	0.139	NA	NA	NA	NA	NA	.	-1	-1	.
chrX	9224	29818	0	0	0	0.017	0	NA	NA	NA	NA	NA	.	-1	-1	.
chrX	28974	29424	0.05	0	0.028	0.017	0.083	NA	NA	NA	NA	NA	.	-1	-1	.
chrX	29229	29433	0	0	0	0.008	0	NA	NA	NA	NA	NA	.	-1	-1	.
chrX	70343	70924	0.1	0	0	0	0	NA	9.925991	27.172695	6.676193	NA	chrX	63288	72087	ID=ASTEI20_044494;description=diacylglycerol_lipase-alpha%2C_transcript_variant_X3;ebi_biotype=protein_coding
chrX	77993	78705	0	0	0.083	0.075	0	NA	15.415811	27.172695	6.676193	16.332829	.	-1	-1	.
chrX	118515	118618	0	0	0	0	0.056	21.134195	121.694691	44.621045	5.362131	36.32648	chrX	101883	238836	ID=ASTEI20_031158;description=double-stranded_RNA-specific_editase_Adar-like%2C_transcript_variant_X4;ebi_biotype=protein_coding
chrX	136149	136766	0	0	0.056	0	0	68.177307	126.619805	104.341609	96.381139	109.255533	chrX	101883	238836	ID=ASTEI20_031158;description=double-stranded_RNA-specific_editase_Adar-like%2C_transcript_variant_X4;ebi_biotype=protein_coding
chrX	136149	136766	0	0	0.056	0	0	68.177307	126.619805	104.341609	96.381139	109.255533	chrX	126028	174727	ID=ASTEI20_045772;description=pituitary_homeobox_homolog_Ptx1%2C_transcript_variant_X3;ebi_biotype=protein_coding
chrX	198907	199013	0	0	0.028	0	0	NA	87.147801	173.553492	7.878115	NA	chrX	194238	201434	ID=ASTEI20_034493;description=uridine_phosphorylase_1%2C_transcript_variant_X1;ebi_biotype=protein_coding
chrX	198907	199013	0	0	0.028	0	0	NA	87.147801	173.553492	7.878115	NA	chrX	101883	238836	ID=ASTEI20_031158;description=double-stranded_RNA-specific_editase_Adar-like%2C_transcript_variant_X4;ebi_biotype=protein_coding
chrX	309974	311200	0	0	0	0.017	0.056	NA	NA	NA	NA	NA	.	-1	-1	.
chrX	310705	311622	0	0	0.028	0.083	0.028	NA	NA	NA	NA	NA	.	-1	-1	.
chrX	312703	313681	0	0	0.028	0	0	NA	NA	NA	NA	NA	.	-1	-1	.
chrX	341038	341146	0	0	0	0.017	0.028	NA	7.878386	155.456929	14.042703	153.2946	chrX	340290	354645	ID=ASTEI20_040309;description=protein_single-minded-like%2C_transcript_variant_X3;ebi_biotype=protein_coding
chrX	368504	377845	0.4	0.111	0.889	0.95	1	NA	NA	353.659445	5.237734	116.413596	.	-1	-1	.
chrX	446287	446735	0	0	0	0	0.028	NA	25.54481	366.770372	17.954699	84.833499	.	-1	-1	.
chrX	513231	514161	0	0	0.028	0.017	0.083	NA	NA	319.017921	NA	NA	.	-1	-1	.
chrX	524156	524432	0	0.111	0	0	0	NA	NA	316.048229	NA	NA	.	-1	-1	.
chrX	542022	542155	0	0	0	0.017	0	NA	NA	155.395179	NA	NA	.	-1	-1	.
chrX	609715	610037	0	0.056	0	0.375	0	NA	NA	311.636258	NA	25.223015	.	-1	-1	.
chrX	705402	705565	0	0.056	0	0	0	NA	NA	NA	NA	10.899421	chrX	642760	722994	ID=ASTEI20_038790;description=neuronal_acetylcholine_receptor_subunit_alpha-7-like%2C_transcript_variant_X1;ebi_biotype=protein_coding
chrX	705402	705565	0	0.056	0	0	0	NA	NA	NA	NA	10.899421	chrX	647658	759569	ID=ASTEI20_044570;description=ELAV-like_protein_2%2C_transcript_variant_X1;ebi_biotype=protein_coding
chrX	721614	722116	0	0	0	0	0.028	NA	NA	NA	NA	NA	chrX	642760	722994	ID=ASTEI20_038790;description=neuronal_acetylcholine_receptor_subunit_alpha-7-like%2C_transcript_variant_X1;ebi_biotype=protein_coding
chrX	721614	722116	0	0	0	0	0.028	NA	NA	NA	NA	NA	chrX	647658	759569	ID=ASTEI20_044570;description=ELAV-like_protein_2%2C_transcript_variant_X1;ebi_biotype=protein_coding
chrX	724219	725105	0	0	0	0	0.028	NA	NA	NA	NA	NA	chrX	647658	759569	ID=ASTEI20_044570;description=ELAV-like_protein_2%2C_transcript_variant_X1;ebi_biotype=protein_coding
chrX	733003	733383	0	0.056	0	0	0	NA	NA	NA	NA	NA	chrX	647658	759569	ID=ASTEI20_044570;description=ELAV-like_protein_2%2C_transcript_variant_X1;ebi_biotype=protein_coding
chrX	733216	733326	0	0.111	0.444	0.1	0.611	NA	NA	NA	NA	NA	chrX	647658	759569	ID=ASTEI20_044570;description=ELAV-like_protein_2%2C_transcript_variant_X1;ebi_biotype=protein_coding
chrX	773515	776629	0.5	0.778	0.806	0.883	0.944	NA	NA	NA	NA	NA	.	-1	-1	.
chrX	776985	777699	0	0	0	0.017	0	NA	NA	NA	NA	NA	.	-1	-1	.
chrX	777103	777492	0.3	0.278	0.222	0.217	0.111	NA	NA	NA	NA	NA	.	-1	-1	.
chrX	952386	952649	0.1	0.056	0	0.017	0	NA	7.443584	NA	NA	NA	.	-1	-1	.
chrX	961575	961714	0.05	0	0.111	0	0	NA	NA	NA	NA	NA	.	-1	-1	.
chrX	988498	988612	0.05	0	0.056	0.2	0.444	NA	NA	NA	NA	NA	chrX	962532	1071998	ID=ASTEI20_035570;description=cadherin-86C%2C_transcript_variant_X2;ebi_biotype=protein_coding
chrX	1011766	1011947	0	0.222	0	0	0	NA	NA	NA	NA	NA	chrX	962532	1071998	ID=ASTEI20_035570;description=cadherin-86C%2C_transcript_variant_X2;ebi_biotype=protein_coding
chrX	1015755	1018331	0	0	0	0.125	0	NA	NA	NA	NA	NA	chrX	962532	1071998	ID=ASTEI20_035570;description=cadherin-86C%2C_transcript_variant_X2;ebi_biotype=protein_coding
chrX	1018923	1019208	0	0	0	0.075	0	NA	NA	NA	NA	NA	chrX	962532	1071998	ID=ASTEI20_035570;description=cadherin-86C%2C_transcript_variant_X2;ebi_biotype=protein_coding
chrX	1041358	1041481	0	0.056	0	0.158	0	NA	NA	NA	NA	NA	chrX	962532	1071998	ID=ASTEI20_035570;description=cadherin-86C%2C_transcript_variant_X2;ebi_biotype=protein_coding
chrX	1075505	1075820	0	0	0.056	0.008	0	NA	NA	NA	NA	NA	.	-1	-1	.
chrX	1103415	1103562	0	0	0.056	0	0.028	NA	NA	NA	NA	NA	.	-1	-1	.
chrX	1122075	1122238	0	0	0	0	0.028	NA	16.681356	NA	NA	NA	.	-1	-1	.
chrX	1129776	1130159	0	0	0	0	0.028	NA	16.681356	NA	NA	NA	.	-1	-1	.
chrX	1136162	1136370	0	0	0.083	0	0	NA	NA	NA	NA	NA	.	-1	-1	.
chrX	1244303	1244927	0	0	0	0.017	0	NA	NA	NA	NA	NA	.	-1	-1	.
chrX	1249521	1249675	0.2	0.167	0.444	0.475	0.083	NA	NA	NA	NA	NA	.	-1	-1	.
chrX	1252581	1252688	0.3	0.333	0.139	0.225	0.5	NA	NA	NA	NA	NA	.	-1	-1	.
chrX	1260393	1260519	0	0	0	0.017	0	NA	12.675051	NA	NA	NA	.	-1	-1	.
chrX	1269233	1269344	0	0	0.25	0.05	0.361	NA	12.675051	NA	NA	NA	.	-1	-1	.
chrX	1292194	1292439	0.2	0.333	0.167	0.3	0.389	NA	NA	NA	NA	NA	chrX	1269929	1323960	ID=ASTEI20_041683;description=serine/threonine-protein_kinase_32A%2C_transcript_variant_X3;ebi_biotype=protein_coding
chrX	1321005	1321112	0	0	0	0.017	0	76.887383	NA	NA	NA	NA	chrX	1269929	1323960	ID=ASTEI20_041683;description=serine/threonine-protein_kinase_32A%2C_transcript_variant_X3;ebi_biotype=protein_coding
chrX	1321086	1321713	0	0	0.083	0.05	0.028	76.887383	NA	NA	NA	NA	chrX	1269929	1323960	ID=ASTEI20_041683;description=serine/threonine-protein_kinase_32A%2C_transcript_variant_X3;ebi_biotype=protein_coding
chrX	1321277	1321715	0.35	0	0.111	0.267	0.111	77.62411	NA	NA	NA	NA	chrX	1269929	1323960	ID=ASTEI20_041683;description=serine/threonine-protein_kinase_32A%2C_transcript_variant_X3;ebi_biotype=protein_coding
chrX	1365532	1365656	0	0	0.111	0	0	NA	NA	NA	NA	NA	.	-1	-1	.
chrX	1367747	1367875	0.15	0	0	0	0	NA	NA	NA	NA	NA	.	-1	-1	.
chrX	1413560	1413780	0.2	0.111	0.417	0.192	0.222	NA	NA	NA	5.260907	NA	.	-1	-1	.
chrX	1425885	1426061	0.3	0	0	0	0	NA	NA	NA	NA	NA	.	-1	-1	.
chrX	1439491	1439974	0	0	0	0	0.028	NA	NA	NA	NA	NA	chrX	1438863	1470933	ID=ASTEI20_037463;description=dorsal-ventral_patterning_protein_Sog%2C_transcript_variant_X3;ebi_biotype=protein_coding
chrX	1460578	1461452	0	0	0.167	0.167	0.167	NA	NA	NA	NA	NA	chrX	1438863	1470933	ID=ASTEI20_037463;description=dorsal-ventral_patterning_protein_Sog%2C_transcript_variant_X3;ebi_biotype=protein_coding
chrX	1492469	1492634	0.35	0.333	0.194	0.375	0.611	NA	NA	NA	NA	NA	chrX	1478405	1498257	ID=ASTEI20_035687;description=cholesterol_7-desaturase%2C_transcript_variant_X2;ebi_biotype=protein_coding
chrX	1520973	1521538	0	0	0.028	0	0.194	NA	NA	NA	NA	NA	chrX	1515479	1524323	ID=ASTEI20_035429;description=rapamycin-insensitive_companion_of_mTOR;ebi_biotype=protein_coding
chrX	1521333	1521521	0	0	0	0.1	0	NA	NA	NA	NA	NA	chrX	1515479	1524323	ID=ASTEI20_035429;description=rapamycin-insensitive_companion_of_mTOR;ebi_biotype=protein_coding
chrX	1527502	1527741	0	0.111	0.028	0.025	0	NA	NA	NA	NA	NA	.	-1	-1	.
chrX	1565093	1565259	0	0	0	0	0.028	NA	NA	NA	NA	NA	chrX	1563912	1568539	ID=ASTEI20_041881;description=protein_mab-21;ebi_biotype=protein_coding
chrX	1570705	1571076	0	0.167	0	0.017	0.056	NA	NA	NA	NA	NA	chrX	1568819	1573997	ID=ASTEI20_037906.R48949;Parent=ASTEI20_037906;description=uncharacterized_LOC118503018%2C_transcript_variant_X3;gene_ebi_biotype=lncRNA
chrX	1570705	1571076	0	0.167	0	0.017	0.056	NA	NA	NA	NA	NA	chrX	1568819	1573997	ID=ASTEI20_037906;description=uncharacterized_LOC118503018%2C_transcript_variant_X3;ebi_biotype=lncRNA
chrX	1570705	1571076	0	0.167	0	0.017	0.056	NA	NA	NA	NA	NA	chrX	1568820	1573997	ID=ASTEI20_037906.R48948;Parent=ASTEI20_037906;description=uncharacterized_LOC118503018%2C_transcript_variant_X1;gene_ebi_biotype=lncRNA
chrX	1570705	1571076	0	0.167	0	0.017	0.056	NA	NA	NA	NA	NA	chrX	1568820	1573997	ID=ASTEI20_037906.R48950;Parent=ASTEI20_037906;description=uncharacterized_LOC118503018%2C_transcript_variant_X6;gene_ebi_biotype=lncRNA
chrX	1570705	1571076	0	0.167	0	0.017	0.056	NA	NA	NA	NA	NA	chrX	1568821	1573997	ID=ASTEI20_037906.R48945;Parent=ASTEI20_037906;description=uncharacterized_LOC118503018%2C_transcript_variant_X5;gene_ebi_biotype=lncRNA
chrX	1570705	1571076	0	0.167	0	0.017	0.056	NA	NA	NA	NA	NA	chrX	1568821	1573997	ID=ASTEI20_037906.R48946;Parent=ASTEI20_037906;description=uncharacterized_LOC118503018%2C_transcript_variant_X4;gene_ebi_biotype=lncRNA
chrX	1570705	1571076	0	0.167	0	0.017	0.056	NA	NA	NA	NA	NA	chrX	1568821	1573997	ID=ASTEI20_037906.R48947;Parent=ASTEI20_037906;description=uncharacterized_LOC118503018%2C_transcript_variant_X2;gene_ebi_biotype=lncRNA
chrX	1596932	1598335	0.1	0	0	0.175	0.222	NA	NA	NA	NA	NA	chrX	1597171	1598255	ID=ASTEI20_045482.R65546;Parent=ASTEI20_045482;description=uncharacterized_LOC118503092;gene_ebi_biotype=lncRNA
chrX	1596932	1598335	0.1	0	0	0.175	0.222	NA	NA	NA	NA	NA	chrX	1597171	1598255	ID=ASTEI20_045482;description=uncharacterized_LOC118503092;ebi_biotype=lncRNA
chrX	1597242	1597689	0	0	0	0.025	0	NA	NA	NA	NA	NA	chrX	1597171	1598255	ID=ASTEI20_045482.R65546;Parent=ASTEI20_045482;description=uncharacterized_LOC118503092;gene_ebi_biotype=lncRNA
chrX	1597242	1597689	0	0	0	0.025	0	NA	NA	NA	NA	NA	chrX	1597171	1598255	ID=ASTEI20_045482;description=uncharacterized_LOC118503092;ebi_biotype=lncRNA
chrX	1648857	1648995	0	0	0	0.133	0	NA	NA	NA	NA	NA	.	-1	-1	.
chrX	1686885	1687675	0.15	0	0	0	0	32.827571	NA	NA	NA	NA	chrX	1675860	1687418	ID=ASTEI20_044071;description=uncharacterized_LOC118503174%2C_transcript_variant_X2;ebi_biotype=protein_coding
chrX	1715567	1716083	0	0	0	0.017	0	98.666889	6.533174	NA	NA	24.432832	.	-1	-1	.
chrX	1758201	1758304	0	0	0.028	0	0.028	NA	NA	NA	NA	NA	chrX	1754693	1826757	ID=ASTEI20_036625;description=neurogenic_locus_Notch_protein%2C_transcript_variant_X2;ebi_biotype=protein_coding
chrX	1763490	1763617	0.2	0.167	0.333	0.342	0.056	NA	NA	NA	NA	NA	chrX	1754693	1826757	ID=ASTEI20_036625;description=neurogenic_locus_Notch_protein%2C_transcript_variant_X2;ebi_biotype=protein_coding
chrX	1780943	1781119	0.3	0	0	0	0	NA	9.0102	NA	NA	NA	chrX	1754693	1826757	ID=ASTEI20_036625;description=neurogenic_locus_Notch_protein%2C_transcript_variant_X2;ebi_biotype=protein_coding
chrX	1824828	1825033	0	0.056	0	0.008	0	NA	NA	NA	NA	NA	chrX	1754693	1826757	ID=ASTEI20_036625;description=neurogenic_locus_Notch_protein%2C_transcript_variant_X2;ebi_biotype=protein_coding
chrX	1834078	1834179	0	0	0	0.017	0	39.578964	NA	NA	NA	NA	.	-1	-1	.
chrX	1839289	1839398	0	0	0	0.025	0	39.578964	NA	NA	NA	NA	.	-1	-1	.
chrX	1849626	1849733	0	0	0	0.008	0	NA	NA	NA	NA	NA	.	-1	-1	.
chrX	1855973	1856232	0	0	0	0.05	0	NA	NA	NA	NA	NA	.	-1	-1	.
chrX	1857863	1858036	0	0.222	0	0.058	0	NA	NA	NA	NA	NA	.	-1	-1	.
chrX	1863188	1863871	0	0	0	0.025	0	NA	10.8789	NA	NA	NA	.	-1	-1	.
chrX	1884166	1884572	0	0	0	0	0.083	NA	NA	NA	NA	NA	.	-1	-1	.
chrX	1897151	1897418	0	0	0	0.008	0	NA	7.132341	NA	NA	NA	.	-1	-1	.
chrX	1901061	1901697	0	0	0	0.017	0	NA	7.132341	NA	NA	NA	.	-1	-1	.
chrX	1923315	1923446	0	0	0	0.008	0	NA	NA	NA	NA	NA	.	-1	-1	.
chrX	1956697	1956810	0.2	0.444	0.333	0.358	0.333	NA	NA	NA	NA	NA	.	-1	-1	.
chrX	1960890	1961005	0	0	0	0.008	0	NA	NA	NA	NA	NA	.	-1	-1	.
chrX	1964354	1964529	0	0	0	0.017	0	NA	NA	NA	NA	NA	.	-1	-1	.
chrX	2005002	2005246	0.4	0.111	0.333	0.375	0.278	NA	NA	NA	NA	NA	.	-1	-1	.
chrX	2067806	2068620	0.1	0.111	0.056	0.05	0.111	NA	NA	NA	NA	NA	.	-1	-1	.
chrX	2068166	2068520	0.05	0	0	0	0	NA	NA	NA	NA	NA	.	-1	-1	.
chrX	2107980	2108262	0.55	0.444	0.611	0.425	0.611	694.656819	NA	NA	NA	NA	.	-1	-1	.
chrX	2126834	2127026	0	0	0	0.025	0	964.343243	NA	NA	NA	NA	.	-1	-1	.
chrX	2143932	2145599	0.3	0.056	0.389	0.283	0.222	1010.513322	NA	186.011688	NA	NA	.	-1	-1	.
chrX	2161149	2161325	0	0	0.028	0.05	0	1006.400704	NA	63.692422	26.004422	NA	.	-1	-1	.
chrX	2179594	2180099	0	0	0	0.033	0	695.726821	NA	87.307573	NA	NA	.	-1	-1	.
chrX	2189233	2189348	0.9	0.222	0.611	0.5	0.333	427.067787	NA	62.432665	7.293165	NA	.	-1	-1	.
chrX	2213703	2213893	0.05	0.111	0.389	0.392	0.528	NA	NA	NA	NA	NA	chrX	2211546	2214665	ID=ASTEI20_032865;description=cation-independent_mannose-6-phosphate_receptor;ebi_biotype=protein_coding
chrX	2280757	2281459	0.15	0.111	0.25	0.408	0.25	NA	NA	NA	NA	NA	.	-1	-1	.
chrX	2288252	2288409	0	0	0	0.033	0	NA	NA	NA	NA	NA	.	-1	-1	.
chrX	2316240	2316347	0	0	0	0.025	0	NA	NA	52.156086	NA	33.9896	.	-1	-1	.
chrX	2334616	2334954	0	0.167	0	0.042	0	NA	NA	NA	NA	NA	.	-1	-1	.
chrX	2362710	2362882	0	0.111	0.028	0.1	0.028	NA	NA	NA	NA	NA	.	-1	-1	.
chrX	2365915	2366294	0	0.278	0	0.058	0	NA	NA	NA	NA	NA	.	-1	-1	.
chrX	2381744	2382059	0	0.056	0.056	0.083	0.028	NA	NA	NA	NA	NA	.	-1	-1	.
chrX	2386584	2387194	0	0	0.083	0.008	0.028	NA	NA	NA	NA	NA	.	-1	-1	.
chrX	2406676	2407651	0.1	0	0	0.292	0	NA	NA	NA	NA	NA	.	-1	-1	.
chrX	2407026	2407661	0	0	0	0	0.028	NA	NA	NA	NA	NA	.	-1	-1	.
chrX	2430935	2431105	0	0.056	0	0	0	NA	NA	NA	NA	NA	.	-1	-1	.
chrX	2438389	2438537	0.1	0	0.028	0.017	0.028	NA	NA	NA	NA	NA	.	-1	-1	.
chrX	2472730	2473667	0	0	0.056	0.017	0.056	25.404412	NA	NA	NA	NA	.	-1	-1	.
chrX	2491170	2491297	0	0	0	0.033	0	NA	NA	NA	NA	NA	.	-1	-1	.
chrX	2506284	2506599	0	0	0	0.008	0	NA	NA	NA	NA	NA	.	-1	-1	.
chrX	2522820	2524207	0.3	0.111	0.722	0.608	0.25	NA	NA	NA	NA	NA	.	-1	-1	.
chrX	2541564	2541694	0	0	0.083	0.067	0	NA	NA	NA	NA	NA	.	-1	-1	.
chrX	2563828	2563965	0.1	0	0	0	0	NA	NA	NA	NA	NA	chrX	2548353	2587339	ID=ASTEI20_034942;description=guanine_nucleotide-releasing_factor_2%2C_transcript_variant_X6;ebi_biotype=protein_coding
chrX	2608623	2609353	0	0	0.111	0.05	0.25	NA	NA	NA	NA	NA	chrX	2608280	2609583	ID=ASTEI20_037770;description=osteopontin-like;ebi_biotype=protein_coding
chrX	2608623	2609353	0	0	0.111	0.05	0.25	NA	NA	NA	NA	NA	chrX	2607069	2643741	ID=ASTEI20_033276;description=serine-rich_adhesin_for_platelets-like;ebi_biotype=protein_coding
chrX	2608883	2609361	0	0.056	0	0	0	NA	NA	NA	NA	NA	chrX	2608280	2609583	ID=ASTEI20_037770;description=osteopontin-like;ebi_biotype=protein_coding
chrX	2608883	2609361	0	0.056	0	0	0	NA	NA	NA	NA	NA	chrX	2607069	2643741	ID=ASTEI20_033276;description=serine-rich_adhesin_for_platelets-like;ebi_biotype=protein_coding
chrX	2609112	2609365	0	0	0.028	0.033	0.028	NA	NA	NA	NA	NA	chrX	2608280	2609583	ID=ASTEI20_037770;description=osteopontin-like;ebi_biotype=protein_coding
chrX	2609112	2609365	0	0	0.028	0.033	0.028	NA	NA	NA	NA	NA	chrX	2607069	2643741	ID=ASTEI20_033276;description=serine-rich_adhesin_for_platelets-like;ebi_biotype=protein_coding
chrX	2647043	2647267	0.05	0	0	0	0	NA	NA	NA	NA	NA	.	-1	-1	.
chrX	2679016	2679745	0	0	0.028	0.017	0	NA	NA	NA	NA	NA	.	-1	-1	.
chrX	2679068	2679458	0.1	0.333	0	0.183	0.111	NA	NA	NA	NA	NA	.	-1	-1	.
chrX	2689919	2690071	0.05	0	0	0.008	0.028	NA	34.659872	31.512201	8.547252	16.045015	.	-1	-1	.
chrX	2689939	2690080	0.45	0.611	0.889	0.708	0.917	NA	34.659872	31.512201	8.547252	16.045015	.	-1	-1	.
chrX	2750235	2751014	0	0	0	0.025	0	NA	NA	NA	NA	NA	.	-1	-1	.
chrX	2750492	2750957	0	0	0	0.092	0	NA	NA	NA	NA	NA	.	-1	-1	.
chrX	2755366	2755490	0.05	0	0.056	0	0	NA	NA	NA	NA	NA	.	-1	-1	.
chrX	2755556	2755938	0.1	0	0	0	0	NA	NA	NA	NA	NA	.	-1	-1	.
chrX	2770311	2770631	0	0	0	0	0.028	NA	NA	NA	NA	NA	.	-1	-1	.
chrX	2824341	2824667	0	0.111	0	0	0	NA	NA	NA	NA	NA	.	-1	-1	.
chrX	2876503	2881071	0.6	0.222	0.722	0.8	0.889	NA	NA	NA	NA	NA	chrX	2879593	2881498	ID=ASTEI20_034978.R42769;Parent=ASTEI20_034978;description=uncharacterized_LOC118503973;gene_ebi_biotype=lncRNA
chrX	2876503	2881071	0.6	0.222	0.722	0.8	0.889	NA	NA	NA	NA	NA	chrX	2879593	2881498	ID=ASTEI20_034978;description=uncharacterized_LOC118503973;ebi_biotype=lncRNA
chrX	2898856	2898986	0	0	0	0.142	0.306	NA	NA	NA	NA	NA	chrX	2894829	2903805	ID=ASTEI20_037549;description=katanin_p80_WD40_repeat-containing_subunit_B1;ebi_biotype=protein_coding
chrX	2948694	2948854	0	0.222	0.139	0.167	0.306	NA	NA	NA	NA	NA	.	-1	-1	.
chrX	2966402	2966588	0.05	0	0	0.008	0	NA	NA	NA	NA	NA	.	-1	-1	.
chrX	2980576	2980688	0	0.222	0.111	0.108	0.333	NA	NA	NA	NA	NA	.	-1	-1	.
chrX	3000348	3000585	0.05	0	0	0.025	0	NA	NA	NA	NA	NA	chrX	2992226	3008424	ID=ASTEI20_035287;description=zinc_finger_SWIM_domain-containing_protein_8%2C_transcript_variant_X1;ebi_biotype=protein_coding
chrX	3011718	3012194	0	0	0	0	0.028	NA	NA	NA	NA	NA	.	-1	-1	.
chrX	3012468	3012571	0	0.278	0	0.1	0.083	NA	NA	NA	NA	NA	.	-1	-1	.
chrX	3032665	3032869	0.2	0.167	0.167	0.1	0.333	34.273324	NA	NA	NA	NA	chrX	3030387	3035511	ID=ASTEI20_031829;description=UNC93-like_protein_MFSD11;ebi_biotype=protein_coding
chrX	3052236	3052423	0.35	0.222	0.083	0.125	0	32.198807	NA	NA	NA	NA	chrX	3048139	3058611	ID=ASTEI20_034139;description=integrin_alpha-PS1%2C_transcript_variant_X1;ebi_biotype=protein_coding
chrX	3052236	3052423	0.35	0.222	0.083	0.125	0	32.198807	NA	NA	NA	NA	chrX	3044965	3065367	ID=ASTEI20_036574;description=proteasome_activator_complex_subunit_3%2C_transcript_variant_X2;ebi_biotype=protein_coding
chrX	3098785	3098891	0	0	0.083	0.033	0.083	NA	NA	NA	NA	NA	.	-1	-1	.
chrX	3177752	3177855	0	0	0.083	0.008	0.028	NA	NA	NA	NA	NA	.	-1	-1	.
chrX	3180915	3186338	0.1	0.111	0.722	0.825	0.778	NA	NA	NA	NA	NA	.	-1	-1	.
chrX	3203835	3205881	0.05	0	0.083	0.008	0.028	NA	NA	NA	NA	NA	.	-1	-1	.
chrX	3229862	3230860	0	0.056	0.028	0.125	0.028	NA	NA	NA	NA	NA	.	-1	-1	.
chrX	3231430	3232040	0	0.222	0.139	0.033	0.083	NA	NA	NA	NA	NA	.	-1	-1	.
chrX	3243977	3244592	0	0	0	0.008	0	NA	NA	NA	NA	NA	.	-1	-1	.
chrX	3274301	3274584	0	0	0	0	0.139	NA	NA	NA	NA	NA	.	-1	-1	.
chrX	3274450	3274567	0.15	0	0	0	0	NA	NA	NA	NA	NA	.	-1	-1	.
chrX	3306910	3307215	0	0	0.028	0	0	NA	NA	NA	NA	NA	.	-1	-1	.
chrX	3351111	3351217	0.15	0	0	0.008	0.083	NA	NA	NA	NA	NA	.	-1	-1	.
chrX	3352665	3352836	0	0.056	0	0.167	0	NA	NA	NA	NA	NA	.	-1	-1	.
chrX	3357128	3357293	0	0.222	0.111	0.133	0	NA	NA	NA	NA	NA	.	-1	-1	.
chrX	3369239	3369402	0	0	0	0.008	0	NA	NA	NA	NA	NA	.	-1	-1	.
chrX	3380869	3381622	0	0	0.056	0.017	0	NA	NA	NA	NA	NA	.	-1	-1	.
chrX	3405145	3405569	0.05	0	0	0	0	NA	NA	NA	NA	NA	.	-1	-1	.
chrX	3429737	3429846	0	0	0.056	0	0	NA	NA	NA	NA	NA	chrX	3413657	3440378	ID=ASTEI20_040130;description=putative_transcription_factor_SOX-15%2C_transcript_variant_X1;ebi_biotype=protein_coding
chrX	3440320	3441116	0	0	0.028	0	0	NA	NA	NA	NA	NA	chrX	3440895	3443156	ID=ASTEI20_044451;description=brahma-associated_protein_of_60_kDa-like;ebi_biotype=protein_coding
chrX	3440320	3441116	0	0	0.028	0	0	NA	NA	NA	NA	NA	chrX	3413657	3440378	ID=ASTEI20_040130;description=putative_transcription_factor_SOX-15%2C_transcript_variant_X1;ebi_biotype=protein_coding
chrX	3498703	3498958	0.1	0	0.056	0.008	0.028	NA	NA	NA	NA	NA	chrX	3494980	3502465	ID=ASTEI20_040882;description=EF-hand_calcium-binding_domain-containing_protein_1-like%2C_transcript_variant_X3;ebi_biotype=protein_coding
chrX	3540456	3540579	0.3	0.222	0.333	0.25	0.167	NA	NA	NA	NA	NA	chrX	3510649	3550384	ID=ASTEI20_033580;description=TOX_high_mobility_group_box_family_member_3-like%2C_transcript_variant_X2;ebi_biotype=protein_coding
chrX	3571599	3572366	0	0	0	0.025	0.083	NA	NA	NA	NA	NA	.	-1	-1	.
chrX	3572169	3572366	0	0	0	0.05	0	NA	NA	NA	NA	NA	.	-1	-1	.
chrX	3576897	3577073	0	0	0	0	0.028	NA	NA	NA	NA	NA	chrX	3574773	3586010	ID=ASTEI20_041178;description=protein_Mo25%2C_transcript_variant_X3;ebi_biotype=protein_coding
chrX	3583798	3583956	0	0	0	0	0.083	NA	NA	NA	NA	NA	chrX	3574773	3586010	ID=ASTEI20_041178;description=protein_Mo25%2C_transcript_variant_X3;ebi_biotype=protein_coding
chrX	3594469	3594607	0	0.278	0	0.408	0	NA	NA	NA	NA	NA	chrX	3592088	3607677	ID=ASTEI20_033749;description=integrin_beta-PS%2C_transcript_variant_X1;ebi_biotype=protein_coding
chrX	3610803	3610963	0.15	0.167	0.056	0.392	0.167	NA	NA	NA	NA	NA	.	-1	-1	.
chrX	3611361	3611471	0	0	0.028	0.017	0.139	NA	NA	NA	NA	NA	chrX	3611196	3615173	ID=ASTEI20_036259;description=protein_PELPK1-like;ebi_biotype=protein_coding
chrX	3613248	3613525	0	0	0	0.017	0	NA	NA	NA	NA	NA	chrX	3611196	3615173	ID=ASTEI20_036259;description=protein_PELPK1-like;ebi_biotype=protein_coding
chrX	3671608	3671845	0	0	0	0	0.028	NA	NA	NA	NA	NA	.	-1	-1	.
chrX	3676119	3677788	0.8	0.667	0.944	0.942	1	NA	NA	NA	NA	NA	.	-1	-1	.
chrX	3681075	3681516	0	0	0	0	0.056	NA	NA	NA	NA	NA	chrX	3680098	3696922	ID=ASTEI20_036046;description=forkhead_box_protein_K2-like%2C_transcript_variant_X2;ebi_biotype=protein_coding
chrX	3762185	3762319	0.3	0	0	0	0.083	NA	6.685866	NA	NA	NA	chrX	3752908	3782240	ID=ASTEI20_040737;description=glycine%2C_alanine_and_asparagine-rich_protein%2C_transcript_variant_X6;ebi_biotype=protein_coding
chrX	3787185	3787354	0.05	0	0	0	0	NA	18.178893	NA	5.435193	NA	chrX	3785123	3804801	ID=ASTEI20_039257.R51734;Parent=ASTEI20_039257;description=uncharacterized_LOC118504897%2C_transcript_variant_X1;gene_ebi_biotype=lncRNA
chrX	3787185	3787354	0.05	0	0	0	0	NA	18.178893	NA	5.435193	NA	chrX	3785123	3804801	ID=ASTEI20_039257.R51735;Parent=ASTEI20_039257;description=uncharacterized_LOC118504897%2C_transcript_variant_X3;gene_ebi_biotype=lncRNA
chrX	3787185	3787354	0.05	0	0	0	0	NA	18.178893	NA	5.435193	NA	chrX	3785123	3804801	ID=ASTEI20_039257.R51736;Parent=ASTEI20_039257;description=uncharacterized_LOC118504897%2C_transcript_variant_X2;gene_ebi_biotype=lncRNA
chrX	3787185	3787354	0.05	0	0	0	0	NA	18.178893	NA	5.435193	NA	chrX	3785123	3804801	ID=ASTEI20_039257.R51737;Parent=ASTEI20_039257;description=uncharacterized_LOC118504897%2C_transcript_variant_X4;gene_ebi_biotype=lncRNA
chrX	3787185	3787354	0.05	0	0	0	0	NA	18.178893	NA	5.435193	NA	chrX	3785123	3804801	ID=ASTEI20_039257;description=uncharacterized_LOC118504897%2C_transcript_variant_X2;ebi_biotype=lncRNA
chrX	3791105	3791412	0	0	0	0.017	0	NA	18.178893	NA	5.435193	NA	chrX	3785123	3804801	ID=ASTEI20_039257.R51734;Parent=ASTEI20_039257;description=uncharacterized_LOC118504897%2C_transcript_variant_X1;gene_ebi_biotype=lncRNA
chrX	3791105	3791412	0	0	0	0.017	0	NA	18.178893	NA	5.435193	NA	chrX	3785123	3804801	ID=ASTEI20_039257.R51735;Parent=ASTEI20_039257;description=uncharacterized_LOC118504897%2C_transcript_variant_X3;gene_ebi_biotype=lncRNA
chrX	3791105	3791412	0	0	0	0.017	0	NA	18.178893	NA	5.435193	NA	chrX	3785123	3804801	ID=ASTEI20_039257.R51736;Parent=ASTEI20_039257;description=uncharacterized_LOC118504897%2C_transcript_variant_X2;gene_ebi_biotype=lncRNA
chrX	3791105	3791412	0	0	0	0.017	0	NA	18.178893	NA	5.435193	NA	chrX	3785123	3804801	ID=ASTEI20_039257.R51737;Parent=ASTEI20_039257;description=uncharacterized_LOC118504897%2C_transcript_variant_X4;gene_ebi_biotype=lncRNA
chrX	3791105	3791412	0	0	0	0.017	0	NA	18.178893	NA	5.435193	NA	chrX	3785123	3804801	ID=ASTEI20_039257;description=uncharacterized_LOC118504897%2C_transcript_variant_X2;ebi_biotype=lncRNA
chrX	3798833	3798953	0	0.056	0	0.15	0.083	NA	NA	NA	NA	NA	chrX	3785123	3804801	ID=ASTEI20_039257.R51734;Parent=ASTEI20_039257;description=uncharacterized_LOC118504897%2C_transcript_variant_X1;gene_ebi_biotype=lncRNA
chrX	3798833	3798953	0	0.056	0	0.15	0.083	NA	NA	NA	NA	NA	chrX	3785123	3804801	ID=ASTEI20_039257.R51735;Parent=ASTEI20_039257;description=uncharacterized_LOC118504897%2C_transcript_variant_X3;gene_ebi_biotype=lncRNA
chrX	3798833	3798953	0	0.056	0	0.15	0.083	NA	NA	NA	NA	NA	chrX	3785123	3804801	ID=ASTEI20_039257.R51736;Parent=ASTEI20_039257;description=uncharacterized_LOC118504897%2C_transcript_variant_X2;gene_ebi_biotype=lncRNA
chrX	3798833	3798953	0	0.056	0	0.15	0.083	NA	NA	NA	NA	NA	chrX	3785123	3804801	ID=ASTEI20_039257.R51737;Parent=ASTEI20_039257;description=uncharacterized_LOC118504897%2C_transcript_variant_X4;gene_ebi_biotype=lncRNA
chrX	3798833	3798953	0	0.056	0	0.15	0.083	NA	NA	NA	NA	NA	chrX	3785123	3804801	ID=ASTEI20_039257;description=uncharacterized_LOC118504897%2C_transcript_variant_X2;ebi_biotype=lncRNA
chrX	3817731	3817887	0.25	0.278	0	0.175	0.111	NA	NA	NA	NA	NA	.	-1	-1	.
chrX	3818191	3818522	0	0	0.139	0	0	NA	NA	NA	NA	NA	.	-1	-1	.
chrX	3843008	3843880	0	0	0	0	0.028	NA	NA	NA	5.31652	NA	.	-1	-1	.
chrX	3843132	3843567	0	0	0	0.017	0.056	NA	NA	NA	5.31652	NA	.	-1	-1	.
chrX	3850103	3850210	0	0	0.167	0	0.278	NA	NA	NA	NA	NA	chrX	3846838	3857333	ID=ASTEI20_032908;description=mucin-19-like;ebi_biotype=protein_coding
chrX	3891737	3892074	0.2	0.111	0.611	0.042	0.306	NA	33.909851	NA	NA	NA	chrX	3881179	3904049	ID=ASTEI20_040445;description=neuromedin-K_receptor;ebi_biotype=protein_coding
chrX	3926267	3927129	0	0	0	0	0.111	NA	NA	NA	NA	NA	chrX	3922946	3931083	ID=ASTEI20_045554;description=kinesin-like_protein_KIF19;ebi_biotype=protein_coding
chrX	3967150	3972563	0.6	0.556	0.917	0.9	1	NA	NA	NA	NA	NA	.	-1	-1	.
chrX	3983177	3989431	0	0	0.028	0	0	NA	NA	NA	NA	NA	.	-1	-1	.
chrX	3989305	3989476	0	0	0	0	0.167	NA	NA	NA	NA	NA	.	-1	-1	.
chrX	3997524	3997630	0	0	0.028	0	0	31.825197	NA	NA	NA	NA	.	-1	-1	.
chrX	4024979	4025966	0	0	0.056	0	0	NA	NA	NA	NA	NA	.	-1	-1	.
chrX	4037206	4037482	0	0	0	0	0.028	NA	NA	NA	NA	NA	.	-1	-1	.
chrX	4045883	4046064	0	0	0.056	0	0	NA	NA	NA	NA	NA	.	-1	-1	.
chrX	4080071	4080195	0	0.222	0.139	0.208	0.111	NA	7.040938	NA	NA	NA	.	-1	-1	.
chrX	4081841	4082269	0	0.056	0	0	0	NA	7.040938	NA	NA	NA	.	-1	-1	.
chrX	4207282	4207390	0	0	0	0.05	0.111	NA	16.302791	NA	NA	NA	.	-1	-1	.
chrX	4208546	4208687	0.1	0	0.056	0.075	0.028	NA	16.302791	NA	NA	NA	.	-1	-1	.
chrX	4232641	4232913	0	0	0.083	0	0	NA	NA	NA	NA	NA	chrX	4210734	4275551	ID=ASTEI20_034267;description=paired_box_protein_Pax-1-like%2C_transcript_variant_X1;ebi_biotype=protein_coding
chrX	4262119	4262244	0	0	0	0	0.056	NA	NA	NA	NA	NA	chrX	4210734	4275551	ID=ASTEI20_034267;description=paired_box_protein_Pax-1-like%2C_transcript_variant_X1;ebi_biotype=protein_coding
chrX	4282613	4289785	0	0	0.139	0.125	0.111	NA	NA	NA	NA	NA	.	-1	-1	.
chrX	4285878	4288233	0	0	0	0.017	0.028	NA	NA	NA	NA	NA	.	-1	-1	.
chrX	4287227	4291887	0	0	0.056	0.133	0.083	NA	NA	NA	NA	NA	.	-1	-1	.
chrX	4320750	4321008	0.05	0	0	0	0	NA	NA	NA	NA	NA	.	-1	-1	.
chrX	4351778	4351957	0	0	0	0.017	0.028	NA	NA	NA	NA	NA	chrX	4347643	4376938	ID=ASTEI20_039875;description=cytosolic_carboxypeptidase_Nna1-like%2C_transcript_variant_X2;ebi_biotype=protein_coding
chrX	4351778	4351957	0	0	0	0.017	0.028	NA	NA	NA	NA	NA	chrX	4348396	4383429	ID=ASTEI20_035927;description=glutamine-dependent_NAD(+)_synthetase%2C_transcript_variant_X2;ebi_biotype=protein_coding
chrX	4383029	4383217	0	0	0	0.008	0	NA	NA	NA	NA	NA	chrX	4348396	4383429	ID=ASTEI20_035927;description=glutamine-dependent_NAD(+)_synthetase%2C_transcript_variant_X2;ebi_biotype=protein_coding
chrX	4384483	4384851	0	0	0	0	0.056	NA	NA	NA	NA	NA	.	-1	-1	.
chrX	4417890	4418499	0	0.111	0	0	0	NA	NA	NA	NA	NA	.	-1	-1	.
chrX	4435350	4435499	0	0	0.028	0	0	NA	NA	NA	NA	NA	.	-1	-1	.
chrX	4450506	4450622	0.1	0	0.083	0	0	NA	6.973408	NA	NA	NA	chrX	4447094	4454540	ID=ASTEI20_035483;description=rab11_family-interacting_protein_5;ebi_biotype=protein_coding
chrX	4455504	4455826	0.05	0	0	0	0	NA	6.973408	NA	NA	NA	.	-1	-1	.
chrX	4525144	4525408	0.1	0.111	0.528	0.375	0.611	NA	547.656891	NA	NA	NA	.	-1	-1	.
chrX	4535017	4535824	0	0	0	0.008	0.028	NA	285.831497	NA	NA	NA	.	-1	-1	.
chrX	4558770	4558971	0	0	0	0.017	0	81.374845	7.66148	NA	11.530759	NA	.	-1	-1	.
chrX	4562108	4562216	0	0	0	0.117	0.028	81.374845	19.600975	NA	11.530759	NA	.	-1	-1	.
chrX	4589703	4593639	0	0	0	0	0.056	1357.16763	10.846986	NA	NA	NA	.	-1	-1	.
chrX	4590494	4590692	0	0	0.056	0.017	0	1357.16763	10.846986	NA	NA	NA	.	-1	-1	.
chrX	4601494	4601645	0.6	0.556	0.194	0.75	0.806	1543.085443	NA	NA	12.469456	NA	chrX	4595898	4698125	ID=ASTEI20_039570;description=eye-specific_diacylglycerol_kinase%2C_transcript_variant_X3;ebi_biotype=protein_coding
chrX	4626259	4626736	0	0	0	0.017	0.139	1703.325228	40.250219	NA	66.837137	55.051151	chrX	4595898	4698125	ID=ASTEI20_039570;description=eye-specific_diacylglycerol_kinase%2C_transcript_variant_X3;ebi_biotype=protein_coding
chrX	4626259	4626736	0	0	0	0.017	0.139	1703.325228	40.250219	NA	66.837137	55.051151	chrX	4608829	4698125	ID=ASTEI20_039570.R52329;Parent=ASTEI20_039570;description=eye-specific_diacylglycerol_kinase%2C_transcript_variant_X3;gene_ebi_biotype=protein_coding
chrX	4633931	4634126	0	0.167	0	0	0	1754.022141	NA	NA	16.05276	55.051151	chrX	4595898	4698125	ID=ASTEI20_039570;description=eye-specific_diacylglycerol_kinase%2C_transcript_variant_X3;ebi_biotype=protein_coding
chrX	4633931	4634126	0	0.167	0	0	0	1754.022141	NA	NA	16.05276	55.051151	chrX	4608829	4698125	ID=ASTEI20_039570.R52329;Parent=ASTEI20_039570;description=eye-specific_diacylglycerol_kinase%2C_transcript_variant_X3;gene_ebi_biotype=protein_coding
chrX	4638319	4638676	0	0	0.028	0.008	0.028	1768.28922	NA	NA	6.037302	55.051151	chrX	4595898	4698125	ID=ASTEI20_039570;description=eye-specific_diacylglycerol_kinase%2C_transcript_variant_X3;ebi_biotype=protein_coding
chrX	4638319	4638676	0	0	0.028	0.008	0.028	1768.28922	NA	NA	6.037302	55.051151	chrX	4608829	4698125	ID=ASTEI20_039570.R52329;Parent=ASTEI20_039570;description=eye-specific_diacylglycerol_kinase%2C_transcript_variant_X3;gene_ebi_biotype=protein_coding
chrX	4638319	4638676	0	0	0.028	0.008	0.028	1768.28922	NA	NA	6.037302	55.051151	chrX	4634950	4642607	ID=ASTEI20_035013.R42832;Parent=ASTEI20_035013;description=uncharacterized_LOC118505569;gene_ebi_biotype=lncRNA
chrX	4638319	4638676	0	0	0.028	0.008	0.028	1768.28922	NA	NA	6.037302	55.051151	chrX	4634950	4642607	ID=ASTEI20_035013;description=uncharacterized_LOC118505569;ebi_biotype=lncRNA
chrX	4638494	4638676	0.8	0.5	0.444	0.725	0.722	1768.28922	NA	NA	6.037302	55.051151	chrX	4595898	4698125	ID=ASTEI20_039570;description=eye-specific_diacylglycerol_kinase%2C_transcript_variant_X3;ebi_biotype=protein_coding
chrX	4638494	4638676	0.8	0.5	0.444	0.725	0.722	1768.28922	NA	NA	6.037302	55.051151	chrX	4608829	4698125	ID=ASTEI20_039570.R52329;Parent=ASTEI20_039570;description=eye-specific_diacylglycerol_kinase%2C_transcript_variant_X3;gene_ebi_biotype=protein_coding
chrX	4638494	4638676	0.8	0.5	0.444	0.725	0.722	1768.28922	NA	NA	6.037302	55.051151	chrX	4634950	4642607	ID=ASTEI20_035013.R42832;Parent=ASTEI20_035013;description=uncharacterized_LOC118505569;gene_ebi_biotype=lncRNA
chrX	4638494	4638676	0.8	0.5	0.444	0.725	0.722	1768.28922	NA	NA	6.037302	55.051151	chrX	4634950	4642607	ID=ASTEI20_035013;description=uncharacterized_LOC118505569;ebi_biotype=lncRNA
chrX	4639110	4639261	0.9	0.778	0.417	0.758	0.667	1768.28922	NA	NA	6.037302	55.051151	chrX	4595898	4698125	ID=ASTEI20_039570;description=eye-specific_diacylglycerol_kinase%2C_transcript_variant_X3;ebi_biotype=protein_coding
chrX	4639110	4639261	0.9	0.778	0.417	0.758	0.667	1768.28922	NA	NA	6.037302	55.051151	chrX	4608829	4698125	ID=ASTEI20_039570.R52329;Parent=ASTEI20_039570;description=eye-specific_diacylglycerol_kinase%2C_transcript_variant_X3;gene_ebi_biotype=protein_coding
chrX	4639110	4639261	0.9	0.778	0.417	0.758	0.667	1768.28922	NA	NA	6.037302	55.051151	chrX	4634950	4642607	ID=ASTEI20_035013.R42832;Parent=ASTEI20_035013;description=uncharacterized_LOC118505569;gene_ebi_biotype=lncRNA
chrX	4639110	4639261	0.9	0.778	0.417	0.758	0.667	1768.28922	NA	NA	6.037302	55.051151	chrX	4634950	4642607	ID=ASTEI20_035013;description=uncharacterized_LOC118505569;ebi_biotype=lncRNA
chrX	4658488	4658596	0	0	0.083	0	0	1683.655095	NA	35.740419	5.850659	NA	chrX	4595898	4698125	ID=ASTEI20_039570;description=eye-specific_diacylglycerol_kinase%2C_transcript_variant_X3;ebi_biotype=protein_coding
chrX	4658488	4658596	0	0	0.083	0	0	1683.655095	NA	35.740419	5.850659	NA	chrX	4608829	4698125	ID=ASTEI20_039570.R52329;Parent=ASTEI20_039570;description=eye-specific_diacylglycerol_kinase%2C_transcript_variant_X3;gene_ebi_biotype=protein_coding
chrX	4686924	4687087	0.3	0.222	0.056	0.05	0.083	1358.10467	NA	NA	12.939281	NA	chrX	4595898	4698125	ID=ASTEI20_039570;description=eye-specific_diacylglycerol_kinase%2C_transcript_variant_X3;ebi_biotype=protein_coding
chrX	4686924	4687087	0.3	0.222	0.056	0.05	0.083	1358.10467	NA	NA	12.939281	NA	chrX	4608829	4698125	ID=ASTEI20_039570.R52329;Parent=ASTEI20_039570;description=eye-specific_diacylglycerol_kinase%2C_transcript_variant_X3;gene_ebi_biotype=protein_coding
chrX	4742789	4743010	0.2	0.111	0.111	0.133	0.222	229.471317	NA	NA	NA	NA	.	-1	-1	.
chrX	4749903	4750348	0	0	0	0.042	0	159.128908	NA	NA	7.695869	NA	.	-1	-1	.
chrX	4754166	4754851	0	0.056	0	0	0	167.790818	NA	NA	7.695869	NA	chrX	4754484	4756795	ID=ASTEI20_038712.R50627;Parent=ASTEI20_038712;description=uncharacterized_LOC118505564;gene_ebi_biotype=lncRNA
chrX	4754166	4754851	0	0.056	0	0	0	167.790818	NA	NA	7.695869	NA	chrX	4754484	4756795	ID=ASTEI20_038712;description=uncharacterized_LOC118505564;ebi_biotype=lncRNA
chrX	4878707	4878924	0	0.167	0	0.108	0	NA	NA	NA	NA	NA	.	-1	-1	.
chrX	4886254	4886712	0	0	0	0	0.028	NA	NA	NA	NA	NA	.	-1	-1	.
chrX	4892685	4892882	0	0	0	0	0.111	NA	NA	NA	NA	NA	.	-1	-1	.
chrX	4994109	4995278	0.5	0.278	0.833	0.842	0.722	NA	NA	NA	NA	NA	.	-1	-1	.
chrX	4995509	4995790	0	0	0.194	0.008	0.028	NA	NA	NA	NA	NA	.	-1	-1	.
chrX	5094885	5095099	0	0.111	0	0.067	0	NA	NA	NA	NA	NA	chrX	5086287	5119872	ID=ASTEI20_038044;description=ephrin_type-B_receptor_1%2C_transcript_variant_X1;ebi_biotype=protein_coding
chrX	5111439	5111820	0.1	0	0	0	0	NA	NA	NA	NA	NA	chrX	5086287	5119872	ID=ASTEI20_038044;description=ephrin_type-B_receptor_1%2C_transcript_variant_X1;ebi_biotype=protein_coding
chrX	5133154	5134455	0	0	0.028	0	0	NA	NA	NA	NA	NA	.	-1	-1	.
chrX	5182487	5183513	0.1	0	0.444	0.367	0.583	NA	NA	NA	NA	NA	.	-1	-1	.
chrX	5194203	5195011	0.35	0.111	0.194	0.433	0.167	NA	NA	NA	NA	NA	.	-1	-1	.
chrX	5203066	5203595	0.05	0	0.028	0.008	0	NA	NA	NA	NA	14.098056	.	-1	-1	.
chrX	5304012	5304216	0.2	0.222	0.111	0.15	0	NA	NA	NA	NA	NA	chrX	5298176	5305025	ID=ASTEI20_033915;description=ras-GEF_domain-containing_family_member_1B-like%2C_transcript_variant_X2;ebi_biotype=protein_coding
chrX	5311263	5312137	0.2	0.111	0.778	0.817	0.778	NA	NA	NA	NA	NA	.	-1	-1	.
chrX	5313723	5313833	0	0	0.028	0.033	0	NA	NA	NA	NA	NA	.	-1	-1	.
chrX	5337902	5338102	0	0	0.028	0	0	NA	NA	NA	NA	NA	.	-1	-1	.
chrX	5447950	5448090	0	0.111	0.028	0.183	0.194	NA	NA	NA	NA	NA	chrX	5367754	5506933	ID=ASTEI20_041164;description=alpha-2Db_adrenergic_receptor%2C_transcript_variant_X6;ebi_biotype=protein_coding
chrX	5451325	5451663	0	0	0.194	0.042	0	NA	NA	NA	NA	NA	chrX	5367754	5506933	ID=ASTEI20_041164;description=alpha-2Db_adrenergic_receptor%2C_transcript_variant_X6;ebi_biotype=protein_coding
chrX	5471410	5475077	0	0	0.056	0.075	0.056	NA	NA	NA	NA	13.937895	chrX	5367754	5506933	ID=ASTEI20_041164;description=alpha-2Db_adrenergic_receptor%2C_transcript_variant_X6;ebi_biotype=protein_coding
chrX	5525198	5525303	0	0	0	0.033	0	NA	NA	NA	NA	NA	.	-1	-1	.
chrX	5532374	5532703	0	0	0	0.017	0	NA	NA	NA	NA	NA	.	-1	-1	.
chrX	5534944	5535116	0.05	0.111	0.028	0.083	0.222	NA	NA	NA	NA	NA	.	-1	-1	.
chrX	5553125	5553273	0	0	0	0.017	0	NA	NA	NA	NA	NA	.	-1	-1	.
chrX	5558722	5558906	0	0	0.056	0.058	0.083	NA	NA	NA	NA	NA	.	-1	-1	.
chrX	5576365	5576704	0.55	0.278	0.25	0.183	0.472	NA	NA	NA	NA	21.695356	.	-1	-1	.
chrX	5598684	5599549	0	0	0.139	0.392	0.278	NA	NA	NA	NA	NA	.	-1	-1	.
chrX	5599190	5599302	0.05	0	0	0	0	NA	NA	NA	NA	NA	.	-1	-1	.
chrX	5629709	5633495	0.5	0.333	0.917	0.908	1	29.13348	NA	NA	NA	11.102352	.	-1	-1	.
chrX	5636811	5636952	0	0	0	0.042	0.056	29.13348	NA	NA	NA	11.102352	.	-1	-1	.
chrX	5645220	5645915	0.15	0.111	0.389	0.792	0.417	NA	NA	NA	NA	NA	.	-1	-1	.
chrX	5649399	5649512	0	0	0	0.025	0	NA	NA	NA	NA	NA	.	-1	-1	.
chrX	5680808	5681126	0.1	0	0	0	0	NA	NA	NA	NA	NA	chrX	5677962	5681973	ID=ASTEI20_041823;description=protein_halfway%2C_transcript_variant_X3;ebi_biotype=protein_coding
chrX	5680808	5681126	0.1	0	0	0	0	NA	NA	NA	NA	NA	chrX	5664892	5683412	ID=ASTEI20_034939;description=phosphoinositide_3-kinase_regulatory_subunit_4%2C_transcript_variant_X1;ebi_biotype=protein_coding
chrX	5692847	5692964	0	0	0	0.017	0	NA	NA	NA	NA	NA	chrX	5688531	5700306	ID=ASTEI20_039745;description=lysophosphatidylcholine_acyltransferase%2C_transcript_variant_X9;ebi_biotype=protein_coding
chrX	5751778	5752723	0	0	0.056	0	0	NA	NA	NA	NA	NA	chrX	5741705	5791389	ID=ASTEI20_037384;description=decaprenyl-diphosphate_synthase_subunit_1-like%2C_transcript_variant_X2;ebi_biotype=protein_coding
chrX	5759245	5759399	0	0	0.028	0.017	0.028	NA	NA	NA	NA	NA	chrX	5741705	5791389	ID=ASTEI20_037384;description=decaprenyl-diphosphate_synthase_subunit_1-like%2C_transcript_variant_X2;ebi_biotype=protein_coding
chrX	5797438	5797557	0	0	0	0.033	0	NA	NA	NA	NA	NA	chrX	5797297	5810184	ID=ASTEI20_042260;description=mucin-5AC%2C_transcript_variant_X1;ebi_biotype=protein_coding
chrX	5804345	5804537	0	0	0	0.017	0	NA	NA	NA	NA	NA	chrX	5797297	5810184	ID=ASTEI20_042260;description=mucin-5AC%2C_transcript_variant_X1;ebi_biotype=protein_coding
chrX	5810215	5810795	0	0	0.028	0.025	0.028	NA	NA	NA	NA	NA	.	-1	-1	.
chrX	5828560	5829393	0	0	0	0	0.028	NA	NA	NA	NA	NA	.	-1	-1	.
chrX	5837185	5837301	0	0	0	0.008	0	NA	NA	NA	NA	NA	chrX	5830874	5839524	ID=ASTEI20_036195;description=death-associated_protein_kinase_related-like;ebi_biotype=protein_coding
chrX	5848787	5849164	0.05	0	0	0	0	NA	NA	NA	NA	NA	.	-1	-1	.
chrX	5854463	5859706	0	0.056	0.028	0.158	0.194	NA	NA	NA	NA	NA	.	-1	-1	.
chrX	5868145	5868914	0	0	0.278	0.142	0.028	NA	NA	NA	NA	NA	.	-1	-1	.
chrX	5887103	5889444	0	0	0.028	0.117	0.139	NA	NA	NA	NA	NA	.	-1	-1	.
chrX	5887187	5888482	0.4	0	0.333	0.042	0.111	NA	NA	NA	NA	NA	.	-1	-1	.
chrX	5906540	5907278	0	0	0	0.008	0.056	NA	NA	NA	NA	NA	chrX	5901651	5959119	ID=ASTEI20_036346;description=carbonic_anhydrase-related_protein_10%2C_transcript_variant_X3;ebi_biotype=protein_coding
chrX	5917020	5917149	0.05	0	0	0	0	NA	NA	NA	NA	NA	chrX	5901651	5959119	ID=ASTEI20_036346;description=carbonic_anhydrase-related_protein_10%2C_transcript_variant_X3;ebi_biotype=protein_coding
chrX	5927908	5928086	0.3	0	0	0.033	0.056	NA	NA	NA	NA	NA	chrX	5901651	5959119	ID=ASTEI20_036346;description=carbonic_anhydrase-related_protein_10%2C_transcript_variant_X3;ebi_biotype=protein_coding
chrX	5931683	5931983	0	0	0	0.008	0	NA	NA	NA	11.662175	NA	chrX	5901651	5959119	ID=ASTEI20_036346;description=carbonic_anhydrase-related_protein_10%2C_transcript_variant_X3;ebi_biotype=protein_coding
chrX	5948308	5948443	0	0.111	0	0.058	0	NA	NA	NA	NA	NA	chrX	5901651	5959119	ID=ASTEI20_036346;description=carbonic_anhydrase-related_protein_10%2C_transcript_variant_X3;ebi_biotype=protein_coding
chrX	5948309	5949260	0	0	0	0.008	0	NA	NA	NA	NA	NA	chrX	5901651	5959119	ID=ASTEI20_036346;description=carbonic_anhydrase-related_protein_10%2C_transcript_variant_X3;ebi_biotype=protein_coding
chrX	5948862	5949081	0	0	0.083	0.033	0	NA	NA	NA	NA	NA	chrX	5901651	5959119	ID=ASTEI20_036346;description=carbonic_anhydrase-related_protein_10%2C_transcript_variant_X3;ebi_biotype=protein_coding
chrX	5948924	5949260	0	0	0	0.058	0	NA	NA	NA	NA	NA	chrX	5901651	5959119	ID=ASTEI20_036346;description=carbonic_anhydrase-related_protein_10%2C_transcript_variant_X3;ebi_biotype=protein_coding
chrX	5963106	5963736	0	0	0.528	0.233	0.361	NA	NA	NA	NA	NA	.	-1	-1	.
chrX	5974057	5974551	0	0.056	0	0.008	0	NA	NA	NA	NA	NA	.	-1	-1	.
chrX	5984644	5985270	0	0	0	0.1	0	NA	NA	NA	NA	NA	.	-1	-1	.
chrX	6017856	6018651	0	0	0.028	0.117	0.056	NA	NA	NA	NA	NA	.	-1	-1	.
chrX	6027668	6028172	0	0	0	0.017	0.028	NA	NA	NA	NA	NA	.	-1	-1	.
chrX	6027840	6028135	0.1	0	0	0	0	NA	NA	NA	NA	NA	.	-1	-1	.
chrX	6027952	6028805	0	0	0.194	0.058	0.167	NA	NA	NA	NA	NA	.	-1	-1	.
chrX	6028473	6028916	0.05	0	0	0	0	NA	NA	NA	NA	NA	.	-1	-1	.
chrX	6053330	6053635	0	0.111	0	0.117	0.028	NA	NA	NA	NA	NA	.	-1	-1	.
chrX	6078070	6078741	0.05	0	0.056	0.158	0.111	NA	NA	NA	NA	NA	chrX	6054871	6097842	ID=ASTEI20_035463.R43677;Parent=ASTEI20_035463;description=neuroglian%2C_transcript_variant_X5;gene_ebi_biotype=protein_coding
chrX	6078070	6078741	0.05	0	0.056	0.158	0.111	NA	NA	NA	NA	NA	chrX	6054871	6097842	ID=ASTEI20_035463.R43678;Parent=ASTEI20_035463;description=neuroglian%2C_transcript_variant_X4;gene_ebi_biotype=protein_coding
chrX	6078070	6078741	0.05	0	0.056	0.158	0.111	NA	NA	NA	NA	NA	chrX	6054871	6097842	ID=ASTEI20_035463.R43679;Parent=ASTEI20_035463;description=neuroglian%2C_transcript_variant_X6;gene_ebi_biotype=protein_coding
chrX	6078070	6078741	0.05	0	0.056	0.158	0.111	NA	NA	NA	NA	NA	chrX	6054871	6097842	ID=ASTEI20_035463;description=neuroglian%2C_transcript_variant_X4;ebi_biotype=protein_coding
chrX	6113721	6114654	0	0	0.361	0.483	0.333	NA	NA	NA	NA	NA	.	-1	-1	.
chrX	6114278	6116615	0	0	0	0	0.028	NA	NA	NA	NA	NA	.	-1	-1	.
chrX	6114936	6115965	0	0	0.056	0	0	NA	NA	NA	NA	NA	.	-1	-1	.
chrX	6114937	6116613	0	0	0.028	0.017	0.028	NA	NA	NA	NA	NA	.	-1	-1	.
chrX	6115485	6115964	0.05	0	0.083	0.083	0	NA	NA	NA	NA	NA	.	-1	-1	.
chrX	6115487	6116613	0	0	0	0.008	0	NA	NA	NA	NA	NA	.	-1	-1	.
chrX	6139777	6225225	0	0	0	0.008	0	NA	NA	NA	NA	NA	chrX	6145343	6156679	ID=ASTEI20_037744;description=TBC_domain-containing_protein_kinase-like_protein%2C_transcript_variant_X1;ebi_biotype=protein_coding
chrX	6139777	6225225	0	0	0	0.008	0	NA	NA	NA	NA	NA	chrX	6160979	6163555	ID=ASTEI20_041585;description=activating_signal_cointegrator_1;ebi_biotype=protein_coding
chrX	6139777	6225225	0	0	0	0.008	0	NA	NA	NA	NA	NA	chrX	6164524	6168303	ID=ASTEI20_041838;description=molybdenum_cofactor_sulfurase;ebi_biotype=protein_coding
chrX	6139777	6225225	0	0	0	0.008	0	NA	NA	NA	NA	NA	chrX	6167809	6168598	ID=ASTEI20_045223;description=migration_and_invasion_enhancer_1;ebi_biotype=protein_coding
chrX	6139777	6225225	0	0	0	0.008	0	NA	NA	NA	NA	NA	chrX	6197495	6202987	ID=ASTEI20_040069;description=arf-GAP_with_coiled-coil%2C_ANK_repeat_and_PH_domain-containing_protein_2%2C_transcript_variant_X4;ebi_biotype=protein_coding
chrX	6139777	6225225	0	0	0	0.008	0	NA	NA	NA	NA	NA	chrX	6204565	6206808	ID=ASTEI20_040046;description=C-factor;ebi_biotype=protein_coding
chrX	6139777	6225225	0	0	0	0.008	0	NA	NA	NA	NA	NA	chrX	6212831	6216145	ID=ASTEI20_045799;description=B-cell_CLL/lymphoma_7_protein_family_member_A%2C_transcript_variant_X2;ebi_biotype=protein_coding
chrX	6139777	6225225	0	0	0	0.008	0	NA	NA	NA	NA	NA	chrX	6141277	6145386	ID=ASTEI20_042352;description=probable_2-oxoglutarate_dehydrogenase_E1_component_DHKTD1_homolog%2C_mitochondrial;ebi_biotype=protein_coding
chrX	6139777	6225225	0	0	0	0.008	0	NA	NA	NA	NA	NA	chrX	6169771	6193295	ID=ASTEI20_033334;description=mannosyl-oligosaccharide_alpha-1%2C2-mannosidase_IA%2C_transcript_variant_X1;ebi_biotype=protein_coding
chrX	6139777	6225225	0	0	0	0.008	0	NA	NA	NA	NA	NA	chrX	6205502	6211717	ID=ASTEI20_044761;description=thioredoxin_reductase_1%2C_mitochondrial%2C_transcript_variant_X3;ebi_biotype=protein_coding
chrX	6139777	6225225	0	0	0	0.008	0	NA	NA	NA	NA	NA	chrX	6215611	6238020	ID=ASTEI20_033092;description=palmitoyltransferase_ZDHHC5%2C_transcript_variant_X1;ebi_biotype=protein_coding
chrX	6139777	6225225	0	0	0	0.008	0	NA	NA	NA	NA	NA	chrX	6151847	6161261	ID=ASTEI20_031644;description=protein_white%2C_transcript_variant_X1;ebi_biotype=protein_coding
chrX	6163644	6163965	0	0.111	0	0	0	NA	NA	NA	NA	NA	.	-1	-1	.
chrX	6178394	6178947	0	0	0.056	0	0	NA	NA	NA	NA	NA	chrX	6169771	6193295	ID=ASTEI20_033334;description=mannosyl-oligosaccharide_alpha-1%2C2-mannosidase_IA%2C_transcript_variant_X1;ebi_biotype=protein_coding
chrX	6178654	6178811	0.1	0.111	0.056	0.067	0.222	NA	NA	NA	NA	NA	chrX	6169771	6193295	ID=ASTEI20_033334;description=mannosyl-oligosaccharide_alpha-1%2C2-mannosidase_IA%2C_transcript_variant_X1;ebi_biotype=protein_coding
chrX	6184474	6184597	0	0.111	0	0.017	0	NA	NA	NA	NA	NA	chrX	6169771	6193295	ID=ASTEI20_033334;description=mannosyl-oligosaccharide_alpha-1%2C2-mannosidase_IA%2C_transcript_variant_X1;ebi_biotype=protein_coding
chrX	6260364	6260526	0	0	0.028	0	0.028	NA	NA	NA	NA	NA	chrX	6258904	6269601	ID=ASTEI20_037726;description=balbiani_ring_protein_3%2C_transcript_variant_X4;ebi_biotype=protein_coding
chrX	6263262	6263930	0.05	0	0	0.017	0	NA	NA	NA	NA	NA	chrX	6258904	6269601	ID=ASTEI20_037726;description=balbiani_ring_protein_3%2C_transcript_variant_X4;ebi_biotype=protein_coding
chrX	6302876	6303225	0	0	0	0.008	0	NA	NA	NA	NA	NA	chrX	6291699	6307272	ID=ASTEI20_043097;description=AMP_deaminase_2%2C_transcript_variant_X5;ebi_biotype=protein_coding
chrX	6310222	6310338	0	0	0.028	0	0	NA	NA	NA	NA	NA	.	-1	-1	.
chrX	6315283	6315498	0	0	0.139	0.05	0.139	NA	NA	NA	NA	NA	.	-1	-1	.
chrX	6329980	6330459	0	0	0	0.008	0	NA	NA	NA	NA	NA	.	-1	-1	.
chrX	6336020	6336149	0	0	0	0.092	0	NA	NA	NA	NA	NA	.	-1	-1	.
chrX	6346646	6346809	0	0.056	0.083	0.042	0.028	NA	NA	NA	NA	NA	.	-1	-1	.
chrX	6360383	6360505	0	0.111	0	0	0	NA	NA	NA	NA	NA	.	-1	-1	.
chrX	6370610	6370994	0	0.056	0.194	0.033	0.056	NA	NA	NA	6.083737	NA	.	-1	-1	.
chrX	6370854	6371729	0	0	0	0.083	0	NA	NA	NA	6.083737	NA	.	-1	-1	.
chrX	6388648	6388758	0	0	0.028	0	0	NA	NA	NA	NA	NA	.	-1	-1	.
chrX	6415361	6415786	0.05	0	0	0	0	NA	NA	NA	NA	NA	.	-1	-1	.
chrX	6419038	6419572	0	0.056	0	0.092	0.028	NA	NA	NA	NA	NA	.	-1	-1	.
chrX	6429596	6429887	0	0	0	0	0.028	NA	NA	NA	NA	NA	.	-1	-1	.
chrX	6478500	6478861	0	0	0	0.017	0	NA	NA	NA	NA	NA	chrX	6446994	6602418	ID=ASTEI20_034143;description=serine-rich_adhesin_for_platelets%2C_transcript_variant_X4;ebi_biotype=protein_coding
chrX	6505210	6505332	0	0	0	0.017	0	NA	11.377546	NA	NA	NA	chrX	6446994	6602418	ID=ASTEI20_034143;description=serine-rich_adhesin_for_platelets%2C_transcript_variant_X4;ebi_biotype=protein_coding
chrX	6522937	6523084	0.05	0.056	0	0	0.028	NA	13.637411	NA	8.401181	NA	chrX	6446994	6602418	ID=ASTEI20_034143;description=serine-rich_adhesin_for_platelets%2C_transcript_variant_X4;ebi_biotype=protein_coding
chrX	6542270	6542593	0	0	0.028	0	0	NA	NA	NA	NA	NA	chrX	6446994	6602418	ID=ASTEI20_034143;description=serine-rich_adhesin_for_platelets%2C_transcript_variant_X4;ebi_biotype=protein_coding
chrX	6552597	6552999	0	0	0	0	0.028	NA	NA	NA	NA	NA	chrX	6446994	6602418	ID=ASTEI20_034143;description=serine-rich_adhesin_for_platelets%2C_transcript_variant_X4;ebi_biotype=protein_coding
chrX	6582289	6582585	0	0	0	0.008	0	NA	NA	NA	NA	NA	chrX	6446994	6602418	ID=ASTEI20_034143;description=serine-rich_adhesin_for_platelets%2C_transcript_variant_X4;ebi_biotype=protein_coding
chrX	6598755	6598947	0	0.056	0	0	0	NA	NA	NA	NA	NA	chrX	6446994	6602418	ID=ASTEI20_034143;description=serine-rich_adhesin_for_platelets%2C_transcript_variant_X4;ebi_biotype=protein_coding
chrX	6616082	6616760	0	0	0.028	0.083	0.028	NA	NA	NA	NA	NA	.	-1	-1	.
chrX	6619981	6620832	0	0	0	0.142	0	NA	NA	NA	NA	NA	.	-1	-1	.
chrX	6626974	6627079	0.2	0.056	0.25	0.05	0.417	NA	NA	NA	NA	NA	chrX	6620979	6654977	ID=ASTEI20_035669;description=moesin/ezrin/radixin_homolog_1%2C_transcript_variant_X5;ebi_biotype=protein_coding
chrX	6640152	6640290	0	0	0.056	0	0	NA	NA	NA	8.323253	NA	chrX	6620979	6654977	ID=ASTEI20_035669;description=moesin/ezrin/radixin_homolog_1%2C_transcript_variant_X5;ebi_biotype=protein_coding
chrX	6663343	6705594	0	0	0.056	0	0	NA	NA	NA	NA	NA	chrX	6678440	6681584	ID=ASTEI20_040037;description=paraplegin%2C_transcript_variant_X1;ebi_biotype=protein_coding
chrX	6663343	6705594	0	0	0.056	0	0	NA	NA	NA	NA	NA	chrX	6690091	6694829	ID=ASTEI20_032460;description=putative_fatty_acyl-CoA_reductase_CG5065;ebi_biotype=protein_coding
chrX	6663343	6705594	0	0	0.056	0	0	NA	NA	NA	NA	NA	chrX	6694943	6700639	ID=ASTEI20_033816;description=sodium-independent_sulfate_anion_transporter-like;ebi_biotype=protein_coding
chrX	6663343	6705594	0	0	0.056	0	0	NA	NA	NA	NA	NA	chrX	6657309	6677986	ID=ASTEI20_037416;description=kinesin_heavy_chain%2C_transcript_variant_X1;ebi_biotype=protein_coding
chrX	6663343	6705594	0	0	0.056	0	0	NA	NA	NA	NA	NA	chrX	6681616	6690331	ID=ASTEI20_036528;description=uncharacterized_LOC118517459;ebi_biotype=protein_coding
chrX	6677531	6677700	0	0	0	0	0.083	NA	NA	NA	NA	NA	chrX	6657309	6677986	ID=ASTEI20_037416;description=kinesin_heavy_chain%2C_transcript_variant_X1;ebi_biotype=protein_coding
chrX	6706680	6707188	0.1	0	0	0	0	NA	NA	NA	NA	NA	.	-1	-1	.
chrX	6738119	6738305	0	0	0.028	0.008	0	NA	NA	NA	NA	NA	.	-1	-1	.
chrX	6739212	6739495	0	0	0	0.033	0	NA	NA	NA	NA	NA	.	-1	-1	.
chrX	6741491	6741896	0.05	0	0	0	0	NA	NA	NA	NA	NA	chrX	6740245	6763966	ID=ASTEI20_036955;description=high_mobility_group_protein_DSP1-like%2C_transcript_variant_X2;ebi_biotype=protein_coding
chrX	6775901	6776735	0.1	0	0	0	0	NA	NA	NA	NA	NA	.	-1	-1	.
chrX	6796957	6797283	0	0.056	0	0	0	NA	NA	NA	NA	NA	.	-1	-1	.
chrX	6803698	6803848	0	0	0.028	0.017	0	NA	NA	NA	NA	NA	.	-1	-1	.
chrX	6836142	6836357	0.4	0.111	0.278	0.117	0.222	NA	NA	NA	NA	NA	chrX	6831029	6839616	ID=ASTEI20_044789;description=branched-chain-amino-acid_aminotransferase%2C_cytosolic;ebi_biotype=protein_coding
chrX	6847432	6847672	0.2	0.056	0.194	0.308	0.528	NA	NA	NA	NA	NA	.	-1	-1	.
chrX	6848939	6849193	0.1	0	0	0.017	0	NA	NA	NA	NA	NA	.	-1	-1	.
chrX	6849591	6850106	0.3	0	0.083	0.067	0.111	NA	NA	NA	NA	NA	.	-1	-1	.
chrX	6859280	6870625	0.05	0	0	0.058	0.083	NA	NA	NA	NA	NA	chrX	6868574	6875223	ID=ASTEI20_039813;description=DNA_polymerase_subunit_gamma-1%2C_mitochondrial;ebi_biotype=protein_coding
chrX	6859491	6871796	0	0	0.056	0.15	0.083	NA	NA	NA	NA	NA	chrX	6868574	6875223	ID=ASTEI20_039813;description=DNA_polymerase_subunit_gamma-1%2C_mitochondrial;ebi_biotype=protein_coding
chrX	6864379	6864484	0	0	0.028	0	0	NA	NA	NA	NA	NA	.	-1	-1	.
chrX	6879068	6879609	0.05	0	0	0	0	NA	NA	NA	NA	NA	chrX	6877019	6884564	ID=ASTEI20_043892;description=DNA_polymerase_subunit_gamma-2%2C_mitochondrial%2C_transcript_variant_X2;ebi_biotype=protein_coding
chrX	6894127	6895156	0.05	0	0	0	0.083	NA	NA	NA	NA	NA	.	-1	-1	.
chrX	6900851	6902140	0	0	0	0.017	0	NA	NA	NA	NA	NA	.	-1	-1	.
chrX	6901269	6902151	0	0	0.083	0.083	0.056	NA	NA	NA	NA	NA	.	-1	-1	.
chrX	6901314	6901417	0	0	0	0.017	0	NA	NA	NA	NA	NA	.	-1	-1	.
chrX	6937005	6937146	0.2	0.222	0.222	0.217	0.222	NA	NA	NA	NA	NA	.	-1	-1	.
chrX	6974155	7024790	0	0	0.111	0.083	0.056	NA	NA	NA	NA	NA	chrX	6970720	6979366	ID=ASTEI20_035608;description=actin-related_protein_2%2C_transcript_variant_X3;ebi_biotype=protein_coding
chrX	6974155	7024790	0	0	0.111	0.083	0.056	NA	NA	NA	NA	NA	chrX	6986756	6988090	ID=ASTEI20_035799;description=protein_obstructor-E-like;ebi_biotype=protein_coding
chrX	6974155	7024790	0	0	0.111	0.083	0.056	NA	NA	NA	NA	NA	chrX	6988813	6990859	ID=ASTEI20_033074;description=protein_obstructor-E-like;ebi_biotype=protein_coding
chrX	6974155	7024790	0	0	0.111	0.083	0.056	NA	NA	NA	NA	NA	chrX	6999823	7004493	ID=ASTEI20_044183;description=WD_repeat-containing_protein_63%2C_transcript_variant_X3;ebi_biotype=protein_coding
chrX	6974155	7024790	0	0	0.111	0.083	0.056	NA	NA	NA	NA	NA	chrX	7013954	7014842	ID=ASTEI20_040278.R53772;Parent=ASTEI20_040278;description=uncharacterized_LOC118517155;gene_ebi_biotype=lncRNA
chrX	6974155	7024790	0	0	0.111	0.083	0.056	NA	NA	NA	NA	NA	chrX	7013954	7014842	ID=ASTEI20_040278;description=uncharacterized_LOC118517155;ebi_biotype=lncRNA
chrX	6974155	7024790	0	0	0.111	0.083	0.056	NA	NA	NA	NA	NA	chrX	6978689	6982785	ID=ASTEI20_036030;description=protein_obstructor-E%2C_transcript_variant_X1;ebi_biotype=protein_coding
chrX	6974155	7024790	0	0	0.111	0.083	0.056	NA	NA	NA	NA	NA	chrX	6994816	6998367	ID=ASTEI20_044754;description=protein_obstructor-E-like;ebi_biotype=protein_coding
chrX	6974155	7024790	0	0	0.111	0.083	0.056	NA	NA	NA	NA	NA	chrX	7004703	7017620	ID=ASTEI20_045654;description=cytoplasmic_dynein_1_intermediate_chain%2C_transcript_variant_X1;ebi_biotype=protein_coding
chrX	6974155	7024790	0	0	0.111	0.083	0.056	NA	NA	NA	NA	NA	chrX	7019513	7033454	ID=ASTEI20_038096;description=uncharacterized_LOC118516969%2C_transcript_variant_X8;ebi_biotype=protein_coding
chrX	6974833	7025734	0	0	0.028	0.108	0.028	NA	NA	NA	NA	NA	chrX	6970720	6979366	ID=ASTEI20_035608;description=actin-related_protein_2%2C_transcript_variant_X3;ebi_biotype=protein_coding
chrX	6974833	7025734	0	0	0.028	0.108	0.028	NA	NA	NA	NA	NA	chrX	6986756	6988090	ID=ASTEI20_035799;description=protein_obstructor-E-like;ebi_biotype=protein_coding
chrX	6974833	7025734	0	0	0.028	0.108	0.028	NA	NA	NA	NA	NA	chrX	6988813	6990859	ID=ASTEI20_033074;description=protein_obstructor-E-like;ebi_biotype=protein_coding
chrX	6974833	7025734	0	0	0.028	0.108	0.028	NA	NA	NA	NA	NA	chrX	6999823	7004493	ID=ASTEI20_044183;description=WD_repeat-containing_protein_63%2C_transcript_variant_X3;ebi_biotype=protein_coding
chrX	6974833	7025734	0	0	0.028	0.108	0.028	NA	NA	NA	NA	NA	chrX	7013954	7014842	ID=ASTEI20_040278.R53772;Parent=ASTEI20_040278;description=uncharacterized_LOC118517155;gene_ebi_biotype=lncRNA
chrX	6974833	7025734	0	0	0.028	0.108	0.028	NA	NA	NA	NA	NA	chrX	7013954	7014842	ID=ASTEI20_040278;description=uncharacterized_LOC118517155;ebi_biotype=lncRNA
chrX	6974833	7025734	0	0	0.028	0.108	0.028	NA	NA	NA	NA	NA	chrX	6978689	6982785	ID=ASTEI20_036030;description=protein_obstructor-E%2C_transcript_variant_X1;ebi_biotype=protein_coding
chrX	6974833	7025734	0	0	0.028	0.108	0.028	NA	NA	NA	NA	NA	chrX	6994816	6998367	ID=ASTEI20_044754;description=protein_obstructor-E-like;ebi_biotype=protein_coding
chrX	6974833	7025734	0	0	0.028	0.108	0.028	NA	NA	NA	NA	NA	chrX	7004703	7017620	ID=ASTEI20_045654;description=cytoplasmic_dynein_1_intermediate_chain%2C_transcript_variant_X1;ebi_biotype=protein_coding
chrX	6974833	7025734	0	0	0.028	0.108	0.028	NA	NA	NA	NA	NA	chrX	7019513	7033454	ID=ASTEI20_038096;description=uncharacterized_LOC118516969%2C_transcript_variant_X8;ebi_biotype=protein_coding
chrX	6984034	6984890	0	0	0	0.008	0	NA	NA	NA	NA	NA	.	-1	-1	.
chrX	6984309	6984592	0	0	0	0.008	0	NA	NA	NA	NA	NA	.	-1	-1	.
chrX	6984520	6984811	0	0	0	0	0.028	NA	NA	NA	NA	NA	.	-1	-1	.
chrX	6993079	6993878	0	0	0	0	0.028	NA	NA	NA	NA	NA	.	-1	-1	.
chrX	6993413	6993879	0	0.111	0	0.025	0	NA	NA	NA	NA	NA	.	-1	-1	.
chrX	6993768	6993965	0	0	0.028	0.042	0	NA	NA	NA	NA	NA	.	-1	-1	.
chrX	7009005	7071988	0	0	0.028	0.017	0	NA	NA	NA	NA	NA	chrX	7013954	7014842	ID=ASTEI20_040278.R53772;Parent=ASTEI20_040278;description=uncharacterized_LOC118517155;gene_ebi_biotype=lncRNA
chrX	7009005	7071988	0	0	0.028	0.017	0	NA	NA	NA	NA	NA	chrX	7013954	7014842	ID=ASTEI20_040278;description=uncharacterized_LOC118517155;ebi_biotype=lncRNA
chrX	7009005	7071988	0	0	0.028	0.017	0	NA	NA	NA	NA	NA	chrX	7034384	7038537	ID=ASTEI20_031988;description=basic_salivary_proline-rich_protein_2;ebi_biotype=protein_coding
chrX	7009005	7071988	0	0	0.028	0.017	0	NA	NA	NA	NA	NA	chrX	7039418	7039856	ID=ASTEI20_035028.R42863;Parent=ASTEI20_035028;description=uncharacterized_LOC118517251;gene_ebi_biotype=lncRNA
chrX	7009005	7071988	0	0	0.028	0.017	0	NA	NA	NA	NA	NA	chrX	7039418	7039856	ID=ASTEI20_035028;description=uncharacterized_LOC118517251;ebi_biotype=lncRNA
chrX	7009005	7071988	0	0	0.028	0.017	0	NA	NA	NA	NA	NA	chrX	7039983	7044870	ID=ASTEI20_035161;description=NECAP-like_protein_CG9132%2C_transcript_variant_X1;ebi_biotype=protein_coding
chrX	7009005	7071988	0	0	0.028	0.017	0	NA	NA	NA	NA	NA	chrX	7047076	7057145	ID=ASTEI20_038405;description=putative_leucine-rich_repeat-containing_protein_DDB_G0290503%2C_transcript_variant_X16;ebi_biotype=protein_coding
chrX	7009005	7071988	0	0	0.028	0.017	0	NA	NA	NA	NA	NA	chrX	7057851	7059863	ID=ASTEI20_044563;description=sin3_histone_deacetylase_corepressor_complex_component_SDS3-like;ebi_biotype=protein_coding
chrX	7009005	7071988	0	0	0.028	0.017	0	NA	NA	NA	NA	NA	chrX	7064267	7067455	ID=ASTEI20_041778;description=YLP_motif-containing_protein_1-like;ebi_biotype=protein_coding
chrX	7009005	7071988	0	0	0.028	0.017	0	NA	NA	NA	NA	NA	chrX	7067728	7070393	ID=ASTEI20_036501;description=lysine--tRNA_ligase%2C_transcript_variant_X3;ebi_biotype=protein_coding
chrX	7009005	7071988	0	0	0.028	0.017	0	NA	NA	NA	NA	NA	chrX	7004703	7017620	ID=ASTEI20_045654;description=cytoplasmic_dynein_1_intermediate_chain%2C_transcript_variant_X1;ebi_biotype=protein_coding
chrX	7009005	7071988	0	0	0.028	0.017	0	NA	NA	NA	NA	NA	chrX	7019513	7033454	ID=ASTEI20_038096;description=uncharacterized_LOC118516969%2C_transcript_variant_X8;ebi_biotype=protein_coding
chrX	7009005	7071988	0	0	0.028	0.017	0	NA	NA	NA	NA	NA	chrX	7061123	7062817	ID=ASTEI20_039495;description=tRNA_methyltransferase_10_homolog_A;ebi_biotype=protein_coding
chrX	7052594	7054024	0	0	0	0	0.028	NA	NA	NA	NA	NA	chrX	7047076	7057145	ID=ASTEI20_038405;description=putative_leucine-rich_repeat-containing_protein_DDB_G0290503%2C_transcript_variant_X16;ebi_biotype=protein_coding
chrX	7052595	7054786	0	0	0	0.033	0	NA	NA	NA	NA	NA	chrX	7047076	7057145	ID=ASTEI20_038405;description=putative_leucine-rich_repeat-containing_protein_DDB_G0290503%2C_transcript_variant_X16;ebi_biotype=protein_coding
chrX	7054176	7054949	0	0	0	0.008	0	NA	NA	NA	NA	NA	chrX	7047076	7057145	ID=ASTEI20_038405;description=putative_leucine-rich_repeat-containing_protein_DDB_G0290503%2C_transcript_variant_X16;ebi_biotype=protein_coding
chrX	7059847	7059968	0	0	0	0	0.056	NA	NA	NA	NA	NA	chrX	7057851	7059863	ID=ASTEI20_044563;description=sin3_histone_deacetylase_corepressor_complex_component_SDS3-like;ebi_biotype=protein_coding
chrX	7059963	7060741	0.1	0	0.278	0.167	0.417	NA	NA	NA	NA	NA	.	-1	-1	.
chrX	7071180	7072008	0	0	0.028	0	0.028	NA	NA	NA	NA	NA	.	-1	-1	.
chrX	7079971	7080287	0	0	0	0	0.028	NA	NA	NA	NA	NA	.	-1	-1	.
chrX	7095356	7100769	0.4	0.556	0.889	0.917	1	NA	NA	NA	NA	NA	chrX	7089300	7104557	ID=ASTEI20_041724;description=acetylcholine_receptor_subunit_alpha-like%2C_transcript_variant_X12;ebi_biotype=protein_coding
chrX	7126735	7126892	0	0.056	0	0	0	NA	NA	NA	NA	NA	chrX	7109790	7153793	ID=ASTEI20_042349;description=low-density_lipoprotein_receptor-related_protein_2%2C_transcript_variant_X2;ebi_biotype=protein_coding
chrX	7132906	7133092	0	0	0	0.025	0	NA	NA	NA	NA	NA	chrX	7109790	7153793	ID=ASTEI20_042349;description=low-density_lipoprotein_receptor-related_protein_2%2C_transcript_variant_X2;ebi_biotype=protein_coding
chrX	7139911	7140024	0	0	0	0.108	0.167	NA	NA	NA	NA	NA	chrX	7109790	7153793	ID=ASTEI20_042349;description=low-density_lipoprotein_receptor-related_protein_2%2C_transcript_variant_X2;ebi_biotype=protein_coding
chrX	7141201	7141573	0.4	0.556	0.056	0.342	0.278	NA	NA	NA	NA	NA	chrX	7109790	7153793	ID=ASTEI20_042349;description=low-density_lipoprotein_receptor-related_protein_2%2C_transcript_variant_X2;ebi_biotype=protein_coding
chrX	7141708	7141829	0.05	0	0	0	0	NA	NA	NA	NA	NA	chrX	7109790	7153793	ID=ASTEI20_042349;description=low-density_lipoprotein_receptor-related_protein_2%2C_transcript_variant_X2;ebi_biotype=protein_coding
chrX	7150878	7151029	0	0.056	0	0	0	NA	NA	NA	NA	NA	chrX	7109790	7153793	ID=ASTEI20_042349;description=low-density_lipoprotein_receptor-related_protein_2%2C_transcript_variant_X2;ebi_biotype=protein_coding
chrX	7153482	7153671	0.05	0	0	0	0	NA	NA	NA	NA	NA	chrX	7109790	7153793	ID=ASTEI20_042349;description=low-density_lipoprotein_receptor-related_protein_2%2C_transcript_variant_X2;ebi_biotype=protein_coding
chrX	7178191	7179055	0	0	0	0.008	0	NA	NA	NA	NA	NA	chrX	7172891	7178538	ID=ASTEI20_037166;description=uncharacterized_LOC118517363%2C_transcript_variant_X2;ebi_biotype=protein_coding
chrX	7178538	7178928	0.35	0.222	0.222	0.183	0.167	NA	NA	NA	NA	NA	.	-1	-1	.
chrX	7212168	7212575	0.2	0.056	0.25	0.183	0.028	NA	NA	NA	NA	NA	.	-1	-1	.
chrX	7212169	7212832	0	0	0	0.008	0	NA	NA	NA	NA	NA	.	-1	-1	.
chrX	7239459	7239835	0	0.111	0.028	0.058	0.056	NA	NA	NA	NA	NA	.	-1	-1	.
chrX	7255759	7255931	0.1	0	0.111	0.033	0.361	NA	NA	NA	NA	NA	.	-1	-1	.
chrX	7272913	7273164	0	0	0.083	0.025	0.056	NA	NA	NA	NA	NA	.	-1	-1	.
chrX	7273659	7273907	0	0.056	0	0.058	0.389	NA	NA	NA	NA	NA	.	-1	-1	.
chrX	7285577	7286389	0	0	0	0.125	0	NA	NA	NA	NA	NA	chrX	7281985	7295926	ID=ASTEI20_040532;description=pollen-specific_leucine-rich_repeat_extensin-like_protein_1;ebi_biotype=protein_coding
chrX	7325382	7326281	0.2	0.056	0.861	0.575	0.889	NA	NA	NA	NA	NA	.	-1	-1	.
chrX	7328557	7330086	0	0	0.222	0.133	0.056	NA	NA	NA	NA	NA	.	-1	-1	.
chrX	7335900	7336593	0.05	0	0	0.025	0	NA	NA	NA	NA	NA	.	-1	-1	.
chrX	7348421	7348688	0	0	0	0.017	0	NA	NA	NA	NA	NA	.	-1	-1	.
chrX	7367572	7367686	0.05	0	0.056	0	0	NA	NA	NA	NA	NA	.	-1	-1	.
chrX	7379600	7379730	0.25	0	0.111	0.183	0.139	NA	NA	NA	NA	NA	.	-1	-1	.
chrX	7386590	7386734	0	0.056	0	0.05	0	NA	NA	NA	NA	NA	.	-1	-1	.
chrX	7387122	7387317	0	0	0	0.025	0	NA	NA	NA	NA	NA	.	-1	-1	.
chrX	7388285	7388509	0	0	0.028	0	0.222	NA	NA	NA	NA	NA	.	-1	-1	.
chrX	7408488	7408794	0	0	0	0	0.028	NA	NA	NA	NA	NA	.	-1	-1	.
chrX	7415054	7415193	0.1	0	0	0.092	0.083	NA	NA	NA	NA	NA	.	-1	-1	.
chrX	7422423	7422567	0	0	0	0.008	0	NA	NA	NA	NA	NA	.	-1	-1	.
chrX	7424999	7425212	0.05	0	0	0.058	0	NA	NA	NA	NA	NA	.	-1	-1	.
chrX	7454173	7454649	0	0	0	0.008	0	80.327441	NA	NA	NA	NA	.	-1	-1	.
chrX	7462052	7462325	0	0.111	0	0	0	NA	NA	NA	NA	NA	.	-1	-1	.
chrX	7464049	7476190	0	0	0.056	0.017	0.111	NA	NA	NA	NA	NA	chrX	7472159	7576180	ID=ASTEI20_042943;description=RYamide_receptor%2C_transcript_variant_X20;ebi_biotype=protein_coding
chrX	7464961	7476634	0	0	0.167	0.083	0.333	NA	NA	NA	NA	NA	chrX	7472159	7576180	ID=ASTEI20_042943;description=RYamide_receptor%2C_transcript_variant_X20;ebi_biotype=protein_coding
chrX	7465915	7471888	0	0	0.028	0.05	0.25	NA	NA	NA	NA	NA	.	-1	-1	.
chrX	7468058	7474271	0	0	0.028	0.083	0.167	NA	NA	NA	NA	NA	chrX	7472159	7576180	ID=ASTEI20_042943;description=RYamide_receptor%2C_transcript_variant_X20;ebi_biotype=protein_coding
chrX	7469792	7475998	0	0	0.278	0.217	0.111	NA	NA	NA	NA	NA	chrX	7472159	7576180	ID=ASTEI20_042943;description=RYamide_receptor%2C_transcript_variant_X20;ebi_biotype=protein_coding
chrX	7471842	7477582	0.4	0.111	0.222	0.292	0.194	NA	NA	NA	NA	NA	chrX	7472159	7576180	ID=ASTEI20_042943;description=RYamide_receptor%2C_transcript_variant_X20;ebi_biotype=protein_coding
chrX	7472864	7472966	0	0	0	0.017	0	NA	NA	NA	NA	NA	chrX	7472159	7576180	ID=ASTEI20_042943;description=RYamide_receptor%2C_transcript_variant_X20;ebi_biotype=protein_coding
chrX	7476730	7477461	0	0	0	0.008	0	NA	NA	NA	NA	NA	chrX	7472159	7576180	ID=ASTEI20_042943;description=RYamide_receptor%2C_transcript_variant_X20;ebi_biotype=protein_coding
chrX	7476838	7477167	0.05	0.056	0	0.008	0.111	NA	NA	NA	NA	NA	chrX	7472159	7576180	ID=ASTEI20_042943;description=RYamide_receptor%2C_transcript_variant_X20;ebi_biotype=protein_coding
chrX	7513223	7513998	0	0	0.083	0.033	0	NA	NA	NA	NA	NA	chrX	7472159	7576180	ID=ASTEI20_042943;description=RYamide_receptor%2C_transcript_variant_X20;ebi_biotype=protein_coding
chrX	7517248	7517466	0	0.167	0	0	0	NA	NA	NA	6.575689	NA	chrX	7472159	7576180	ID=ASTEI20_042943;description=RYamide_receptor%2C_transcript_variant_X20;ebi_biotype=protein_coding
chrX	7520857	7521366	0	0	0	0.017	0.111	NA	NA	NA	6.575689	NA	chrX	7472159	7576180	ID=ASTEI20_042943;description=RYamide_receptor%2C_transcript_variant_X20;ebi_biotype=protein_coding
chrX	7525055	7525651	0	0.056	0	0.042	0	NA	16.059224	NA	6.575689	NA	chrX	7472159	7576180	ID=ASTEI20_042943;description=RYamide_receptor%2C_transcript_variant_X20;ebi_biotype=protein_coding
chrX	7535879	7536682	0.05	0	0.167	0.25	0.083	NA	16.059224	NA	NA	45.906337	chrX	7472159	7576180	ID=ASTEI20_042943;description=RYamide_receptor%2C_transcript_variant_X20;ebi_biotype=protein_coding
chrX	7539054	7539668	0.1	0	0.167	0.042	0.444	NA	123.610506	NA	NA	45.906337	chrX	7472159	7576180	ID=ASTEI20_042943;description=RYamide_receptor%2C_transcript_variant_X20;ebi_biotype=protein_coding
chrX	7553449	7554639	0	0	0.028	0	0.139	NA	NA	NA	NA	NA	chrX	7472159	7576180	ID=ASTEI20_042943;description=RYamide_receptor%2C_transcript_variant_X20;ebi_biotype=protein_coding
chrX	7614872	7616812	0.4	0.333	0.861	0.95	1	NA	NA	NA	NA	NA	chrX	7615098	7616767	ID=ASTEI20_036913.R46772;Parent=ASTEI20_036913;description=uncharacterized_LOC118517393%2C_transcript_variant_X1;gene_ebi_biotype=lncRNA
chrX	7614872	7616812	0.4	0.333	0.861	0.95	1	NA	NA	NA	NA	NA	chrX	7615098	7616790	ID=ASTEI20_036913.R46773;Parent=ASTEI20_036913;description=uncharacterized_LOC118517393%2C_transcript_variant_X2;gene_ebi_biotype=lncRNA
chrX	7614872	7616812	0.4	0.333	0.861	0.95	1	NA	NA	NA	NA	NA	chrX	7615098	7616790	ID=ASTEI20_036913;description=uncharacterized_LOC118517393%2C_transcript_variant_X2;ebi_biotype=lncRNA
chrX	7625047	7625154	0	0	0	0.033	0	NA	NA	NA	NA	NA	chrX	7619657	7644851	ID=ASTEI20_040362;description=chitin_deacetylase_1;ebi_biotype=protein_coding
chrX	7636269	7636399	0	0	0.028	0.167	0	NA	NA	NA	NA	NA	chrX	7619657	7644851	ID=ASTEI20_040362;description=chitin_deacetylase_1;ebi_biotype=protein_coding
chrX	7651474	7652456	0.05	0	0	0.217	0.222	NA	NA	NA	NA	NA	.	-1	-1	.
chrX	7651854	7652197	0.05	0	0	0.042	0.111	NA	NA	NA	NA	NA	.	-1	-1	.
chrX	7685698	7685852	0	0	0	0	0.028	NA	NA	NA	NA	NA	chrX	7658836	7768838	ID=ASTEI20_041826;description=chaoptin%2C_transcript_variant_X13;ebi_biotype=protein_coding
chrX	7688356	7690883	0	0	0	0	0.028	NA	NA	NA	16.093337	NA	chrX	7658836	7768838	ID=ASTEI20_041826;description=chaoptin%2C_transcript_variant_X13;ebi_biotype=protein_coding
chrX	7698051	7698233	0	0	0	0	0.028	NA	NA	NA	16.093337	NA	chrX	7658836	7768838	ID=ASTEI20_041826;description=chaoptin%2C_transcript_variant_X13;ebi_biotype=protein_coding
chrX	7721942	7723125	0.15	0	0.028	0	0.194	NA	8.902239	NA	9.744295	NA	chrX	7658836	7768838	ID=ASTEI20_041826;description=chaoptin%2C_transcript_variant_X13;ebi_biotype=protein_coding
chrX	7729844	7730680	0	0	0.194	0	0.361	NA	11.41755	NA	NA	NA	chrX	7658836	7768838	ID=ASTEI20_041826;description=chaoptin%2C_transcript_variant_X13;ebi_biotype=protein_coding
chrX	7730359	7730548	0	0.167	0.111	0.217	0.111	NA	11.41755	NA	NA	NA	chrX	7658836	7768838	ID=ASTEI20_041826;description=chaoptin%2C_transcript_variant_X13;ebi_biotype=protein_coding
chrX	7730993	7731144	0.2	0.389	0.194	0.283	0.083	NA	11.41755	NA	NA	NA	chrX	7658836	7768838	ID=ASTEI20_041826;description=chaoptin%2C_transcript_variant_X13;ebi_biotype=protein_coding
chrX	7732617	7732813	0.25	0	0	0	0	NA	12.257719	NA	6.770252	NA	chrX	7658836	7768838	ID=ASTEI20_041826;description=chaoptin%2C_transcript_variant_X13;ebi_biotype=protein_coding
chrX	7749740	7749842	0.4	0.056	0.111	0.108	0.056	NA	21.118815	NA	NA	NA	chrX	7658836	7768838	ID=ASTEI20_041826;description=chaoptin%2C_transcript_variant_X13;ebi_biotype=protein_coding
chrX	7776272	7777039	0	0	0	0.008	0	NA	21.654135	NA	NA	NA	.	-1	-1	.
chrX	7776665	7777489	0	0	0.028	0.017	0	NA	21.654135	NA	NA	NA	.	-1	-1	.
chrX	7784752	7785035	0.05	0.278	0.139	0.358	0	NA	21.654135	NA	NA	NA	.	-1	-1	.
chrX	7794623	7795325	0	0	0	0.008	0	NA	NA	NA	7.463015	NA	.	-1	-1	.
chrX	7802395	7803843	0	0	0	0	0.056	NA	47.634031	NA	NA	NA	.	-1	-1	.
chrX	7819527	7820442	0	0	0.472	0.517	0.028	NA	303.669636	NA	NA	NA	.	-1	-1	.
chrX	7843111	7844043	0.1	0	0.167	0	0.583	NA	NA	NA	NA	NA	.	-1	-1	.
chrX	7860833	7861644	0	0	0	0	0.028	19.957002	7.267778	29.94792	NA	NA	.	-1	-1	.
chrX	7866851	7867271	0	0	0.056	0	0	19.957002	7.267778	29.94792	NA	NA	.	-1	-1	.
chrX	7873536	7873685	0	0	0	0.033	0	NA	NA	NA	NA	NA	.	-1	-1	.
chrX	7877513	7878564	0	0	0	0	0.167	NA	NA	NA	NA	NA	.	-1	-1	.
chrX	7895902	7896058	0.2	0.111	0.111	0.025	0	NA	NA	NA	NA	NA	.	-1	-1	.
chrX	7910104	7910429	0.25	0.111	0.028	0.025	0.111	40.188542	6.47699	NA	NA	NA	.	-1	-1	.
chrX	7913140	7913953	0	0	0	0.008	0	40.188542	6.47699	NA	NA	NA	.	-1	-1	.
chrX	7928063	7928503	0.15	0	0.028	0.017	0	NA	NA	NA	NA	NA	.	-1	-1	.
chrX	7932709	7939541	0.65	0.278	0.833	0.883	0.889	NA	NA	48.944867	6.002149	NA	chrX	7933935	7939243	ID=ASTEI20_039025;description=protein_ANTAGONIST_OF_LIKE_HETEROCHROMATIN_PROTEIN_1-like;ebi_biotype=protein_coding
chrX	7954521	7954681	0.3	0.778	0.694	0.483	0.889	37.724571	NA	NA	NA	NA	.	-1	-1	.
chrX	7958126	7958261	0	0	0.056	0.083	0.056	37.724571	NA	NA	NA	NA	.	-1	-1	.
chrX	7958959	7959125	0	0	0.056	0.05	0.111	37.724571	NA	NA	NA	NA	.	-1	-1	.
chrX	7961177	7967530	0.1	0.111	0.583	0.692	0.806	37.724571	NA	NA	NA	NA	.	-1	-1	.
chrX	7967624	7967912	0	0	0	0.017	0.028	NA	NA	NA	NA	NA	.	-1	-1	.
chrX	7972421	7972868	0.2	0	0	0	0	NA	NA	NA	NA	NA	.	-1	-1	.
chrX	7973560	7974218	0	0	0	0.008	0	NA	NA	NA	NA	NA	.	-1	-1	.
chrX	7973628	7974027	0.1	0.389	0.083	0.05	0.056	NA	NA	NA	NA	NA	.	-1	-1	.
chrX	7975249	7976361	0	0	0.389	0.15	0	NA	NA	NA	NA	NA	.	-1	-1	.
chrX	7975946	7976377	0	0.278	0.417	0.433	0.556	NA	NA	NA	NA	NA	.	-1	-1	.
chrX	7986283	7986756	0.1	0	0	0	0	NA	NA	NA	NA	NA	.	-1	-1	.
chrX	8024127	8024889	0	0	0	0.008	0	NA	NA	NA	NA	NA	.	-1	-1	.
chrX	8027866	8028224	0.35	0.167	0.056	0.033	0	NA	NA	NA	NA	NA	.	-1	-1	.
chrX	8039801	8040118	0	0	0.028	0	0	NA	NA	NA	NA	NA	.	-1	-1	.
chrX	8055843	8057030	0	0.056	0.333	0.158	0.222	NA	NA	NA	NA	NA	.	-1	-1	.
chrX	8058725	8059713	0.55	0	0.472	0.6	0.694	NA	NA	NA	NA	NA	.	-1	-1	.
chrX	8062592	8063101	0.05	0.222	0	0	0	NA	NA	NA	NA	NA	.	-1	-1	.
chrX	8084017	8084119	0.2	0	0.028	0.042	0.028	NA	NA	NA	NA	NA	.	-1	-1	.
chrX	8094646	8095376	0	0	0.028	0	0	NA	NA	NA	NA	NA	chrX	8091797	8098384	ID=ASTEI20_039388;description=arginine/serine-rich_protein_PNISR-like;ebi_biotype=protein_coding
chrX	8094721	8095137	0.55	0.222	0.556	0.125	0.25	NA	NA	NA	NA	NA	chrX	8091797	8098384	ID=ASTEI20_039388;description=arginine/serine-rich_protein_PNISR-like;ebi_biotype=protein_coding
chrX	8097955	8098094	0	0	0.028	0.058	0	NA	NA	NA	NA	NA	chrX	8091797	8098384	ID=ASTEI20_039388;description=arginine/serine-rich_protein_PNISR-like;ebi_biotype=protein_coding
chrX	8099905	8100084	0	0	0	0.008	0	NA	NA	NA	NA	NA	.	-1	-1	.
chrX	8100205	8100497	0	0	0	0	0.278	NA	NA	NA	NA	NA	.	-1	-1	.
chrX	8107745	8108121	0	0	0.028	0	0	NA	NA	NA	NA	NA	chrX	8100525	8206267	ID=ASTEI20_042152;description=monocarboxylate_transporter_12-like%2C_transcript_variant_X7;ebi_biotype=protein_coding
chrX	8118613	8118819	0.1	0.056	0.25	0.058	0	NA	37.302328	NA	NA	NA	chrX	8100525	8206267	ID=ASTEI20_042152;description=monocarboxylate_transporter_12-like%2C_transcript_variant_X7;ebi_biotype=protein_coding
chrX	8140081	8140761	0	0	0	0.008	0	NA	NA	NA	NA	NA	chrX	8100525	8206267	ID=ASTEI20_042152;description=monocarboxylate_transporter_12-like%2C_transcript_variant_X7;ebi_biotype=protein_coding
chrX	8147999	8148677	0.1	0	0.028	0.083	0.056	NA	6.69866	NA	NA	NA	chrX	8100525	8206267	ID=ASTEI20_042152;description=monocarboxylate_transporter_12-like%2C_transcript_variant_X7;ebi_biotype=protein_coding
chrX	8164908	8165446	0	0	0.028	0	0	NA	NA	NA	NA	NA	chrX	8100525	8206267	ID=ASTEI20_042152;description=monocarboxylate_transporter_12-like%2C_transcript_variant_X7;ebi_biotype=protein_coding
chrX	8207628	8207754	0.25	0	0	0	0	NA	NA	NA	NA	NA	.	-1	-1	.
chrX	8254037	8254444	0	0	0.056	0	0.056	NA	NA	NA	NA	NA	chrX	8223645	8352818	ID=ASTEI20_044671;description=glutamate_receptor_ionotropic%2C_kainate_2%2C_transcript_variant_X10;ebi_biotype=protein_coding
chrX	8289693	8289886	0.15	0	0	0	0	NA	NA	NA	NA	NA	chrX	8223645	8352818	ID=ASTEI20_044671;description=glutamate_receptor_ionotropic%2C_kainate_2%2C_transcript_variant_X10;ebi_biotype=protein_coding
chrX	8302236	8302393	0	0	0	0.15	0	NA	NA	NA	6.05048	NA	chrX	8223645	8352818	ID=ASTEI20_044671;description=glutamate_receptor_ionotropic%2C_kainate_2%2C_transcript_variant_X10;ebi_biotype=protein_coding
chrX	8316304	8316647	0	0	0	0.017	0	NA	NA	NA	6.05048	NA	chrX	8223645	8352818	ID=ASTEI20_044671;description=glutamate_receptor_ionotropic%2C_kainate_2%2C_transcript_variant_X10;ebi_biotype=protein_coding
chrX	8334954	8335082	0.1	0	0	0	0	NA	NA	NA	NA	NA	chrX	8223645	8352818	ID=ASTEI20_044671;description=glutamate_receptor_ionotropic%2C_kainate_2%2C_transcript_variant_X10;ebi_biotype=protein_coding
chrX	8341490	8341810	0	0.167	0.278	0.008	0	NA	NA	NA	NA	NA	chrX	8223645	8352818	ID=ASTEI20_044671;description=glutamate_receptor_ionotropic%2C_kainate_2%2C_transcript_variant_X10;ebi_biotype=protein_coding
chrX	8362572	8362895	0	0	0	0	0.111	NA	NA	NA	NA	NA	.	-1	-1	.
chrX	8389534	8389806	0	0.111	0.25	0.025	0.111	NA	NA	NA	NA	NA	.	-1	-1	.
chrX	8409469	8409616	0.05	0.278	0.139	0.108	0.056	NA	NA	NA	NA	NA	.	-1	-1	.
chrX	8430280	8432721	0	0	0.333	0.158	0.028	NA	NA	NA	NA	NA	.	-1	-1	.
chrX	8430465	8430695	0.05	0	0	0	0	NA	NA	NA	NA	NA	.	-1	-1	.
chrX	8432899	8433095	0.3	0.222	0.028	0	0	NA	NA	NA	NA	NA	.	-1	-1	.
chrX	8438191	8438419	0	0	0.028	0	0.028	NA	NA	NA	NA	NA	.	-1	-1	.
chrX	8457947	8458170	0	0	0	0.017	0	NA	NA	NA	NA	NA	chrX	8448046	8467195	ID=ASTEI20_034904;description=leucine-rich_repeat_serine/threonine-protein_kinase_1%2C_transcript_variant_X1;ebi_biotype=protein_coding
chrX	8492947	8493290	0.05	0	0	0	0	NA	NA	NA	NA	NA	.	-1	-1	.
chrX	8497931	8499888	0	0	0	0.017	0	NA	NA	NA	NA	NA	.	-1	-1	.
chrX	8502007	8502930	0.05	0	0	0	0	NA	NA	NA	NA	NA	.	-1	-1	.
chrX	8518336	8519005	0	0	0	0.05	0	NA	NA	NA	NA	NA	.	-1	-1	.
chrX	8521900	8522865	0.05	0	0.056	0.275	0	NA	NA	NA	NA	NA	.	-1	-1	.
chrX	8532254	8532909	0	0	0	0.008	0	NA	NA	NA	NA	NA	.	-1	-1	.
chrX	8532603	8532837	0.05	0	0	0	0.139	NA	NA	NA	NA	NA	.	-1	-1	.
chrX	8542179	8542516	0	0	0.056	0	0	NA	NA	NA	NA	NA	.	-1	-1	.
chrX	8545038	8610213	0	0	0.472	0.267	0.417	NA	NA	NA	NA	NA	chrX	8582387	8608370	ID=ASTEI20_042529;description=LIM/homeobox_protein_Lhx9%2C_transcript_variant_X4;ebi_biotype=protein_coding
chrX	8552417	8552738	0	0	0	0	0.056	NA	NA	NA	NA	NA	.	-1	-1	.
chrX	8554990	8555149	0.05	0	0	0	0	NA	NA	NA	NA	NA	.	-1	-1	.
chrX	8555036	8589572	0	0	0.111	0.167	0.306	NA	NA	NA	NA	NA	chrX	8582387	8608370	ID=ASTEI20_042529;description=LIM/homeobox_protein_Lhx9%2C_transcript_variant_X4;ebi_biotype=protein_coding
chrX	8557231	8557403	0	0	0	0.017	0	NA	NA	NA	NA	NA	.	-1	-1	.
chrX	8573004	8573617	0	0	0	0.175	0	NA	NA	NA	NA	NA	.	-1	-1	.
chrX	8573865	8573979	0	0.056	0	0.025	0.083	NA	NA	NA	NA	NA	.	-1	-1	.
chrX	8577467	8577846	0	0	0	0.142	0	NA	NA	NA	NA	NA	.	-1	-1	.
chrX	8578348	8578464	0.3	0.167	0.417	0.442	0.194	NA	NA	NA	NA	NA	.	-1	-1	.
chrX	8581543	8582271	0	0	0.028	0	0	NA	NA	NA	NA	NA	.	-1	-1	.
chrX	8581714	8582203	0	0	0.028	0	0	NA	NA	NA	NA	NA	.	-1	-1	.
chrX	8591949	8592442	0.15	0	0	0.042	0.028	NA	NA	NA	NA	NA	chrX	8582387	8608370	ID=ASTEI20_042529;description=LIM/homeobox_protein_Lhx9%2C_transcript_variant_X4;ebi_biotype=protein_coding
chrX	8609728	8609830	0	0	0.056	0	0.333	NA	NA	NA	NA	NA	.	-1	-1	.
chrX	8613452	8614118	0	0	0.194	0.258	0.083	NA	NA	NA	NA	NA	.	-1	-1	.
chrX	8628709	8629098	0.3	0.111	0.056	0.058	0.111	NA	NA	NA	NA	NA	.	-1	-1	.
chrX	8629463	8629725	0	0	0	0.05	0	NA	NA	NA	NA	NA	.	-1	-1	.
chrX	8636584	8637368	0	0	0	0	0.028	NA	NA	NA	NA	NA	.	-1	-1	.
chrX	8658217	8658415	0	0	0	0	0.083	NA	NA	NA	NA	NA	chrX	8645727	8659846	ID=ASTEI20_031763;description=GDP-D-glucose_phosphorylase_1%2C_transcript_variant_X1;ebi_biotype=protein_coding
chrX	8667513	8667659	0	0	0	0.017	0.028	NA	NA	NA	NA	NA	.	-1	-1	.
chrX	8670399	8670506	0	0.222	0.083	0.208	0.222	NA	NA	NA	NA	NA	.	-1	-1	.
chrX	8677731	8678017	0.1	0	0	0	0	NA	NA	NA	NA	NA	.	-1	-1	.
chrX	8688651	8689046	0	0	0.111	0	0.028	NA	NA	NA	NA	NA	.	-1	-1	.
chrX	8699954	8700156	0	0.167	0.083	0.017	0	NA	NA	NA	NA	NA	.	-1	-1	.
chrX	8703160	8703415	0.25	0.222	0.083	0.058	0	NA	NA	NA	NA	NA	.	-1	-1	.
chrX	8712693	8713015	0	0.278	0.083	0.183	0.472	NA	NA	NA	NA	11.423573	.	-1	-1	.
chrX	8713290	8714665	0	0	0	0.008	0	NA	NA	NA	NA	11.423573	.	-1	-1	.
chrX	8713594	8713719	0	0	0	0.142	0	NA	NA	NA	NA	11.423573	.	-1	-1	.
chrX	8721481	8724077	0	0	0	0.025	0	NA	NA	NA	NA	11.423573	chrX	8717722	8722833	ID=ASTEI20_037445;description=uncharacterized_LOC118517438%2C_transcript_variant_X2;ebi_biotype=protein_coding
chrX	8763736	8764254	0	0.056	0	0	0.028	NA	NA	NA	NA	NA	.	-1	-1	.
chrX	8767675	8768191	0	0.111	0.111	0.125	0	NA	NA	NA	NA	NA	.	-1	-1	.
chrX	8776585	8776839	0.1	0	0	0	0	NA	NA	NA	NA	NA	.	-1	-1	.
chrX	8800563	8800867	0	0	0	0.025	0	NA	NA	NA	NA	NA	.	-1	-1	.
chrX	8806192	8806298	0.7	0.222	0.333	0.233	0.167	NA	NA	NA	NA	NA	chrX	8801554	8817362	ID=ASTEI20_033358;description=mitogen-activated_protein_kinase_kinase_kinase_5%2C_transcript_variant_X1;ebi_biotype=protein_coding
chrX	8818188	8818457	0.05	0	0.139	0.025	0.25	NA	NA	NA	NA	NA	.	-1	-1	.
chrX	8818296	8818457	0	0	0	0.033	0.25	NA	NA	NA	NA	NA	.	-1	-1	.
chrX	8820500	8820834	0	0	0.028	0.017	0.028	NA	NA	NA	NA	NA	chrX	8818908	8874890	ID=ASTEI20_043078;description=muscle-specific_protein_20-like%2C_transcript_variant_X1;ebi_biotype=protein_coding
chrX	8824425	8826262	0.15	0.333	0.889	0.875	0.861	NA	NA	NA	NA	NA	chrX	8818908	8874890	ID=ASTEI20_043078;description=muscle-specific_protein_20-like%2C_transcript_variant_X1;ebi_biotype=protein_coding
chrX	8827789	8829505	0	0	0	0	0.056	NA	NA	NA	NA	NA	chrX	8818908	8874890	ID=ASTEI20_043078;description=muscle-specific_protein_20-like%2C_transcript_variant_X1;ebi_biotype=protein_coding
chrX	8828533	8829458	0	0	0	0	0.056	NA	NA	NA	NA	NA	chrX	8818908	8874890	ID=ASTEI20_043078;description=muscle-specific_protein_20-like%2C_transcript_variant_X1;ebi_biotype=protein_coding
chrX	8837946	8847631	0	0	0	0.017	0	NA	NA	NA	NA	NA	chrX	8818908	8874890	ID=ASTEI20_043078;description=muscle-specific_protein_20-like%2C_transcript_variant_X1;ebi_biotype=protein_coding
chrX	8847812	8856789	0	0	0.056	0	0	NA	NA	NA	NA	NA	chrX	8818908	8874890	ID=ASTEI20_043078;description=muscle-specific_protein_20-like%2C_transcript_variant_X1;ebi_biotype=protein_coding
chrX	8847838	8850840	0	0	0	0.008	0	NA	NA	NA	NA	NA	chrX	8818908	8874890	ID=ASTEI20_043078;description=muscle-specific_protein_20-like%2C_transcript_variant_X1;ebi_biotype=protein_coding
chrX	8849924	8851953	0	0	0	0.008	0	NA	NA	NA	NA	NA	chrX	8818908	8874890	ID=ASTEI20_043078;description=muscle-specific_protein_20-like%2C_transcript_variant_X1;ebi_biotype=protein_coding
chrX	8850560	8857106	0	0	0	0	0.028	NA	NA	NA	NA	NA	chrX	8818908	8874890	ID=ASTEI20_043078;description=muscle-specific_protein_20-like%2C_transcript_variant_X1;ebi_biotype=protein_coding
chrX	8851164	8852009	0	0	0	0	0.028	NA	NA	NA	NA	NA	chrX	8818908	8874890	ID=ASTEI20_043078;description=muscle-specific_protein_20-like%2C_transcript_variant_X1;ebi_biotype=protein_coding
chrX	8852862	8856881	0	0	0.056	0	0	NA	NA	NA	NA	NA	chrX	8818908	8874890	ID=ASTEI20_043078;description=muscle-specific_protein_20-like%2C_transcript_variant_X1;ebi_biotype=protein_coding
chrX	8910358	8911631	0.1	0	0.083	0.383	0.111	NA	NA	NA	NA	NA	chrX	8907876	8915544	ID=ASTEI20_033425;description=activin_receptor_type-2A;ebi_biotype=protein_coding
chrX	8912801	8987990	0	0	0	0.017	0	NA	NA	NA	NA	NA	chrX	8920357	8923309	ID=ASTEI20_035170;description=protein_ILRUN%2C_transcript_variant_X1;ebi_biotype=protein_coding
chrX	8912801	8987990	0	0	0	0.017	0	NA	NA	NA	NA	NA	chrX	8946771	8949588	ID=ASTEI20_043371;description=mucin-5AC-like;ebi_biotype=protein_coding
chrX	8912801	8987990	0	0	0	0.017	0	NA	NA	NA	NA	NA	chrX	8951910	8961356	ID=ASTEI20_035897;description=neuropathy_target_esterase_sws%2C_transcript_variant_X3;ebi_biotype=protein_coding
chrX	8912801	8987990	0	0	0	0.017	0	NA	NA	NA	NA	NA	chrX	8924235	8934380	ID=ASTEI20_041509;description=membrane-associated_progesterone_receptor_component_1-like%2C_transcript_variant_X4;ebi_biotype=protein_coding
chrX	8912801	8987990	0	0	0	0.017	0	NA	NA	NA	NA	NA	chrX	8970810	8982848	ID=ASTEI20_039691;description=acetylcholinesterase%2C_transcript_variant_X4;ebi_biotype=protein_coding
chrX	8912801	8987990	0	0	0	0.017	0	NA	NA	NA	NA	NA	chrX	8907876	8915544	ID=ASTEI20_033425;description=activin_receptor_type-2A;ebi_biotype=protein_coding
chrX	8917241	8917481	0.1	0	0	0	0	NA	NA	NA	NA	NA	.	-1	-1	.
chrX	8919835	8920152	0	0	0.056	0.008	0.028	NA	NA	NA	NA	NA	.	-1	-1	.
chrX	8929743	8929863	0.05	0.278	0.083	0.1	0.083	NA	NA	NA	NA	NA	chrX	8924235	8934380	ID=ASTEI20_041509;description=membrane-associated_progesterone_receptor_component_1-like%2C_transcript_variant_X4;ebi_biotype=protein_coding
chrX	8932047	8932708	0	0.056	0	0	0.056	NA	NA	NA	NA	NA	chrX	8924235	8934380	ID=ASTEI20_041509;description=membrane-associated_progesterone_receptor_component_1-like%2C_transcript_variant_X4;ebi_biotype=protein_coding
chrX	8946294	8946436	0	0	0	0.092	0	NA	NA	NA	NA	NA	.	-1	-1	.
chrX	8950682	8951505	0	0	0	0.025	0.056	NA	NA	NA	NA	NA	.	-1	-1	.
chrX	8951411	8951781	0	0.056	0	0	0	NA	NA	NA	NA	NA	.	-1	-1	.
chrX	8952331	8952561	0.05	0	0	0	0.083	NA	NA	NA	NA	NA	chrX	8951910	8961356	ID=ASTEI20_035897;description=neuropathy_target_esterase_sws%2C_transcript_variant_X3;ebi_biotype=protein_coding
chrX	8956024	8956164	0	0	0.167	0	0.028	NA	NA	NA	NA	NA	chrX	8951910	8961356	ID=ASTEI20_035897;description=neuropathy_target_esterase_sws%2C_transcript_variant_X3;ebi_biotype=protein_coding
chrX	8994068	8996826	0.05	0	0	0.033	0	NA	NA	NA	NA	NA	chrX	8988431	9000871	ID=ASTEI20_045717;description=cell_division_cycle_and_apoptosis_regulator_protein_1-like;ebi_biotype=protein_coding
chrX	9001573	9001699	0	0	0.028	0	0	NA	NA	NA	NA	NA	.	-1	-1	.
chrX	9008390	9008701	0	0	0	0.008	0	NA	NA	NA	NA	NA	.	-1	-1	.
chrX	9025876	9026022	0	0	0	0.042	0	NA	NA	NA	NA	NA	chrX	9011961	9046209	ID=ASTEI20_036061;description=teneurin-a%2C_transcript_variant_X1;ebi_biotype=protein_coding
chrX	9039993	9040995	0	0	0	0.058	0	NA	NA	NA	NA	NA	chrX	9011961	9046209	ID=ASTEI20_036061;description=teneurin-a%2C_transcript_variant_X1;ebi_biotype=protein_coding
chrX	9040735	9119113	0	0	0.028	0.1	0.028	NA	NA	NA	NA	NA	chrX	9069761	9072185	ID=ASTEI20_041264;description=complex_I_assembly_factor_ACAD9%2C_mitochondrial;ebi_biotype=protein_coding
chrX	9040735	9119113	0	0	0.028	0.1	0.028	NA	NA	NA	NA	NA	chrX	9072227	9074115	ID=ASTEI20_035408;description=protein-L-isoaspartate(D-aspartate)_O-methyltransferase%2C_transcript_variant_X2;ebi_biotype=protein_coding
chrX	9040735	9119113	0	0	0.028	0.1	0.028	NA	NA	NA	NA	NA	chrX	9101392	9109163	ID=ASTEI20_035860;description=amyloid-beta_A4_precursor_protein-binding_family_A_member_2-like%2C_transcript_variant_X3;ebi_biotype=protein_coding
chrX	9040735	9119113	0	0	0.028	0.1	0.028	NA	NA	NA	NA	NA	chrX	9074942	9084503	ID=ASTEI20_041853;description=transmembrane_protein_47%2C_transcript_variant_X1;ebi_biotype=protein_coding
chrX	9040735	9119113	0	0	0.028	0.1	0.028	NA	NA	NA	NA	NA	chrX	9085082	9097149	ID=ASTEI20_032347;description=alpha-protein_kinase_1-like%2C_transcript_variant_X1;ebi_biotype=protein_coding
chrX	9040735	9119113	0	0	0.028	0.1	0.028	NA	NA	NA	NA	NA	chrX	9011961	9046209	ID=ASTEI20_036061;description=teneurin-a%2C_transcript_variant_X1;ebi_biotype=protein_coding
chrX	9049944	9050088	0	0	0.167	0	0	NA	NA	NA	NA	NA	.	-1	-1	.
chrX	9078074	9078262	0	0.056	0.083	0.083	0	NA	NA	NA	NA	NA	chrX	9074942	9084503	ID=ASTEI20_041853;description=transmembrane_protein_47%2C_transcript_variant_X1;ebi_biotype=protein_coding
chrX	9078383	9079196	0	0	0	0	0.028	NA	NA	NA	NA	NA	chrX	9074942	9084503	ID=ASTEI20_041853;description=transmembrane_protein_47%2C_transcript_variant_X1;ebi_biotype=protein_coding
chrX	9078669	9079194	0.15	0	0	0.033	0	NA	NA	NA	NA	NA	chrX	9074942	9084503	ID=ASTEI20_041853;description=transmembrane_protein_47%2C_transcript_variant_X1;ebi_biotype=protein_coding
chrX	9080093	9080322	0	0	0	0.017	0.056	NA	NA	NA	NA	NA	chrX	9074942	9084503	ID=ASTEI20_041853;description=transmembrane_protein_47%2C_transcript_variant_X1;ebi_biotype=protein_coding
chrX	9092233	9093307	0	0	0	0.058	0.028	NA	NA	NA	NA	NA	chrX	9085082	9097149	ID=ASTEI20_032347;description=alpha-protein_kinase_1-like%2C_transcript_variant_X1;ebi_biotype=protein_coding
chrX	9093805	9094553	0	0	0.444	0.283	0.167	NA	NA	NA	NA	NA	chrX	9085082	9097149	ID=ASTEI20_032347;description=alpha-protein_kinase_1-like%2C_transcript_variant_X1;ebi_biotype=protein_coding
chrX	9118108	9119255	0	0	0	0.025	0.028	NA	NA	NA	NA	NA	.	-1	-1	.
chrX	9124623	9125221	0	0	0	0.042	0	NA	NA	NA	NA	NA	.	-1	-1	.
chrX	9124748	9124903	0	0	0	0.008	0	NA	NA	NA	NA	NA	.	-1	-1	.
chrX	9124916	9125061	0	0	0	0	0.056	NA	NA	NA	NA	NA	.	-1	-1	.
chrX	9125395	9126165	0	0	0.333	0.308	0.361	NA	NA	NA	NA	NA	.	-1	-1	.
chrX	9139611	9140565	0	0	0.194	0	0.056	NA	NA	NA	NA	NA	chrX	9140368	9142266	ID=ASTEI20_030904.R33660;Parent=ASTEI20_030904;description=uncharacterized_LOC118517476%2C_transcript_variant_X1;gene_ebi_biotype=lncRNA
chrX	9139611	9140565	0	0	0.194	0	0.056	NA	NA	NA	NA	NA	chrX	9140368	9142266	ID=ASTEI20_030904.R33661;Parent=ASTEI20_030904;description=uncharacterized_LOC118517476%2C_transcript_variant_X2;gene_ebi_biotype=lncRNA
chrX	9139611	9140565	0	0	0.194	0	0.056	NA	NA	NA	NA	NA	chrX	9140368	9142266	ID=ASTEI20_030904;description=uncharacterized_LOC118517476%2C_transcript_variant_X2;ebi_biotype=lncRNA
chrX	9148176	9148539	0.05	0.167	0	0	0.083	NA	NA	NA	NA	NA	.	-1	-1	.
chrX	9186346	9186480	0	0.111	0	0.067	0.028	NA	NA	NA	NA	NA	.	-1	-1	.
chrX	9192710	9196769	0	0	0.056	0.05	0.028	NA	NA	NA	NA	NA	.	-1	-1	.
chrX	9193932	9197913	0	0	0.25	0.25	0.194	NA	NA	NA	NA	NA	.	-1	-1	.
chrX	9198489	9198825	0	0	0.111	0	0	NA	NA	NA	NA	NA	.	-1	-1	.
chrX	9210800	9211608	0	0	0	0.042	0.028	NA	NA	NA	NA	NA	chrX	9207025	9216312	ID=ASTEI20_035420.R43607;Parent=ASTEI20_035420;description=ATP-binding_cassette_sub-family_D_member_3%2C_transcript_variant_X2;gene_ebi_biotype=protein_coding
chrX	9210800	9211608	0	0	0	0.042	0.028	NA	NA	NA	NA	NA	chrX	9207025	9216312	ID=ASTEI20_035420.R43608;Parent=ASTEI20_035420;description=ATP-binding_cassette_sub-family_D_member_3%2C_transcript_variant_X3;gene_ebi_biotype=protein_coding
chrX	9210800	9211608	0	0	0	0.042	0.028	NA	NA	NA	NA	NA	chrX	9207025	9216312	ID=ASTEI20_035420;description=ATP-binding_cassette_sub-family_D_member_3%2C_transcript_variant_X3;ebi_biotype=protein_coding
chrX	9219606	9219793	0	0.111	0	0	0	NA	NA	NA	NA	NA	.	-1	-1	.
chrX	9240337	9240529	0	0.056	0	0.042	0	NA	NA	NA	NA	21.467505	.	-1	-1	.
chrX	9247285	9253891	0	0	0.028	0.05	0.111	NA	NA	NA	NA	NA	chrX	9249736	9252315	ID=ASTEI20_032509;description=fibroin_heavy_chain-like;ebi_biotype=protein_coding
chrX	9288533	9289528	0	0	0	0.008	0.028	NA	60.885797	NA	NA	NA	chrX	9288424	9290238	ID=ASTEI20_038245;description=protein_C19orf12_homolog%2C_transcript_variant_X3;ebi_biotype=protein_coding
chrX	9292504	9293009	0.05	0	0.056	0	0.028	NA	60.885797	NA	NA	NA	.	-1	-1	.
chrX	9296751	9297015	0	0	0.028	0.033	0	NA	60.885797	NA	NA	NA	.	-1	-1	.
chrX	9297328	9297631	0	0	0	0.017	0	NA	60.885797	NA	NA	NA	.	-1	-1	.
chrX	9314325	9314574	0.05	0	0	0	0	NA	NA	NA	NA	NA	chrX	9311756	9329585	ID=ASTEI20_041497;description=doublesex-_and_mab-3-related_transcription_factor_A2%2C_transcript_variant_X1;ebi_biotype=protein_coding
chrX	9317016	9317202	0	0	0	0.017	0	NA	NA	NA	NA	NA	chrX	9311756	9329585	ID=ASTEI20_041497;description=doublesex-_and_mab-3-related_transcription_factor_A2%2C_transcript_variant_X1;ebi_biotype=protein_coding
chrX	9379534	9379753	0.1	0	0.111	0.033	0.139	NA	NA	NA	NA	NA	.	-1	-1	.
chrX	9382867	9383056	0	0.111	0.028	0.042	0	NA	NA	NA	NA	NA	chrX	9380702	9388612	ID=ASTEI20_035027;description=integrator_complex_subunit_6%2C_transcript_variant_X1;ebi_biotype=protein_coding
chrX	9403595	9403846	0	0	0	0.1	0	80.520381	NA	366.495736	NA	18.667227	chrX	9388853	9413988	ID=ASTEI20_045951;description=MAP_kinase-activating_death_domain_protein%2C_transcript_variant_X1;ebi_biotype=protein_coding
chrX	9404370	9404581	0.3	0.278	0.333	0.208	0.333	80.520381	NA	366.495736	NA	18.667227	chrX	9388853	9413988	ID=ASTEI20_045951;description=MAP_kinase-activating_death_domain_protein%2C_transcript_variant_X1;ebi_biotype=protein_coding
chrX	9406900	9407117	0	0	0	0.067	0	80.520381	NA	366.495736	NA	18.667227	chrX	9388853	9413988	ID=ASTEI20_045951;description=MAP_kinase-activating_death_domain_protein%2C_transcript_variant_X1;ebi_biotype=protein_coding
chrX	9414573	9414816	0.2	0.056	0.389	0.092	0.139	67.957163	NA	546.336054	NA	18.667227	.	-1	-1	.
chrX	9431465	9431660	0.05	0.056	0.083	0.067	0.167	66.525352	NA	543.188631	NA	NA	chrX	9428745	9435567	ID=ASTEI20_031314;description=casein_kinase_I-like%2C_transcript_variant_X1;ebi_biotype=protein_coding
chrX	9488675	9488884	0	0	0	0.017	0.028	1227.426299	40.261734	1220.303801	NA	NA	chrX	9440052	9507695	ID=ASTEI20_038575;description=sodium_channel_protein_Nach%2C_transcript_variant_X2;ebi_biotype=protein_coding
chrX	9490171	9490671	0	0.056	0	0	0	1227.426299	40.261734	1220.303801	NA	NA	chrX	9440052	9507695	ID=ASTEI20_038575;description=sodium_channel_protein_Nach%2C_transcript_variant_X2;ebi_biotype=protein_coding
chrX	9506152	9507105	0	0	0.361	0.283	0.194	856.110701	NA	93.627555	NA	16.038086	chrX	9440052	9507695	ID=ASTEI20_038575;description=sodium_channel_protein_Nach%2C_transcript_variant_X2;ebi_biotype=protein_coding
chrX	9506509	9507105	0	0	0.056	0.017	0	856.110701	NA	93.627555	NA	16.038086	chrX	9440052	9507695	ID=ASTEI20_038575;description=sodium_channel_protein_Nach%2C_transcript_variant_X2;ebi_biotype=protein_coding
chrX	9514969	9515322	0	0	0.056	0.017	0	176.361111	NA	NA	NA	16.038086	.	-1	-1	.
chrX	9559272	9559401	0	0	0.056	0	0	759.823428	13.075587	242.625541	5.217405	NA	chrX	9556457	9565416	ID=ASTEI20_032216;description=calpain-D;ebi_biotype=protein_coding
chrX	9559461	9559766	0	0	0.028	0	0	759.823428	13.075587	242.625541	5.217405	NA	chrX	9556457	9565416	ID=ASTEI20_032216;description=calpain-D;ebi_biotype=protein_coding
chrX	9572194	9573095	0	0	0.167	0.15	0.194	391.695433	32.445104	NA	NA	NA	chrX	9571513	9575466	ID=ASTEI20_037022.R47045;Parent=ASTEI20_037022;description=uncharacterized_LOC118506453%2C_transcript_variant_X2;gene_ebi_biotype=lncRNA
chrX	9572194	9573095	0	0	0.167	0.15	0.194	391.695433	32.445104	NA	NA	NA	chrX	9565560	9575466	ID=ASTEI20_037022.R47044;Parent=ASTEI20_037022;description=uncharacterized_LOC118506453%2C_transcript_variant_X1;gene_ebi_biotype=lncRNA
chrX	9572194	9573095	0	0	0.167	0.15	0.194	391.695433	32.445104	NA	NA	NA	chrX	9565560	9575466	ID=ASTEI20_037022.R47046;Parent=ASTEI20_037022;description=uncharacterized_LOC118506453%2C_transcript_variant_X3;gene_ebi_biotype=lncRNA
chrX	9572194	9573095	0	0	0.167	0.15	0.194	391.695433	32.445104	NA	NA	NA	chrX	9565560	9575466	ID=ASTEI20_037022;description=uncharacterized_LOC118506453%2C_transcript_variant_X1;ebi_biotype=lncRNA
chrX	9593837	9594489	0	0	0	0	0.056	1392.337453	299.454184	482.147252	22.992317	NA	chrX	9594208	9596004	ID=ASTEI20_044210;description=hydroxyacylglutathione_hydrolase%2C_mitochondrial%2C_transcript_variant_X2;ebi_biotype=protein_coding
chrX	9610086	9610492	0.4	0.278	0.028	0.025	0	1626.248082	567.294541	618.997206	NA	NA	.	-1	-1	.
chrX	9614743	9615092	0	0	0	0.017	0.111	1973.007029	622.807324	693.442494	NA	NA	.	-1	-1	.
chrX	9661261	9661432	0.4	0.278	0.389	0.3	0.417	1912.576962	973.004732	423.494951	92.815741	430.312795	.	-1	-1	.
chrX	9676258	9676389	0	0	0	0	0.028	838.02241	84.757063	NA	NA	NA	.	-1	-1	.
chrX	9683062	9689218	0	0	0	0.017	0.028	301.633894	NA	53.440015	17.762866	NA	.	-1	-1	.
chrX	9688384	9688515	0.1	0	0.028	0.067	0	536.416136	NA	NA	17.762866	NA	.	-1	-1	.
chrX	9698481	9699099	0.05	0	0	0	0	926.038566	314.918239	53.440015	17.762866	143.117957	chrX	9697045	9701124	ID=ASTEI20_031614;description=probable_cytochrome_P450_9f2;ebi_biotype=protein_coding
chrX	9713063	9715294	0.05	0	0.389	0.292	0.361	1975.532788	455.036248	642.133446	215.963203	695.457847	.	-1	-1	.
chrX	9734841	9737021	0	0	0.056	0	0	2373.414852	58.528576	1564.933633	8.554846	1710.445454	.	-1	-1	.
chrX	9735895	9737045	0	0	0.056	0.067	0.056	2373.414852	58.528576	1564.933633	8.554846	1710.445454	.	-1	-1	.
chrX	9736361	9741784	0	0	0	0.025	0	2373.414852	58.528576	1564.933633	8.554846	1710.445454	.	-1	-1	.
chrX	9740331	9740511	0.85	0.556	0.75	0.683	0.889	2394.872821	12.171695	1766.751649	NA	2052.530407	.	-1	-1	.
chrX	9754897	9755101	0	0	0	0.008	0	2371.388325	74.902974	2525.816926	104.408211	2898.452178	.	-1	-1	.
chrX	9760433	9760624	0.6	0.444	0.222	0.217	0.389	2445.182963	255.928716	2821.167707	461.953904	3282.755602	.	-1	-1	.
chrX	9786144	9786966	0.75	0.333	0.833	0.875	0.889	2257.306477	185.899498	3218.373927	1375.813878	4342.882533	chrX	9784756	9787354	ID=ASTEI20_041678;description=uncharacterized_LOC118506525;ebi_biotype=protein_coding
chrX	9810109	9810233	0.2	0.222	0.111	0.433	0.611	1811.361905	NA	3050.207659	1218.017959	4668.034229	chrX	9804020	9821956	ID=ASTEI20_035690;description=glutamate_receptor-interacting_protein_2%2C_transcript_variant_X1;ebi_biotype=protein_coding
chrX	9844326	9844474	0	0.111	0	0	0	1680.205497	NA	2540.370136	3202.369553	4181.232454	.	-1	-1	.
chrX	9857702	9857990	0	0	0	0	0.028	1384.292726	NA	2208.489226	3628.121582	3664.389465	.	-1	-1	.
chrX	9892335	9892548	0.1	0.056	0.028	0	0	207.812525	15.398894	890.75567	3749.105593	1775.744016	.	-1	-1	.
chrX	9933944	9934179	0.1	0.111	0	0	0	NA	NA	NA	979.127788	3121.194491	.	-1	-1	.
chrX	9949905	9950028	0.05	0.111	0.083	0.083	0.056	NA	NA	NA	649.597732	4194.861994	chrX	9949200	9951269	ID=ASTEI20_037078.R47135;Parent=ASTEI20_037078;description=uncharacterized_LOC118506627;gene_ebi_biotype=lncRNA
chrX	9949905	9950028	0.05	0.111	0.083	0.083	0.056	NA	NA	NA	649.597732	4194.861994	chrX	9949200	9951269	ID=ASTEI20_037078;description=uncharacterized_LOC118506627;ebi_biotype=lncRNA
chrX	9981148	9981320	0.1	0	0	0	0	NA	NA	NA	503.627944	5437.241108	chrX	9961174	10166659	ID=ASTEI20_042784;description=irregular_chiasm_C-roughest_protein-like%2C_transcript_variant_X2;ebi_biotype=protein_coding
chrX	9981984	9982294	0.05	0	0	0	0	NA	NA	NA	503.627944	5460.175685	chrX	9961174	10166659	ID=ASTEI20_042784;description=irregular_chiasm_C-roughest_protein-like%2C_transcript_variant_X2;ebi_biotype=protein_coding
chrX	10022691	10023433	0	0	0	0.033	0	NA	NA	NA	96.413889	5169.262731	chrX	9961174	10166659	ID=ASTEI20_042784;description=irregular_chiasm_C-roughest_protein-like%2C_transcript_variant_X2;ebi_biotype=protein_coding
chrX	10023838	10023949	0	0	0	0.033	0	NA	NA	NA	96.413889	5169.262731	chrX	9961174	10166659	ID=ASTEI20_042784;description=irregular_chiasm_C-roughest_protein-like%2C_transcript_variant_X2;ebi_biotype=protein_coding
chrX	10029679	10030247	0.05	0	0	0	0	NA	NA	NA	96.413889	5135.828023	chrX	9961174	10166659	ID=ASTEI20_042784;description=irregular_chiasm_C-roughest_protein-like%2C_transcript_variant_X2;ebi_biotype=protein_coding
chrX	10048637	10049018	0	0.056	0	0	0	NA	NA	NA	14.775934	5225.121772	chrX	9961174	10166659	ID=ASTEI20_042784;description=irregular_chiasm_C-roughest_protein-like%2C_transcript_variant_X2;ebi_biotype=protein_coding
chrX	10056764	10056986	0	0	0	0.025	0.028	NA	NA	NA	85.529104	4904.885377	chrX	9961174	10166659	ID=ASTEI20_042784;description=irregular_chiasm_C-roughest_protein-like%2C_transcript_variant_X2;ebi_biotype=protein_coding
chrX	10065331	10065475	0.65	0.111	0.056	0.042	0	NA	NA	NA	12.591097	4827.876209	chrX	9961174	10166659	ID=ASTEI20_042784;description=irregular_chiasm_C-roughest_protein-like%2C_transcript_variant_X2;ebi_biotype=protein_coding
chrX	10069286	10069597	0	0.167	0.167	0.108	0.278	NA	NA	NA	12.591097	4785.469632	chrX	9961174	10166659	ID=ASTEI20_042784;description=irregular_chiasm_C-roughest_protein-like%2C_transcript_variant_X2;ebi_biotype=protein_coding
chrX	10081604	10082169	0	0	0.083	0.108	0.083	NA	NA	NA	12.122787	4858.858004	chrX	9961174	10166659	ID=ASTEI20_042784;description=irregular_chiasm_C-roughest_protein-like%2C_transcript_variant_X2;ebi_biotype=protein_coding
chrX	10124697	10124807	0	0	0.056	0.05	0.056	NA	NA	NA	21.206475	3487.532942	chrX	9961174	10166659	ID=ASTEI20_042784;description=irregular_chiasm_C-roughest_protein-like%2C_transcript_variant_X2;ebi_biotype=protein_coding
chrX	10177884	10178015	0	0	0	0.017	0	NA	NA	NA	14.53276	2463.53673	.	-1	-1	.
chrX	10194633	10194734	0	0	0	0.017	0.111	NA	NA	92.3012	5.844205	1772.956189	.	-1	-1	.
chrX	10208191	10208377	0	0	0	0.033	0	NA	10.127193	92.3012	7.874983	1280.112119	.	-1	-1	.
chrX	10211430	10211634	0	0	0.056	0.05	0	NA	10.127193	236.758648	7.874983	1280.112119	.	-1	-1	.
chrX	10226070	10226192	0	0	0	0.033	0	NA	NA	NA	NA	680.74286	.	-1	-1	.
chrX	10233722	10233845	0.1	0	0	0	0.056	NA	NA	NA	7.753515	798.378527	.	-1	-1	.
chrX	10233947	10234083	0	0	0.056	0.025	0	NA	NA	NA	7.753515	798.378527	.	-1	-1	.
chrX	10242033	10242256	0	0	0	0	0.028	NA	NA	NA	7.753515	654.11884	.	-1	-1	.
chrX	10246544	10247088	0	0	0.056	0.283	0.333	NA	NA	NA	7.753515	654.11884	.	-1	-1	.
chrX	10281986	10282569	0.05	0.167	0.472	0.467	0.167	NA	NA	NA	NA	NA	chrX	10273376	10351037	ID=ASTEI20_041468;description=irregular_chiasm_C-roughest_protein-like%2C_transcript_variant_X4;ebi_biotype=protein_coding
chrX	10324930	10325662	0	0	0	0	0.028	NA	NA	NA	113.395485	NA	chrX	10273376	10351037	ID=ASTEI20_041468;description=irregular_chiasm_C-roughest_protein-like%2C_transcript_variant_X4;ebi_biotype=protein_coding
chrX	10351958	10352506	0	0	0	0.025	0.028	NA	NA	NA	66.352419	NA	.	-1	-1	.
chrX	10353752	10354083	0.1	0	0	0.008	0	NA	NA	NA	144.126865	NA	.	-1	-1	.
chrX	10360310	10360810	0	0	0.139	0.017	0.278	NA	NA	NA	NA	NA	.	-1	-1	.
chrX	10360311	10361002	0	0	0.028	0	0.083	NA	NA	NA	NA	NA	.	-1	-1	.
chrX	10363889	10364097	0	0	0	0.017	0.056	NA	NA	NA	12.496547	NA	.	-1	-1	.
chrX	10377308	10377506	0	0	0.083	0	0.167	NA	NA	NA	12.496547	NA	.	-1	-1	.
chrX	10387243	10387889	0	0	0	0.008	0	NA	NA	NA	5.665257	NA	.	-1	-1	.
chrX	10387265	10387656	0.4	0.167	0.417	0.392	0.5	NA	NA	NA	5.665257	NA	.	-1	-1	.
chrX	10394161	10394349	0	0	0	0.017	0	NA	NA	NA	NA	NA	.	-1	-1	.
chrX	10409700	10410347	0	0	0	0	0.139	NA	NA	NA	8.180138	NA	.	-1	-1	.
chrX	10427328	10428248	0	0	0	0	0.056	NA	NA	NA	NA	NA	chrX	10425381	10433659	ID=ASTEI20_042558;description=tektin-3-like%2C_transcript_variant_X1;ebi_biotype=protein_coding
chrX	10435548	10521491	0	0	0	0.017	0	NA	NA	NA	NA	NA	chrX	10442040	10443048	ID=ASTEI20_041787;description=uncharacterized_LOC118506697%2C_transcript_variant_X2;ebi_biotype=protein_coding
chrX	10435548	10521491	0	0	0	0.017	0	NA	NA	NA	NA	NA	chrX	10519561	10526802	ID=ASTEI20_040274;description=NCK-interacting_protein_with_SH3_domain;ebi_biotype=protein_coding
chrX	10435548	10521491	0	0	0	0.017	0	NA	NA	NA	NA	NA	chrX	10436044	10441778	ID=ASTEI20_045290;description=xylulose_kinase%2C_transcript_variant_X1;ebi_biotype=protein_coding
chrX	10435548	10521491	0	0	0	0.017	0	NA	NA	NA	NA	NA	chrX	10444787	10512546	ID=ASTEI20_044884;description=F-actin-monooxygenase_Mical%2C_transcript_variant_X1;ebi_biotype=protein_coding
chrX	10435650	10435782	0	0	0	0	0.389	NA	NA	NA	NA	NA	.	-1	-1	.
chrX	10513037	10521144	0.2	0.056	0.472	0.233	0.444	NA	NA	NA	NA	NA	chrX	10519561	10526802	ID=ASTEI20_040274;description=NCK-interacting_protein_with_SH3_domain;ebi_biotype=protein_coding
chrX	10513692	10514967	0	0	0.028	0	0	NA	NA	NA	NA	NA	.	-1	-1	.
chrX	10513746	10514021	0	0	0.083	0	0.472	NA	NA	NA	NA	NA	.	-1	-1	.
chrX	10518692	10518885	0.05	0.056	0	0	0	NA	NA	NA	NA	NA	.	-1	-1	.
chrX	10535737	10536052	0	0	0.111	0	0	NA	NA	NA	NA	NA	chrX	10529090	10601477	ID=ASTEI20_035871;description=netrin-A-like%2C_transcript_variant_X1;ebi_biotype=protein_coding
chrX	10566673	10567303	0.1	0.111	0.139	0.208	0.139	NA	52.487926	NA	NA	45.21598	chrX	10529090	10601477	ID=ASTEI20_035871;description=netrin-A-like%2C_transcript_variant_X1;ebi_biotype=protein_coding
chrX	10579415	10580382	0	0	0	0	0.028	NA	NA	NA	NA	NA	chrX	10529090	10601477	ID=ASTEI20_035871;description=netrin-A-like%2C_transcript_variant_X1;ebi_biotype=protein_coding
chrX	10601758	10602081	0.1	0.056	0	0	0	NA	10.058267	NA	NA	NA	.	-1	-1	.
chrX	10617483	10617599	0	0	0.111	0	0	26.428641	NA	NA	NA	NA	.	-1	-1	.
chrX	10627059	10627534	0.05	0	0	0	0	26.428641	NA	NA	NA	NA	.	-1	-1	.
chrX	10672783	10672904	0	0.111	0	0.05	0	NA	78.250288	NA	NA	NA	chrX	10629868	10688868	ID=ASTEI20_045934;description=netrin-B-like%2C_transcript_variant_X3;ebi_biotype=protein_coding
chrX	10697949	10698697	0	0	0	0.05	0	NA	NA	NA	NA	13.499628	.	-1	-1	.
chrX	10715604	10715923	0	0	0	0.008	0	NA	NA	NA	NA	NA	.	-1	-1	.
chrX	10726878	10727237	0	0	0	0.008	0	NA	9.724524	NA	NA	NA	.	-1	-1	.
chrX	10727272	10727442	0	0	0	0.033	0	NA	9.724524	NA	NA	NA	.	-1	-1	.
chrX	10735671	10735828	0.05	0.167	0.056	0.142	0.194	NA	9.724524	NA	NA	NA	.	-1	-1	.
chrX	10737984	10738118	0	0	0	0.033	0.028	NA	9.724524	NA	NA	NA	.	-1	-1	.
chrX	10805218	10805375	0	0	0.028	0	0	NA	NA	NA	NA	NA	.	-1	-1	.
chrX	10849955	10850763	0	0	0.111	0	0	NA	NA	NA	NA	NA	chrX	10836869	10855392	ID=ASTEI20_033929;description=cyclic_AMP_response_element-binding_protein_B%2C_transcript_variant_X8;ebi_biotype=protein_coding
chrX	10910578	10911379	0	0	0	0.008	0	NA	NA	NA	NA	NA	chrX	10889278	10914003	ID=ASTEI20_032131;description=rhophilin-2%2C_transcript_variant_X1;ebi_biotype=protein_coding
chrX	10939482	10940165	0	0	0.028	0	0	NA	NA	NA	NA	NA	.	-1	-1	.
chrX	10940246	10940513	0	0.111	0.028	0.083	0	NA	NA	NA	NA	NA	.	-1	-1	.
chrX	10957915	10958305	0.6	0.222	0.333	0.2	0.111	NA	NA	NA	NA	NA	.	-1	-1	.
chrX	10971201	10971303	0	0.056	0.111	0	0.056	NA	NA	NA	NA	NA	.	-1	-1	.
chrX	10976968	10977397	0	0	0	0	0.056	NA	NA	NA	NA	NA	.	-1	-1	.
chrX	10979582	10979768	0	0	0.028	0	0	NA	NA	NA	NA	NA	.	-1	-1	.
chrX	10980099	10980368	0	0	0	0	0.028	NA	NA	NA	NA	NA	.	-1	-1	.
chrX	10983211	10983827	0	0	0	0.017	0	NA	NA	NA	NA	17.252652	.	-1	-1	.
chrX	10983288	10983468	0	0.167	0.361	0.1	0.444	NA	NA	NA	NA	17.252652	.	-1	-1	.
chrX	10998705	10999045	0	0	0	0.017	0	NA	NA	NA	NA	NA	.	-1	-1	.
chrX	10999296	10999629	0	0	0	0.075	0	NA	NA	NA	NA	NA	.	-1	-1	.
chrX	10999777	11000100	0	0.056	0	0	0	NA	NA	NA	NA	NA	.	-1	-1	.
chrX	11007663	11008086	0	0	0	0.042	0	NA	NA	NA	NA	NA	chrX	11002630	11178149	ID=ASTEI20_043426;description=potassium_voltage-gated_channel_protein_Shaker%2C_transcript_variant_X4;ebi_biotype=protein_coding
chrX	11011167	11011322	0.1	0	0	0	0	NA	NA	NA	NA	NA	chrX	11002630	11178149	ID=ASTEI20_043426;description=potassium_voltage-gated_channel_protein_Shaker%2C_transcript_variant_X4;ebi_biotype=protein_coding
chrX	11077597	11077733	0	0	0	0	0.028	NA	NA	NA	8.158226	NA	chrX	11002630	11178149	ID=ASTEI20_043426;description=potassium_voltage-gated_channel_protein_Shaker%2C_transcript_variant_X4;ebi_biotype=protein_coding
chrX	11081944	11082349	0	0	0	0.008	0	NA	NA	NA	8.158226	NA	chrX	11002630	11178149	ID=ASTEI20_043426;description=potassium_voltage-gated_channel_protein_Shaker%2C_transcript_variant_X4;ebi_biotype=protein_coding
chrX	11098244	11098958	0	0	0	0.033	0	NA	NA	NA	NA	NA	chrX	11002630	11178149	ID=ASTEI20_043426;description=potassium_voltage-gated_channel_protein_Shaker%2C_transcript_variant_X4;ebi_biotype=protein_coding
chrX	11127926	11128092	0.05	0	0	0	0	NA	NA	NA	NA	NA	chrX	11002630	11178149	ID=ASTEI20_043426;description=potassium_voltage-gated_channel_protein_Shaker%2C_transcript_variant_X4;ebi_biotype=protein_coding
chrX	11138489	11138862	0	0	0.028	0.008	0.056	NA	NA	NA	NA	NA	chrX	11002630	11178149	ID=ASTEI20_043426;description=potassium_voltage-gated_channel_protein_Shaker%2C_transcript_variant_X4;ebi_biotype=protein_coding
chrX	11142213	11142318	0	0	0	0.083	0.194	NA	NA	NA	NA	NA	chrX	11002630	11178149	ID=ASTEI20_043426;description=potassium_voltage-gated_channel_protein_Shaker%2C_transcript_variant_X4;ebi_biotype=protein_coding
chrX	11153012	11153142	0.4	0	0.111	0.042	0.111	62.457916	NA	NA	NA	NA	chrX	11002630	11178149	ID=ASTEI20_043426;description=potassium_voltage-gated_channel_protein_Shaker%2C_transcript_variant_X4;ebi_biotype=protein_coding
chrX	11181694	11182532	0	0	0	0	0.028	NA	NA	NA	NA	NA	.	-1	-1	.
chrX	11192968	11193217	0.2	0.111	0.056	0.108	0.056	NA	NA	NA	NA	NA	chrX	11186534	11246665	ID=ASTEI20_044809;description=disks_large_1_tumor_suppressor_protein%2C_transcript_variant_X1;ebi_biotype=protein_coding
chrX	11226119	11226257	0	0	0	0.058	0	NA	NA	NA	NA	NA	chrX	11186534	11246665	ID=ASTEI20_044809;description=disks_large_1_tumor_suppressor_protein%2C_transcript_variant_X1;ebi_biotype=protein_coding
chrX	11233947	11234555	0	0	0	0.017	0	NA	NA	NA	NA	NA	chrX	11186534	11246665	ID=ASTEI20_044809;description=disks_large_1_tumor_suppressor_protein%2C_transcript_variant_X1;ebi_biotype=protein_coding
chrX	11235658	11235869	0	0	0	0	0.056	NA	NA	NA	NA	NA	chrX	11186534	11246665	ID=ASTEI20_044809;description=disks_large_1_tumor_suppressor_protein%2C_transcript_variant_X1;ebi_biotype=protein_coding
chrX	11270288	11270879	0	0	0.028	0	0	NA	NA	NA	NA	NA	chrX	11256271	11272397	ID=ASTEI20_037777;description=adenosylhomocysteinase-like_1%2C_transcript_variant_X4;ebi_biotype=protein_coding
chrX	11286478	11286949	0	0	0	0.033	0	NA	NA	NA	NA	NA	.	-1	-1	.
chrX	11287039	11287264	0.2	0.111	0.167	0.167	0	NA	NA	NA	NA	NA	.	-1	-1	.
chrX	11317090	11317603	0	0	0	0.017	0	NA	NA	NA	NA	NA	.	-1	-1	.
chrX	11319134	11319540	0	0.056	0.028	0	0.028	NA	NA	NA	NA	NA	chrX	11317921	11322066	ID=ASTEI20_032183;description=mucin-5AC-like%2C_transcript_variant_X2;ebi_biotype=protein_coding
chrX	11323848	11325926	0	0	0	0	0.028	NA	NA	NA	NA	NA	.	-1	-1	.
chrX	11324633	11328068	0	0	0.028	0	0	NA	NA	NA	NA	NA	.	-1	-1	.
chrX	11337116	11401762	0	0	0.139	0.108	0.028	NA	NA	NA	NA	NA	chrX	11374985	11381285	ID=ASTEI20_041304;description=synaptic_vesicle_glycoprotein_2B%2C_transcript_variant_X2;ebi_biotype=protein_coding
chrX	11337116	11401762	0	0	0.139	0.108	0.028	NA	NA	NA	NA	NA	chrX	11383665	11385916	ID=ASTEI20_031001;description=(Lyso)-N-acylphosphatidylethanolamine_lipase-like%2C_transcript_variant_X2;ebi_biotype=protein_coding
chrX	11337116	11401762	0	0	0.139	0.108	0.028	NA	NA	NA	NA	NA	chrX	11394513	11395563	ID=ASTEI20_038783.R50775;Parent=ASTEI20_038783;description=uncharacterized_LOC118508199;gene_ebi_biotype=lncRNA
chrX	11337116	11401762	0	0	0.139	0.108	0.028	NA	NA	NA	NA	NA	chrX	11394513	11395563	ID=ASTEI20_038783;description=uncharacterized_LOC118508199;ebi_biotype=lncRNA
chrX	11337116	11401762	0	0	0.139	0.108	0.028	NA	NA	NA	NA	NA	chrX	11341206	11356173	ID=ASTEI20_040611;description=E3_ubiquitin-protein_ligase_Nedd-4-like%2C_transcript_variant_X2;ebi_biotype=protein_coding
chrX	11337116	11401762	0	0	0.139	0.108	0.028	NA	NA	NA	NA	NA	chrX	11387216	11404554	ID=ASTEI20_042790;description=protein_wings_apart-like%2C_transcript_variant_X1;ebi_biotype=protein_coding
chrX	11337666	11338369	0	0	0.056	0	0	NA	NA	NA	NA	NA	.	-1	-1	.
chrX	11339097	11339338	0	0	0	0.075	0	NA	NA	NA	NA	NA	.	-1	-1	.
chrX	11400807	11401882	0	0	0.056	0.008	0.028	NA	NA	NA	NA	NA	chrX	11387216	11404554	ID=ASTEI20_042790;description=protein_wings_apart-like%2C_transcript_variant_X1;ebi_biotype=protein_coding
chrX	11411006	11411189	0	0	0.028	0	0	NA	NA	NA	NA	NA	chrX	11409667	11412534	ID=ASTEI20_031267;description=60S_ribosomal_protein_L10-like%2C_transcript_variant_X1;ebi_biotype=protein_coding
chrX	11411107	11411572	0	0	0.028	0.008	0	NA	NA	NA	NA	NA	chrX	11409667	11412534	ID=ASTEI20_031267;description=60S_ribosomal_protein_L10-like%2C_transcript_variant_X1;ebi_biotype=protein_coding
chrX	11416521	11417028	0	0	0.028	0	0.028	NA	NA	NA	NA	NA	.	-1	-1	.
chrX	11424897	11425121	0	0.056	0.056	0.033	0.056	NA	NA	NA	NA	NA	.	-1	-1	.
chrX	11438195	11438398	0.2	0	0	0.017	0	NA	NA	NA	NA	NA	.	-1	-1	.
chrX	11438433	11438573	0	0	0	0.017	0	NA	NA	NA	NA	NA	.	-1	-1	.
chrX	11454884	11455039	0.05	0.111	0	0.008	0	NA	NA	NA	NA	NA	.	-1	-1	.
chrX	11521605	11521806	0	0	0	0.033	0	NA	NA	NA	NA	NA	chrX	11519894	11528300	ID=ASTEI20_035850;description=ras-related_protein_Rab-10-like%2C_transcript_variant_X1;ebi_biotype=protein_coding
chrX	11546044	11546430	0	0.111	0	0	0.056	NA	NA	NA	NA	NA	chrX	11528566	11585126	ID=ASTEI20_037418;description=obg-like_ATPase_1%2C_transcript_variant_X3;ebi_biotype=protein_coding
chrX	11574452	11575250	0	0	0	0.008	0	197.458119	NA	NA	NA	NA	chrX	11528566	11585126	ID=ASTEI20_037418;description=obg-like_ATPase_1%2C_transcript_variant_X3;ebi_biotype=protein_coding
chrX	11574469	11574975	0.05	0	0	0	0	197.458119	NA	NA	NA	NA	chrX	11528566	11585126	ID=ASTEI20_037418;description=obg-like_ATPase_1%2C_transcript_variant_X3;ebi_biotype=protein_coding
chrX	11576224	11576336	0	0	0.028	0.308	0.028	197.458119	NA	NA	NA	NA	chrX	11528566	11585126	ID=ASTEI20_037418;description=obg-like_ATPase_1%2C_transcript_variant_X3;ebi_biotype=protein_coding
chrX	11594541	11594981	0	0.056	0	0	0	NA	NA	NA	NA	NA	chrX	11586873	11671070	ID=ASTEI20_040751;description=transcription_factor_Sp9%2C_transcript_variant_X9;ebi_biotype=protein_coding
chrX	11619036	11619154	0.1	0	0.111	0	0.056	NA	NA	NA	NA	NA	chrX	11586873	11671070	ID=ASTEI20_040751;description=transcription_factor_Sp9%2C_transcript_variant_X9;ebi_biotype=protein_coding
chrX	11626795	11627541	0	0	0	0	0.056	NA	NA	NA	NA	NA	chrX	11586873	11671070	ID=ASTEI20_040751;description=transcription_factor_Sp9%2C_transcript_variant_X9;ebi_biotype=protein_coding
chrX	11641776	11641989	0.2	0.111	0.222	0.1	0.278	NA	NA	NA	NA	NA	chrX	11586873	11671070	ID=ASTEI20_040751;description=transcription_factor_Sp9%2C_transcript_variant_X9;ebi_biotype=protein_coding
chrX	11653213	11728928	0	0	0	0.033	0.056	NA	NA	NA	NA	NA	chrX	11671262	11678153	ID=ASTEI20_043430;description=transcription_factor_btd;ebi_biotype=protein_coding
chrX	11653213	11728928	0	0	0	0.033	0.056	NA	NA	NA	NA	NA	chrX	11689234	11713946	ID=ASTEI20_040944;description=protein_FAM107B%2C_transcript_variant_X2;ebi_biotype=protein_coding
chrX	11653213	11728928	0	0	0	0.033	0.056	NA	NA	NA	NA	NA	chrX	11726457	11753329	ID=ASTEI20_038334;description=protein_gurken-like%2C_transcript_variant_X8;ebi_biotype=protein_coding
chrX	11653213	11728928	0	0	0	0.033	0.056	NA	NA	NA	NA	NA	chrX	11586873	11671070	ID=ASTEI20_040751;description=transcription_factor_Sp9%2C_transcript_variant_X9;ebi_biotype=protein_coding
chrX	11659022	11659274	0	0	0.083	0	0.028	NA	NA	NA	NA	NA	chrX	11586873	11671070	ID=ASTEI20_040751;description=transcription_factor_Sp9%2C_transcript_variant_X9;ebi_biotype=protein_coding
chrX	11684328	11684538	0.05	0	0.167	0.05	0.111	NA	NA	NA	NA	NA	.	-1	-1	.
chrX	11700465	11700662	0	0	0	0	0.028	NA	NA	NA	NA	NA	chrX	11689234	11713946	ID=ASTEI20_040944;description=protein_FAM107B%2C_transcript_variant_X2;ebi_biotype=protein_coding
chrX	11724063	11724748	0	0	0.056	0.008	0	NA	NA	NA	NA	NA	.	-1	-1	.
chrX	11745261	11745726	0.05	0	0	0	0	NA	NA	NA	NA	NA	chrX	11726457	11753329	ID=ASTEI20_038334;description=protein_gurken-like%2C_transcript_variant_X8;ebi_biotype=protein_coding
chrX	11750919	11751041	0.4	0	0	0.1	0.083	NA	NA	NA	NA	NA	chrX	11726457	11753329	ID=ASTEI20_038334;description=protein_gurken-like%2C_transcript_variant_X8;ebi_biotype=protein_coding
chrX	11761549	11762238	0	0	0.222	0.075	0.278	NA	NA	NA	NA	NA	chrX	11755247	11763416	ID=ASTEI20_043747;description=DDB1-_and_CUL4-associated_factor_7%2C_transcript_variant_X3;ebi_biotype=protein_coding
chrX	11767851	11768143	0.1	0	0	0.008	0	NA	NA	NA	NA	NA	.	-1	-1	.
chrX	11780911	11781012	0	0.056	0.028	0.017	0	NA	NA	NA	NA	NA	chrX	11778349	11789878	ID=ASTEI20_044749;description=RING_finger_protein_unkempt_homolog;ebi_biotype=protein_coding
chrX	11811916	11812060	0	0	0	0.033	0	NA	NA	NA	NA	NA	chrX	11806463	11812032	ID=ASTEI20_034606;description=intraflagellar_transport_protein_140_homolog;ebi_biotype=protein_coding
chrX	11818320	11818519	0	0	0.056	0	0	NA	NA	NA	NA	NA	.	-1	-1	.
chrX	11825926	11826157	0	0	0	0	0.028	NA	NA	NA	NA	NA	.	-1	-1	.
chrX	11858621	11858753	0	0	0	0	0.083	NA	NA	NA	NA	NA	.	-1	-1	.
chrX	11866026	11866755	0	0	0	0.033	0	NA	NA	NA	NA	NA	.	-1	-1	.
chrX	11868427	11868817	0.2	0.167	0.167	0.117	0.167	NA	NA	NA	NA	NA	.	-1	-1	.
chrX	11871095	11871196	0	0	0.056	0	0	NA	NA	NA	NA	NA	.	-1	-1	.
chrX	11878636	11879704	0	0	0.333	0.333	0.417	NA	NA	NA	NA	NA	.	-1	-1	.
chrX	11883149	11883650	0	0.056	0.361	0.142	0	NA	NA	NA	NA	NA	.	-1	-1	.
chrX	11889028	11889197	0	0.111	0	0.017	0.028	NA	NA	NA	NA	NA	.	-1	-1	.
chrX	11898148	11898251	0	0	0.083	0.033	0	NA	NA	NA	NA	NA	chrX	11894144	11915675	ID=ASTEI20_037239;description=phospholipase_A1%2C_transcript_variant_X2;ebi_biotype=protein_coding
chrX	11898738	11899398	0	0	0	0.008	0.028	NA	NA	NA	NA	NA	chrX	11894144	11915675	ID=ASTEI20_037239;description=phospholipase_A1%2C_transcript_variant_X2;ebi_biotype=protein_coding
chrX	11901552	11902052	0	0.056	0	0	0	NA	NA	NA	NA	NA	chrX	11894144	11915675	ID=ASTEI20_037239;description=phospholipase_A1%2C_transcript_variant_X2;ebi_biotype=protein_coding
chrX	11919513	11919726	0	0	0.028	0	0	NA	NA	NA	NA	NA	.	-1	-1	.
chrX	11924891	11925445	0	0	0	0.008	0	NA	NA	NA	NA	NA	.	-1	-1	.
chrX	11925025	11925251	0.1	0	0.056	0.05	0	NA	NA	NA	NA	NA	.	-1	-1	.
chrX	11941790	11948431	0.35	0.278	0.667	0.583	0.5	NA	17.541874	NA	NA	NA	.	-1	-1	.
chrX	11968414	11970391	0	0	0	0.017	0.194	NA	41.710509	NA	NA	NA	chrX	11965775	11969598	ID=ASTEI20_037647.R48321;Parent=ASTEI20_037647;description=uncharacterized_LOC118508189;gene_ebi_biotype=lncRNA
chrX	11968414	11970391	0	0	0	0.017	0.194	NA	41.710509	NA	NA	NA	chrX	11965775	11969598	ID=ASTEI20_037647;description=uncharacterized_LOC118508189;ebi_biotype=lncRNA
chrX	11968414	11970391	0	0	0	0.017	0.194	NA	41.710509	NA	NA	NA	chrX	11953346	12010338	ID=ASTEI20_041381.R56385;Parent=ASTEI20_041381;description=carbonic_anhydrase-related_protein_10%2C_transcript_variant_X4;gene_ebi_biotype=protein_coding
chrX	11968414	11970391	0	0	0	0.017	0.194	NA	41.710509	NA	NA	NA	chrX	11953346	12010338	ID=ASTEI20_041381.R56388;Parent=ASTEI20_041381;description=carbonic_anhydrase-related_protein_10%2C_transcript_variant_X3;gene_ebi_biotype=protein_coding
chrX	11968414	11970391	0	0	0	0.017	0.194	NA	41.710509	NA	NA	NA	chrX	11953346	12010338	ID=ASTEI20_041381;description=carbonic_anhydrase-related_protein_10%2C_transcript_variant_X3;ebi_biotype=protein_coding
chrX	11973642	11974562	0	0.167	0	0.108	0	NA	41.710509	NA	NA	NA	chrX	11953346	12010338	ID=ASTEI20_041381.R56385;Parent=ASTEI20_041381;description=carbonic_anhydrase-related_protein_10%2C_transcript_variant_X4;gene_ebi_biotype=protein_coding
chrX	11973642	11974562	0	0.167	0	0.108	0	NA	41.710509	NA	NA	NA	chrX	11953346	12010338	ID=ASTEI20_041381.R56388;Parent=ASTEI20_041381;description=carbonic_anhydrase-related_protein_10%2C_transcript_variant_X3;gene_ebi_biotype=protein_coding
chrX	11973642	11974562	0	0.167	0	0.108	0	NA	41.710509	NA	NA	NA	chrX	11953346	12010338	ID=ASTEI20_041381;description=carbonic_anhydrase-related_protein_10%2C_transcript_variant_X3;ebi_biotype=protein_coding
chrX	12045707	12045860	0	0.222	0	0.042	0	NA	NA	NA	NA	NA	.	-1	-1	.
chrX	12081902	12082038	0.3	0.278	0.139	0.333	0.556	NA	NA	NA	NA	NA	.	-1	-1	.
chrX	12084203	12084345	0	0	0	0	0.111	NA	NA	NA	NA	NA	.	-1	-1	.
chrX	12116982	12117358	0.05	0	0	0	0	NA	15.518785	NA	NA	29.599894	.	-1	-1	.
chrX	12117491	12118159	0	0	0	0.017	0	NA	15.518785	NA	NA	29.599894	.	-1	-1	.
chrX	12134807	12137337	0	0	0.083	0	0.139	NA	NA	NA	NA	NA	.	-1	-1	.
chrX	12169826	12170560	0	0	0.028	0.008	0.028	NA	NA	NA	NA	NA	.	-1	-1	.
chrX	12169985	12170399	0.15	0	0	0	0	NA	NA	NA	NA	NA	.	-1	-1	.
chrX	12177482	12177853	0.1	0	0	0	0	NA	NA	NA	NA	19.597547	.	-1	-1	.
chrX	12179493	12179665	0	0	0	0.008	0	NA	NA	NA	NA	19.597547	.	-1	-1	.
chrX	12196183	12196530	0.1	0	0	0	0	NA	NA	NA	NA	NA	.	-1	-1	.
chrX	12197920	12198343	0	0	0	0	0.028	NA	NA	NA	NA	NA	.	-1	-1	.
chrX	12200377	12200601	0	0	0	0.058	0.056	NA	NA	NA	NA	NA	.	-1	-1	.
chrX	12214564	12214721	0	0	0	0	0.056	NA	NA	NA	NA	24.484536	.	-1	-1	.
chrX	12232025	12232131	0	0	0	0	0.056	NA	NA	NA	NA	NA	.	-1	-1	.
chrX	12279595	12279864	0	0	0	0.017	0.056	NA	16.695767	NA	11.480131	13.019445	.	-1	-1	.
chrX	12281427	12281700	0.1	0.111	0	0	0	NA	16.695767	NA	11.480131	13.019445	.	-1	-1	.
chrX	12301468	12302996	0.3	0.111	0.444	0.533	0.528	NA	NA	NA	NA	NA	.	-1	-1	.
chrX	12318441	12318594	0.15	0	0.028	0.192	0.361	NA	NA	NA	NA	NA	.	-1	-1	.
chrX	12319141	12319695	0	0	0.056	0	0	NA	NA	NA	NA	NA	.	-1	-1	.
chrX	12326390	12326989	0	0	0.139	0.125	0.167	NA	NA	NA	NA	NA	.	-1	-1	.
chrX	12345554	12345660	0	0.333	0.056	0.125	0.083	NA	10.146129	NA	NA	NA	chrX	12342902	12347018	ID=ASTEI20_036029.R44882;Parent=ASTEI20_036029;description=uncharacterized_LOC118508226;gene_ebi_biotype=lncRNA
chrX	12345554	12345660	0	0.333	0.056	0.125	0.083	NA	10.146129	NA	NA	NA	chrX	12342902	12347018	ID=ASTEI20_036029;description=uncharacterized_LOC118508226;ebi_biotype=lncRNA
chrX	12351208	12351825	0	0	0	0.008	0	NA	10.146129	NA	NA	NA	.	-1	-1	.
chrX	12359154	12359980	0	0	0.056	0.017	0	NA	9.208318	NA	NA	NA	.	-1	-1	.
chrX	12451423	12451739	0	0.111	0	0.025	0	NA	8.943023	NA	NA	NA	.	-1	-1	.
chrX	12495935	12496041	0.05	0	0.083	0.058	0	83.196988	NA	NA	NA	NA	.	-1	-1	.
chrX	12504397	12505415	0	0	0	0	0.028	NA	NA	NA	NA	NA	.	-1	-1	.
chrX	12508334	12509045	0	0	0	0.008	0	NA	NA	NA	NA	NA	.	-1	-1	.
chrX	12517473	12517667	0	0	0.028	0	0	NA	NA	NA	NA	NA	.	-1	-1	.
chrX	12542709	12543204	0	0	0.028	0.008	0	NA	NA	NA	NA	NA	.	-1	-1	.
chrX	12546016	12546903	0.1	0.111	0.139	0.1	0.389	NA	NA	NA	NA	NA	.	-1	-1	.
chrX	12546105	12546270	0	0	0	0	0.028	NA	NA	NA	NA	NA	.	-1	-1	.
chrX	12560137	12560839	0	0	0	0.05	0	NA	NA	NA	NA	NA	.	-1	-1	.
chrX	12585033	12585444	0	0	0.167	0.125	0	NA	NA	NA	NA	NA	.	-1	-1	.
chrX	12595516	12595683	0.05	0	0.056	0	0.056	NA	NA	NA	NA	NA	chrX	12587047	12612852	ID=ASTEI20_031824;description=rho_GTPase-activating_protein_190%2C_transcript_variant_X1;ebi_biotype=protein_coding
chrX	12612184	12612450	0	0	0	0.017	0	NA	NA	NA	NA	NA	chrX	12587047	12612852	ID=ASTEI20_031824;description=rho_GTPase-activating_protein_190%2C_transcript_variant_X1;ebi_biotype=protein_coding
chrX	12617005	12617806	0	0	0.056	0	0.056	NA	NA	NA	NA	NA	.	-1	-1	.
chrX	12626530	12627452	0.3	0.333	0.889	0.792	0.861	NA	NA	NA	NA	NA	.	-1	-1	.
chrX	12658247	12659040	0	0	0	0.008	0	NA	NA	NA	NA	NA	.	-1	-1	.
chrX	12669879	12669993	0	0	0	0.017	0	NA	NA	NA	NA	NA	.	-1	-1	.
chrX	12701208	12701587	0.15	0	0	0	0	NA	NA	NA	NA	NA	chrX	12698765	12734744	ID=ASTEI20_045359;description=active_breakpoint_cluster_region-related_protein%2C_transcript_variant_X1;ebi_biotype=protein_coding
chrX	12736375	12736486	0	0.167	0	0.025	0	NA	NA	NA	NA	NA	.	-1	-1	.
chrX	12736669	12737042	0.05	0	0	0.05	0.028	NA	NA	NA	NA	NA	.	-1	-1	.
chrX	12745565	12745684	0	0	0	0.05	0	NA	NA	NA	NA	NA	.	-1	-1	.
chrX	12751051	12751500	0.05	0	0	0	0	NA	NA	NA	5.673969	NA	.	-1	-1	.
chrX	12759699	12760634	0	0	0.028	0	0	NA	NA	NA	5.673969	NA	.	-1	-1	.
chrX	12764360	12765163	0	0	0	0	0.028	NA	NA	NA	NA	NA	.	-1	-1	.
chrX	12764690	12765163	0.05	0	0	0	0	NA	NA	NA	NA	NA	.	-1	-1	.
chrX	12764962	12765167	0	0.167	0.056	0.167	0.139	NA	NA	NA	NA	NA	.	-1	-1	.
chrX	12765603	12765790	0.05	0.222	0.083	0.308	0	NA	NA	NA	NA	NA	.	-1	-1	.
chrX	12808402	12809206	0	0	0	0	0.028	NA	NA	NA	NA	NA	chrX	12786133	12841618	ID=ASTEI20_046070;description=protein_amalgam%2C_transcript_variant_X3;ebi_biotype=protein_coding
chrX	12817291	12818421	0	0	0.194	0.433	0.083	NA	NA	NA	NA	NA	chrX	12786133	12841618	ID=ASTEI20_046070;description=protein_amalgam%2C_transcript_variant_X3;ebi_biotype=protein_coding
chrX	12817990	12818163	0	0	0	0	0.056	NA	NA	NA	NA	NA	chrX	12786133	12841618	ID=ASTEI20_046070;description=protein_amalgam%2C_transcript_variant_X3;ebi_biotype=protein_coding
chrX	12829023	12829154	0	0	0.056	0.017	0.056	NA	39.071156	NA	NA	NA	chrX	12786133	12841618	ID=ASTEI20_046070;description=protein_amalgam%2C_transcript_variant_X3;ebi_biotype=protein_coding
chrX	12829757	12830469	0	0	0	0	0.028	NA	39.071156	NA	NA	NA	chrX	12786133	12841618	ID=ASTEI20_046070;description=protein_amalgam%2C_transcript_variant_X3;ebi_biotype=protein_coding
chrX	12834237	12834361	0	0	0	0.033	0.111	NA	39.071156	NA	NA	NA	chrX	12786133	12841618	ID=ASTEI20_046070;description=protein_amalgam%2C_transcript_variant_X3;ebi_biotype=protein_coding
chrX	12842069	12842276	0	0.333	0.028	0.067	0	NA	39.071156	NA	53.90624	NA	.	-1	-1	.
chrX	12851067	12851675	0	0	0	0	0.083	NA	382.747962	NA	53.90624	NA	.	-1	-1	.
chrX	12851527	12852371	0	0	0	0.025	0	NA	382.747962	NA	53.90624	NA	.	-1	-1	.
chrX	12855851	12856916	0	0	0.028	0.142	0.028	NA	245.040673	NA	NA	NA	.	-1	-1	.
chrX	12856264	12857020	0.2	0	0.111	0.108	0.028	NA	245.040673	NA	NA	NA	.	-1	-1	.
chrX	12861755	12862168	0	0	0.028	0	0.028	NA	146.56245	NA	NA	NA	.	-1	-1	.
chrX	12903564	12904612	0	0	0	0	0.083	NA	NA	NA	NA	NA	.	-1	-1	.
chrX	12922654	12922947	0	0	0	0	0.028	NA	NA	NA	NA	NA	.	-1	-1	.
chrX	12922954	12923312	0	0.056	0	0	0	NA	NA	NA	NA	NA	.	-1	-1	.
chrX	12927787	12931021	0.3	0.056	0.528	0.492	0.75	NA	NA	NA	NA	NA	.	-1	-1	.
chrX	12927795	12931784	0	0	0	0	0.028	NA	NA	NA	NA	NA	.	-1	-1	.
chrX	12934654	12935875	0.3	0	0.472	0.558	0.722	NA	NA	NA	NA	NA	.	-1	-1	.
chrX	12936304	12936479	0	0	0	0	0.083	NA	NA	NA	NA	NA	.	-1	-1	.
chrX	12938375	12939691	0	0.056	0.306	0.25	0.306	NA	NA	NA	NA	NA	.	-1	-1	.
chrX	12956837	12957154	0.1	0	0	0	0	NA	NA	NA	NA	NA	.	-1	-1	.
chrX	12958494	12958605	0.25	0.222	0.056	0.1	0.139	NA	NA	NA	NA	NA	.	-1	-1	.
chrX	12986383	12986722	0	0	0.083	0	0	NA	NA	NA	NA	NA	chrX	12977282	12999177	ID=ASTEI20_044190;description=protein_singed%2C_transcript_variant_X1;ebi_biotype=protein_coding
chrX	12992333	12992545	0	0	0	0	0.111	NA	NA	NA	NA	NA	chrX	12977282	12999177	ID=ASTEI20_044190;description=protein_singed%2C_transcript_variant_X1;ebi_biotype=protein_coding
chrX	12993230	12993428	0	0	0	0.042	0.056	NA	NA	NA	NA	NA	chrX	12977282	12999177	ID=ASTEI20_044190;description=protein_singed%2C_transcript_variant_X1;ebi_biotype=protein_coding
chrX	13009569	13009755	0	0	0	0.008	0	NA	NA	NA	NA	NA	.	-1	-1	.
chrX	13041916	13042071	0	0.167	0.111	0.133	0	NA	NA	NA	NA	NA	.	-1	-1	.
chrX	13042623	13042877	0	0.056	0	0	0	NA	NA	NA	NA	NA	.	-1	-1	.
chrX	13043112	13043304	0	0	0	0	0.056	NA	NA	NA	NA	NA	.	-1	-1	.
chrX	13062348	13062537	0	0	0.028	0	0	NA	NA	NA	NA	NA	chrX	13059342	13072713	ID=ASTEI20_031124;description=inactive_dipeptidyl_peptidase_10%2C_transcript_variant_X1;ebi_biotype=protein_coding
chrX	13068608	13068776	0	0	0	0.033	0.083	NA	NA	NA	NA	NA	chrX	13059342	13072713	ID=ASTEI20_031124;description=inactive_dipeptidyl_peptidase_10%2C_transcript_variant_X1;ebi_biotype=protein_coding
chrX	13110216	13110357	0	0	0	0.017	0	NA	NA	NA	NA	NA	chrX	13073046	13149131	ID=ASTEI20_036851;description=AF4/FMR2_family_member_lilli-like%2C_transcript_variant_X1;ebi_biotype=protein_coding
chrX	13117014	13117326	0.05	0	0	0	0	NA	NA	NA	NA	NA	chrX	13073046	13149131	ID=ASTEI20_036851;description=AF4/FMR2_family_member_lilli-like%2C_transcript_variant_X1;ebi_biotype=protein_coding
chrX	13121137	13121358	0.1	0	0.222	0.292	0.111	NA	NA	NA	NA	NA	chrX	13073046	13149131	ID=ASTEI20_036851;description=AF4/FMR2_family_member_lilli-like%2C_transcript_variant_X1;ebi_biotype=protein_coding
chrX	13125796	13125938	0	0.278	0.028	0.125	0.028	NA	NA	NA	NA	NA	chrX	13073046	13149131	ID=ASTEI20_036851;description=AF4/FMR2_family_member_lilli-like%2C_transcript_variant_X1;ebi_biotype=protein_coding
chrX	13143537	13143651	0	0	0	0.058	0.167	NA	NA	NA	NA	NA	chrX	13073046	13149131	ID=ASTEI20_036851;description=AF4/FMR2_family_member_lilli-like%2C_transcript_variant_X1;ebi_biotype=protein_coding
chrX	13145550	13147413	0	0	0	0.008	0	NA	NA	NA	NA	NA	chrX	13073046	13149131	ID=ASTEI20_036851;description=AF4/FMR2_family_member_lilli-like%2C_transcript_variant_X1;ebi_biotype=protein_coding
chrX	13183606	13183778	0	0	0	0	0.139	NA	NA	NA	NA	NA	chrX	13182570	13186407	ID=ASTEI20_042546;description=putative_protein_TPRXL;ebi_biotype=protein_coding
chrX	13227384	13227661	0	0	0.028	0	0	NA	NA	NA	NA	NA	.	-1	-1	.
chrX	13227439	13227544	0.05	0	0.111	0.05	0	NA	NA	NA	NA	NA	.	-1	-1	.
chrX	13231780	13232201	0.1	0	0	0.083	0.056	NA	NA	NA	NA	NA	.	-1	-1	.
chrX	13232879	13233599	0	0	0	0.008	0	NA	NA	NA	NA	NA	.	-1	-1	.
chrX	13233192	13233597	0	0	0.028	0.017	0	NA	NA	NA	NA	NA	.	-1	-1	.
chrX	13233829	13234332	0.1	0	0	0	0	NA	NA	NA	NA	NA	.	-1	-1	.
chrX	13252351	13252750	0.1	0	0.056	0	0	NA	NA	NA	NA	NA	chrX	13234835	13268167	ID=ASTEI20_031367;description=protein_sevenless%2C_transcript_variant_X2;ebi_biotype=protein_coding
chrX	13293670	13294099	0.15	0	0	0	0	NA	11.099124	NA	NA	NA	chrX	13292722	13303675	ID=ASTEI20_036948.R46884;Parent=ASTEI20_036948;description=uncharacterized_LOC118508905;gene_ebi_biotype=lncRNA
chrX	13293670	13294099	0.15	0	0	0	0	NA	11.099124	NA	NA	NA	chrX	13292722	13303675	ID=ASTEI20_036948;description=uncharacterized_LOC118508905;ebi_biotype=lncRNA
chrX	13293670	13294099	0.15	0	0	0	0	NA	11.099124	NA	NA	NA	chrX	13275162	13305597	ID=ASTEI20_044550;description=neurobeachin%2C_transcript_variant_X1;ebi_biotype=protein_coding
chrX	13301046	13301262	0.05	0.556	0.417	0.475	0.611	NA	NA	NA	NA	NA	chrX	13292722	13303675	ID=ASTEI20_036948.R46884;Parent=ASTEI20_036948;description=uncharacterized_LOC118508905;gene_ebi_biotype=lncRNA
chrX	13301046	13301262	0.05	0.556	0.417	0.475	0.611	NA	NA	NA	NA	NA	chrX	13292722	13303675	ID=ASTEI20_036948;description=uncharacterized_LOC118508905;ebi_biotype=lncRNA
chrX	13301046	13301262	0.05	0.556	0.417	0.475	0.611	NA	NA	NA	NA	NA	chrX	13275162	13305597	ID=ASTEI20_044550;description=neurobeachin%2C_transcript_variant_X1;ebi_biotype=protein_coding
chrX	13363047	13363975	0	0	0	0.017	0	NA	NA	NA	NA	NA	chrX	13342834	13392765	ID=ASTEI20_031751;description=chaoptin%2C_transcript_variant_X1;ebi_biotype=protein_coding
chrX	13364175	13364306	0	0	0.25	0.05	0.389	NA	NA	NA	NA	NA	chrX	13342834	13392765	ID=ASTEI20_031751;description=chaoptin%2C_transcript_variant_X1;ebi_biotype=protein_coding
chrX	13364539	13366987	0	0	0	0.075	0.083	NA	NA	NA	NA	NA	chrX	13342834	13392765	ID=ASTEI20_031751;description=chaoptin%2C_transcript_variant_X1;ebi_biotype=protein_coding
chrX	13371495	13371679	0.1	0	0	0.017	0	NA	NA	NA	NA	NA	chrX	13342834	13392765	ID=ASTEI20_031751;description=chaoptin%2C_transcript_variant_X1;ebi_biotype=protein_coding
chrX	13373187	13373347	0	0	0.111	0.017	0.444	NA	NA	NA	NA	NA	chrX	13342834	13392765	ID=ASTEI20_031751;description=chaoptin%2C_transcript_variant_X1;ebi_biotype=protein_coding
chrX	13373733	13374375	0	0	0.056	0.008	0	NA	NA	NA	NA	NA	chrX	13342834	13392765	ID=ASTEI20_031751;description=chaoptin%2C_transcript_variant_X1;ebi_biotype=protein_coding
chrX	13373773	13374226	0.05	0	0	0.017	0	NA	NA	NA	NA	NA	chrX	13342834	13392765	ID=ASTEI20_031751;description=chaoptin%2C_transcript_variant_X1;ebi_biotype=protein_coding
chrX	13382886	13383091	0	0	0	0.075	0	NA	NA	NA	NA	NA	chrX	13342834	13392765	ID=ASTEI20_031751;description=chaoptin%2C_transcript_variant_X1;ebi_biotype=protein_coding
chrX	13403334	13407446	0	0	0	0	0.139	NA	NA	NA	NA	NA	chrX	13393126	13412209	ID=ASTEI20_041920;description=ectopic_P_granules_protein_5_homolog;ebi_biotype=protein_coding
chrX	13405452	13405942	0	0.056	0	0	0	NA	NA	NA	NA	NA	chrX	13393126	13412209	ID=ASTEI20_041920;description=ectopic_P_granules_protein_5_homolog;ebi_biotype=protein_coding
chrX	13405897	13410629	0	0	0	0.025	0	NA	NA	NA	NA	NA	chrX	13393126	13412209	ID=ASTEI20_041920;description=ectopic_P_granules_protein_5_homolog;ebi_biotype=protein_coding
chrX	13407022	13407132	0.3	0.167	0.444	0.092	0.111	NA	NA	NA	NA	NA	chrX	13393126	13412209	ID=ASTEI20_041920;description=ectopic_P_granules_protein_5_homolog;ebi_biotype=protein_coding
chrX	13409724	13409965	0	0	0.028	0	0.056	NA	NA	NA	NA	NA	chrX	13393126	13412209	ID=ASTEI20_041920;description=ectopic_P_granules_protein_5_homolog;ebi_biotype=protein_coding
chrX	13410508	13410683	0	0.056	0.361	0.292	0.5	NA	NA	NA	NA	NA	chrX	13393126	13412209	ID=ASTEI20_041920;description=ectopic_P_granules_protein_5_homolog;ebi_biotype=protein_coding
chrX	13414348	13414600	0.2	0.056	0.389	0.067	0	NA	NA	NA	NA	NA	.	-1	-1	.
chrX	13415322	13415434	0	0	0	0.008	0.056	NA	NA	NA	NA	NA	.	-1	-1	.
chrX	13433498	13433780	0	0	0.056	0	0	NA	NA	NA	NA	NA	.	-1	-1	.
chrX	13444806	13445867	0	0.111	0	0	0	NA	NA	NA	NA	NA	chrX	13443633	13468365	ID=ASTEI20_041609;description=calcium/calmodulin-dependent_protein_kinase_type_II_alpha_chain%2C_transcript_variant_X3;ebi_biotype=protein_coding
chrX	13461327	13461651	0	0	0	0.008	0	NA	NA	NA	NA	NA	chrX	13443633	13468365	ID=ASTEI20_041609;description=calcium/calmodulin-dependent_protein_kinase_type_II_alpha_chain%2C_transcript_variant_X3;ebi_biotype=protein_coding
chrX	13470600	13470891	0	0.111	0.083	0.125	0.056	NA	NA	NA	NA	NA	.	-1	-1	.
chrX	13471977	13472173	0.1	0	0.028	0	0.028	NA	NA	NA	NA	NA	.	-1	-1	.
chrX	13474560	13474926	0.1	0.056	0	0	0	NA	NA	NA	NA	NA	chrX	13473332	13505064	ID=ASTEI20_041187;description=CREB-binding_protein%2C_transcript_variant_X6;ebi_biotype=protein_coding
chrX	13474950	13475063	0.1	0	0	0.017	0.028	NA	NA	NA	NA	NA	chrX	13473332	13505064	ID=ASTEI20_041187;description=CREB-binding_protein%2C_transcript_variant_X6;ebi_biotype=protein_coding
chrX	13484783	13486068	0	0	0	0.017	0.167	NA	NA	NA	NA	NA	chrX	13473332	13505064	ID=ASTEI20_041187;description=CREB-binding_protein%2C_transcript_variant_X6;ebi_biotype=protein_coding
chrX	13537690	13538019	0.05	0	0	0	0.111	NA	NA	NA	NA	NA	chrX	13536351	13548225	ID=ASTEI20_040265;description=protein_retinal_degeneration_B%2C_transcript_variant_X1;ebi_biotype=protein_coding
chrX	13561309	13561698	0.4	0.222	0.222	0.317	0.333	NA	NA	NA	8.975682	NA	.	-1	-1	.
chrX	13561688	13561916	0	0	0	0	0.028	NA	NA	NA	8.975682	NA	.	-1	-1	.
chrX	13573843	13574067	0.05	0	0.056	0.008	0	NA	NA	NA	NA	NA	.	-1	-1	.
chrX	13628001	13628255	0	0	0	0.008	0	NA	NA	NA	NA	NA	.	-1	-1	.
chrX	13641447	13641758	0.05	0.056	0	0	0.056	NA	NA	NA	NA	NA	chrX	13628862	13664449	ID=ASTEI20_041811;description=pneumococcal_serine-rich_repeat_protein%2C_transcript_variant_X2;ebi_biotype=protein_coding
chrX	13648329	13649284	0	0	0.028	0	0	NA	NA	NA	NA	NA	chrX	13628862	13664449	ID=ASTEI20_041811;description=pneumococcal_serine-rich_repeat_protein%2C_transcript_variant_X2;ebi_biotype=protein_coding
chrX	13664486	13665233	0.2	0.111	0.139	0.325	0.167	NA	NA	NA	NA	NA	.	-1	-1	.
chrX	13667004	13667264	0	0.222	0.25	0.45	0.083	NA	NA	NA	NA	NA	.	-1	-1	.
chrX	13667428	13668046	0	0	0.139	0	0.056	NA	NA	NA	NA	NA	.	-1	-1	.
chrX	13695217	13696026	0	0	0	0.008	0.028	NA	NA	NA	NA	NA	.	-1	-1	.
chrX	13695478	13696026	0	0	0	0	0.056	NA	NA	NA	NA	NA	.	-1	-1	.
chrX	13699165	13705377	0.3	0	0.889	0.8	0.778	NA	NA	NA	NA	NA	chrX	13700024	13700700	ID=ASTEI20_040353.R53946;Parent=ASTEI20_040353;description=uncharacterized_LOC118509261;gene_ebi_biotype=lncRNA
chrX	13699165	13705377	0.3	0	0.889	0.8	0.778	NA	NA	NA	NA	NA	chrX	13700024	13700700	ID=ASTEI20_040353;description=uncharacterized_LOC118509261;ebi_biotype=lncRNA
chrX	13773427	13773638	0	0.056	0	0	0	31.61862	NA	NA	18.423344	NA	chrX	13770002	13890300	ID=ASTEI20_039892;description=octopamine_receptor_Oamb%2C_transcript_variant_X13;ebi_biotype=protein_coding
chrX	13777568	13777761	0.55	0	0.611	0.133	0.056	31.61862	NA	NA	18.423344	NA	chrX	13770002	13890300	ID=ASTEI20_039892;description=octopamine_receptor_Oamb%2C_transcript_variant_X13;ebi_biotype=protein_coding
chrX	13777857	13778000	0.05	0	0	0	0	31.61862	NA	NA	18.423344	NA	chrX	13770002	13890300	ID=ASTEI20_039892;description=octopamine_receptor_Oamb%2C_transcript_variant_X13;ebi_biotype=protein_coding
chrX	13781010	13781112	0.1	0.167	0.111	0.1	0.056	31.61862	NA	NA	18.423344	NA	chrX	13770002	13890300	ID=ASTEI20_039892;description=octopamine_receptor_Oamb%2C_transcript_variant_X13;ebi_biotype=protein_coding
chrX	13782541	13782689	0	0	0.028	0	0	31.61862	NA	NA	18.423344	NA	chrX	13770002	13890300	ID=ASTEI20_039892;description=octopamine_receptor_Oamb%2C_transcript_variant_X13;ebi_biotype=protein_coding
chrX	13800384	13800698	0.1	0	0	0.017	0	NA	NA	NA	NA	NA	chrX	13770002	13890300	ID=ASTEI20_039892;description=octopamine_receptor_Oamb%2C_transcript_variant_X13;ebi_biotype=protein_coding
chrX	13809399	13809680	0.1	0.056	0.056	0.2	0.083	NA	NA	NA	5.165614	NA	chrX	13770002	13890300	ID=ASTEI20_039892;description=octopamine_receptor_Oamb%2C_transcript_variant_X13;ebi_biotype=protein_coding
chrX	13815384	13815890	0	0	0	0	0.056	NA	NA	NA	5.165614	NA	chrX	13770002	13890300	ID=ASTEI20_039892;description=octopamine_receptor_Oamb%2C_transcript_variant_X13;ebi_biotype=protein_coding
chrX	13857803	13858291	0	0	0	0.008	0	NA	NA	NA	15.789513	NA	chrX	13770002	13890300	ID=ASTEI20_039892;description=octopamine_receptor_Oamb%2C_transcript_variant_X13;ebi_biotype=protein_coding
chrX	13866646	13867474	0	0	0.25	0.008	0.111	NA	NA	NA	NA	NA	chrX	13770002	13890300	ID=ASTEI20_039892;description=octopamine_receptor_Oamb%2C_transcript_variant_X13;ebi_biotype=protein_coding
chrX	13882017	13882134	0	0.056	0	0.008	0	NA	NA	NA	NA	NA	chrX	13770002	13890300	ID=ASTEI20_039892;description=octopamine_receptor_Oamb%2C_transcript_variant_X13;ebi_biotype=protein_coding
chrX	13895247	13895479	0	0	0.028	0.008	0	NA	NA	NA	NA	NA	chrX	13890589	13895426	ID=ASTEI20_044893;description=inositol_transporter_1-like;ebi_biotype=protein_coding
chrX	13912447	13912739	0.2	0.111	0.111	0.4	0.083	NA	6.711284	NA	NA	NA	.	-1	-1	.
chrX	13935655	13935791	0.15	0.556	0.139	0.075	0	NA	NA	NA	9.209217	NA	.	-1	-1	.
chrX	13936066	13948547	0	0	0.111	0.042	0.083	NA	NA	NA	9.209217	NA	.	-1	-1	.
chrX	13936186	13969041	0	0	0.083	0.008	0.111	NA	NA	NA	9.209217	NA	.	-1	-1	.
chrX	13940058	13940198	0	0.111	0.056	0.042	0.028	NA	NA	NA	NA	NA	.	-1	-1	.
chrX	13940672	13940898	0	0	0.028	0	0	NA	NA	NA	NA	NA	.	-1	-1	.
chrX	13941199	13941523	0	0.056	0.028	0.075	0	NA	NA	NA	NA	NA	.	-1	-1	.
chrX	13942452	13942635	0.2	0.5	0.278	0.15	0.167	NA	NA	NA	NA	NA	.	-1	-1	.
chrX	13948531	14007740	0	0	0	0.183	0.056	NA	NA	NA	NA	NA	.	-1	-1	.
chrX	13948735	13984214	0	0	0	0.108	0.056	NA	NA	NA	NA	NA	.	-1	-1	.
chrX	13948838	13969059	0	0	0.056	0.008	0	NA	NA	NA	6.974643	NA	.	-1	-1	.
chrX	13968874	13984038	0	0	0	0.133	0.056	NA	NA	NA	6.974643	NA	.	-1	-1	.
chrX	13969524	13990399	0	0	0.111	0.05	0.083	NA	NA	NA	6.974643	NA	.	-1	-1	.
chrX	13984613	13990215	0	0.056	0.139	0.017	0	NA	NA	NA	NA	NA	.	-1	-1	.
chrX	13988732	14008333	0.05	0	0.222	0.125	0.222	NA	NA	NA	NA	NA	.	-1	-1	.
chrX	13990487	13990616	0	0	0	0.008	0	NA	NA	NA	NA	NA	.	-1	-1	.
chrX	14002206	14012882	0	0	0.028	0.008	0.028	NA	NA	NA	NA	NA	.	-1	-1	.
chrX	14033536	14035919	0	0	0	0.158	0.028	NA	NA	NA	NA	NA	chrX	14025481	14034506	ID=ASTEI20_042040;description=protein_abrupt-like%2C_transcript_variant_X2;ebi_biotype=protein_coding
chrX	14083783	14084054	0.05	0	0	0	0	NA	NA	NA	NA	NA	chrX	14075147	14127581	ID=ASTEI20_039474;description=protein_lap4-like%2C_transcript_variant_X4;ebi_biotype=protein_coding
chrX	14086972	14087099	0	0	0	0.008	0	NA	NA	NA	NA	NA	chrX	14075147	14127581	ID=ASTEI20_039474;description=protein_lap4-like%2C_transcript_variant_X4;ebi_biotype=protein_coding
chrX	14126020	14126256	0.05	0.056	0.056	0.083	0.194	NA	NA	NA	NA	NA	chrX	14075147	14127581	ID=ASTEI20_039474;description=protein_lap4-like%2C_transcript_variant_X4;ebi_biotype=protein_coding
chrX	14157451	14157571	0.05	0	0	0	0	NA	NA	NA	NA	NA	.	-1	-1	.
chrX	14180491	14180738	0.05	0.056	0	0	0	NA	NA	NA	5.871904	NA	chrX	14178096	14186423	ID=ASTEI20_031573;description=nuclear_hormone_receptor_FTZ-F1%2C_transcript_variant_X7;ebi_biotype=protein_coding
chrX	14189816	14192253	0.5	0.333	0.583	0.742	0.889	NA	NA	NA	NA	NA	chrX	14189707	14191405	ID=ASTEI20_045638.R65827;Parent=ASTEI20_045638;description=uncharacterized_LOC118509645;gene_ebi_biotype=lncRNA
chrX	14189816	14192253	0.5	0.333	0.583	0.742	0.889	NA	NA	NA	NA	NA	chrX	14189707	14191405	ID=ASTEI20_045638;description=uncharacterized_LOC118509645;ebi_biotype=lncRNA
chrX	14189816	14192253	0.5	0.333	0.583	0.742	0.889	NA	NA	NA	NA	NA	chrX	14191049	14191735	ID=ASTEI20_042327.R58472;Parent=ASTEI20_042327;description=uncharacterized_LOC118509640;gene_ebi_biotype=lncRNA
chrX	14189816	14192253	0.5	0.333	0.583	0.742	0.889	NA	NA	NA	NA	NA	chrX	14191049	14191735	ID=ASTEI20_042327;description=uncharacterized_LOC118509640;ebi_biotype=lncRNA
chrX	14210425	14211055	0	0.056	0	0.05	0	NA	NA	NA	NA	NA	.	-1	-1	.
chrX	14223435	14223677	0	0.056	0	0	0	NA	NA	NA	NA	NA	chrX	14211216	14225789	ID=ASTEI20_038626;description=plexin-A2%2C_transcript_variant_X1;ebi_biotype=protein_coding
chrX	14226204	14226377	0	0	0	0.033	0	NA	NA	NA	NA	NA	.	-1	-1	.
chrX	14285486	14285614	0	0	0	0	0.167	NA	NA	NA	NA	NA	chrX	14266357	14287279	ID=ASTEI20_039732;description=nuclear_factor_1%2C_transcript_variant_X2;ebi_biotype=protein_coding
chrX	14288641	14288809	0	0	0	0.033	0	NA	NA	NA	NA	NA	chrX	14287474	14290964	ID=ASTEI20_033133;description=forkhead_box_protein_L2;ebi_biotype=protein_coding
chrX	14303835	14304291	0.15	0	0	0.025	0.056	NA	NA	NA	7.50047	NA	.	-1	-1	.
chrX	14314937	14315414	0	0	0.056	0.017	0.028	NA	NA	NA	NA	NA	.	-1	-1	.
chrX	14354157	14354346	0	0.167	0	0	0	NA	NA	NA	NA	NA	.	-1	-1	.
chrX	14388416	14388874	0.25	0	0	0	0	24.496531	NA	NA	NA	NA	chrX	14383331	14394845	ID=ASTEI20_032327;description=delta-sarcoglycan;ebi_biotype=protein_coding
chrX	14391184	14391855	0	0.056	0.111	0.317	0.194	NA	NA	NA	NA	NA	chrX	14383331	14394845	ID=ASTEI20_032327;description=delta-sarcoglycan;ebi_biotype=protein_coding
chrX	14391886	14392198	0	0.111	0	0	0	NA	NA	NA	NA	NA	chrX	14383331	14394845	ID=ASTEI20_032327;description=delta-sarcoglycan;ebi_biotype=protein_coding
chrX	14403434	14403773	0	0	0	0.008	0	NA	NA	NA	NA	NA	.	-1	-1	.
chrX	14408562	14408771	0	0	0	0.05	0	NA	NA	NA	NA	NA	.	-1	-1	.
chrX	14412335	14413067	0	0	0	0.008	0	NA	NA	NA	NA	NA	.	-1	-1	.
chrX	14415228	14415487	0	0	0	0.017	0.083	NA	NA	NA	NA	NA	.	-1	-1	.
chrX	14422324	14422440	0	0	0	0	0.083	NA	NA	NA	NA	NA	.	-1	-1	.
chrX	14423204	14424382	0	0	0.028	0.133	0.361	NA	NA	NA	NA	NA	.	-1	-1	.
chrX	14465661	14466136	0.05	0	0	0	0	NA	NA	NA	NA	NA	chrX	14463233	14479472	ID=ASTEI20_042542.R58964;Parent=ASTEI20_042542;description=uncharacterized_LOC118509856;gene_ebi_biotype=lncRNA
chrX	14465661	14466136	0.05	0	0	0	0	NA	NA	NA	NA	NA	chrX	14463233	14479472	ID=ASTEI20_042542;description=uncharacterized_LOC118509856;ebi_biotype=lncRNA
chrX	14547598	14548598	0	0.111	0.083	0.208	0.194	NA	NA	NA	NA	NA	chrX	14527563	14606230	ID=ASTEI20_041747;description=mediator_of_RNA_polymerase_II_transcription_subunit_13-like%2C_transcript_variant_X3;ebi_biotype=protein_coding
chrX	14548424	14637749	0	0	0	0	0.028	NA	NA	NA	NA	NA	chrX	14635674	14641737	ID=ASTEI20_039288;description=exostosin-2;ebi_biotype=protein_coding
chrX	14548424	14637749	0	0	0	0	0.028	NA	NA	NA	NA	NA	chrX	14635907	14651319	ID=ASTEI20_032869;description=BTB/POZ_domain-containing_protein_KCTD5;ebi_biotype=protein_coding
chrX	14548424	14637749	0	0	0	0	0.028	NA	NA	NA	NA	NA	chrX	14527563	14606230	ID=ASTEI20_041747;description=mediator_of_RNA_polymerase_II_transcription_subunit_13-like%2C_transcript_variant_X3;ebi_biotype=protein_coding
chrX	14558273	14558461	0	0	0	0	0.056	NA	NA	NA	NA	NA	chrX	14527563	14606230	ID=ASTEI20_041747;description=mediator_of_RNA_polymerase_II_transcription_subunit_13-like%2C_transcript_variant_X3;ebi_biotype=protein_coding
chrX	14561083	14561291	0.2	0.056	0.389	0.033	0	NA	NA	NA	NA	NA	chrX	14527563	14606230	ID=ASTEI20_041747;description=mediator_of_RNA_polymerase_II_transcription_subunit_13-like%2C_transcript_variant_X3;ebi_biotype=protein_coding
chrX	14588368	14588770	0.3	0.167	0.083	0.2	0.667	NA	NA	NA	NA	NA	chrX	14527563	14606230	ID=ASTEI20_041747;description=mediator_of_RNA_polymerase_II_transcription_subunit_13-like%2C_transcript_variant_X3;ebi_biotype=protein_coding
chrX	14588369	14589008	0	0	0	0	0.028	NA	NA	NA	NA	NA	chrX	14527563	14606230	ID=ASTEI20_041747;description=mediator_of_RNA_polymerase_II_transcription_subunit_13-like%2C_transcript_variant_X3;ebi_biotype=protein_coding
chrX	14588551	14588653	0	0.167	0	0.05	0	NA	NA	NA	NA	NA	chrX	14527563	14606230	ID=ASTEI20_041747;description=mediator_of_RNA_polymerase_II_transcription_subunit_13-like%2C_transcript_variant_X3;ebi_biotype=protein_coding
chrX	14624272	14624611	0	0	0.028	0.017	0	NA	NA	NA	NA	12.569203	.	-1	-1	.
chrX	14661855	14662096	0	0	0	0.008	0	NA	NA	NA	NA	NA	.	-1	-1	.
chrX	14679702	14681796	0	0	0.056	0.108	0.167	NA	NA	NA	NA	NA	chrX	14678692	14682491	ID=ASTEI20_044717;description=cytochrome_P450_4d2-like%2C_transcript_variant_X2;ebi_biotype=protein_coding
chrX	14685684	14685836	0	0	0.028	0	0	NA	NA	NA	NA	NA	.	-1	-1	.
chrX	14692044	14692163	0.05	0	0	0	0	NA	NA	NA	NA	NA	.	-1	-1	.
chrX	14723494	14723707	0	0.111	0.028	0	0	NA	NA	NA	NA	NA	.	-1	-1	.
chrX	14726530	14726952	0	0	0	0.008	0	NA	NA	NA	NA	NA	.	-1	-1	.
chrX	14746798	14747216	0	0.611	0	0.083	0	NA	NA	NA	NA	NA	chrX	14734094	14749027	ID=ASTEI20_036975.R46936;Parent=ASTEI20_036975;description=adenylate_cyclase_type_9%2C_transcript_variant_X3;gene_ebi_biotype=protein_coding
chrX	14746798	14747216	0	0.611	0	0.083	0	NA	NA	NA	NA	NA	chrX	14734094	14749027	ID=ASTEI20_036975;description=adenylate_cyclase_type_9%2C_transcript_variant_X3;ebi_biotype=protein_coding
chrX	14760588	14761302	0	0	0.028	0.042	0.139	NA	NA	NA	NA	NA	.	-1	-1	.
chrX	14769549	14769965	0	0.111	0	0	0	NA	NA	NA	NA	NA	chrX	14763182	14775005	ID=ASTEI20_045232;description=anoctamin-2%2C_transcript_variant_X1;ebi_biotype=protein_coding
chrX	14787759	14787907	0	0	0.028	0	0	NA	NA	NA	NA	NA	chrX	14786694	14829948	ID=ASTEI20_034602;description=signal_transducer_and_transcription_activator%2C_transcript_variant_X6;ebi_biotype=protein_coding
chrX	14804865	14805058	0.05	0	0	0.017	0	NA	NA	NA	NA	NA	chrX	14786694	14829948	ID=ASTEI20_034602;description=signal_transducer_and_transcription_activator%2C_transcript_variant_X6;ebi_biotype=protein_coding
chrX	14806840	14806994	0	0	0	0.133	0	NA	NA	NA	NA	NA	chrX	14786694	14829948	ID=ASTEI20_034602;description=signal_transducer_and_transcription_activator%2C_transcript_variant_X6;ebi_biotype=protein_coding
chrX	14830107	14830311	0	0	0	0.05	0.083	NA	NA	NA	NA	NA	.	-1	-1	.
chrX	14830562	14831165	0.1	0	0.444	0	0.083	NA	NA	NA	NA	NA	.	-1	-1	.
chrX	14831075	14831219	0.1	0	0	0	0	NA	NA	NA	NA	NA	.	-1	-1	.
chrX	14835793	14836151	0	0	0.222	0	0.056	NA	NA	NA	NA	NA	.	-1	-1	.
chrX	14837429	14844413	0.75	0.444	0.861	0.933	0.917	NA	NA	NA	NA	NA	chrX	14837495	14838346	ID=ASTEI20_045059;description=alpha/beta-gliadin_clone_PW8142-like;ebi_biotype=protein_coding
chrX	14861229	14862082	0	0	0	0	0.222	NA	NA	NA	NA	NA	.	-1	-1	.
chrX	14894712	14895230	0	0	0	0.017	0	NA	NA	27.622761	9.935323	NA	.	-1	-1	.
chrX	14949290	14949559	0	0	0	0.008	0	NA	NA	NA	NA	NA	chrX	14938017	14994623	ID=ASTEI20_039482;description=tRNA_dimethylallyltransferase;ebi_biotype=protein_coding
chrX	14970521	14972046	0	0	0	0.083	0	NA	9.224285	NA	NA	NA	chrX	14967678	14975061	ID=ASTEI20_045830;description=general_odorant-binding_protein_45-like;ebi_biotype=protein_coding
chrX	14970521	14972046	0	0	0	0.083	0	NA	9.224285	NA	NA	NA	chrX	14938017	14994623	ID=ASTEI20_039482;description=tRNA_dimethylallyltransferase;ebi_biotype=protein_coding
chrX	14981673	14981902	0	0	0	0	0.028	NA	9.353071	NA	NA	NA	chrX	14976078	14981779	ID=ASTEI20_040592;description=general_odorant-binding_protein_69-like;ebi_biotype=protein_coding
chrX	14981673	14981902	0	0	0	0	0.028	NA	9.353071	NA	NA	NA	chrX	14938017	14994623	ID=ASTEI20_039482;description=tRNA_dimethylallyltransferase;ebi_biotype=protein_coding
chrX	14984763	14991399	0.7	0.278	0.861	0.967	0.972	24.541954	9.353071	NA	NA	NA	chrX	14981952	14984847	ID=ASTEI20_045434;description=general_odorant-binding_protein_45-like;ebi_biotype=protein_coding
chrX	14984763	14991399	0.7	0.278	0.861	0.967	0.972	24.541954	9.353071	NA	NA	NA	chrX	14938017	14994623	ID=ASTEI20_039482;description=tRNA_dimethylallyltransferase;ebi_biotype=protein_coding
chrX	15024556	15024843	0	0	0	0	0.056	NA	NA	NA	NA	NA	.	-1	-1	.
chrX	15037978	15038155	0	0	0	0.017	0.028	NA	NA	NA	NA	NA	.	-1	-1	.
chrX	15038418	15038595	0	0	0	0.042	0	NA	NA	NA	NA	NA	.	-1	-1	.
chrX	15052788	15058874	0	0	0.139	0.308	0.5	NA	NA	NA	NA	NA	.	-1	-1	.
chrX	15054893	15061208	0	0	0.194	0.167	0.111	NA	NA	NA	NA	NA	.	-1	-1	.
chrX	15068914	15069020	0	0	0	0.025	0	NA	NA	NA	NA	NA	.	-1	-1	.
chrX	15070233	15102167	0	0	0.056	0	0	NA	NA	NA	NA	NA	.	-1	-1	.
chrX	15076499	15076649	0	0	0	0.017	0	NA	NA	NA	NA	NA	.	-1	-1	.
chrX	15076720	15082763	0	0	0.167	0.033	0	NA	NA	NA	NA	NA	.	-1	-1	.
chrX	15078376	15078658	0.05	0.056	0	0.1	0	NA	NA	NA	NA	NA	.	-1	-1	.
chrX	15079197	15102171	0	0	0	0	0.028	NA	NA	NA	NA	NA	.	-1	-1	.
chrX	15087538	15087735	0	0	0	0.017	0	NA	NA	NA	NA	NA	.	-1	-1	.
chrX	15170958	15171603	0.15	0.556	0.694	0.575	0.583	NA	NA	NA	NA	NA	chrX	15165549	15175743	ID=ASTEI20_042324;description=eukaryotic_translation_initiation_factor_4_gamma-like%2C_transcript_variant_X1;ebi_biotype=protein_coding
chrX	15194371	15194495	0	0	0	0	0.111	NA	NA	NA	NA	NA	chrX	15192169	15209322	ID=ASTEI20_041628;description=RNA-binding_protein_squid-like%2C_transcript_variant_X2;ebi_biotype=protein_coding
chrX	15215211	15215953	0	0	0	0	0.028	NA	NA	55.546688	NA	NA	chrX	15210784	15215332	ID=ASTEI20_033638;description=IWS1-like_protein;ebi_biotype=protein_coding
chrX	15215211	15215953	0	0	0	0	0.028	NA	NA	55.546688	NA	NA	chrX	15215237	15216349	ID=ASTEI20_032149;description=carbonic_anhydrase_7-like;ebi_biotype=protein_coding
chrX	15216799	15244048	0	0	0	0	0.056	NA	NA	55.546688	NA	NA	chrX	15217845	15219466	ID=ASTEI20_039728;description=dehydrodolichyl_diphosphate_synthase_complex_subunit_Nus1;ebi_biotype=protein_coding
chrX	15216799	15244048	0	0	0	0	0.056	NA	NA	55.546688	NA	NA	chrX	15229687	15233564	ID=ASTEI20_032642;description=sphingomyelin_phosphodiesterase_4%2C_transcript_variant_X3;ebi_biotype=protein_coding
chrX	15216799	15244048	0	0	0	0	0.056	NA	NA	55.546688	NA	NA	chrX	15220025	15228691	ID=ASTEI20_043512;description=ras_GTPase-activating_protein-binding_protein_2-like;ebi_biotype=protein_coding
chrX	15216799	15244048	0	0	0	0	0.056	NA	NA	55.546688	NA	NA	chrX	15233974	15243095	ID=ASTEI20_045793;description=rho-associated_protein_kinase_1%2C_transcript_variant_X2;ebi_biotype=protein_coding
chrX	15217803	15218030	0	0	0.028	0.058	0	NA	NA	55.546688	NA	NA	chrX	15217845	15219466	ID=ASTEI20_039728;description=dehydrodolichyl_diphosphate_synthase_complex_subunit_Nus1;ebi_biotype=protein_coding
chrX	15278311	15278506	0	0	0	0.017	0	NA	NA	NA	NA	NA	.	-1	-1	.
chrX	15281512	15281736	0	0	0	0.008	0	NA	NA	NA	NA	NA	.	-1	-1	.
chrX	15282683	15282793	0	0.056	0	0	0	NA	NA	NA	NA	NA	.	-1	-1	.
chrX	15295719	15295908	0	0	0.056	0.017	0.028	NA	NA	NA	NA	NA	.	-1	-1	.
chrX	15297729	15297976	0	0	0.111	0.033	0	NA	NA	NA	NA	NA	.	-1	-1	.
chrX	15298578	15298758	0	0	0	0	0.083	NA	NA	NA	NA	NA	.	-1	-1	.
chrX	15323392	15323505	0	0	0	0.017	0	NA	6.374672	NA	NA	NA	.	-1	-1	.
chrX	15324282	15324386	0.25	0.167	0.5	0	0.306	NA	6.374672	NA	NA	NA	.	-1	-1	.
chrX	15345051	15401407	0	0	0	0.008	0	NA	NA	NA	NA	NA	chrX	15345476	15347363	ID=ASTEI20_037448;description=protein_stunted-like%2C_transcript_variant_X2;ebi_biotype=protein_coding
chrX	15345051	15401407	0	0	0	0.008	0	NA	NA	NA	NA	NA	chrX	15353257	15357389	ID=ASTEI20_046049;description=ionotropic_receptor_93a;ebi_biotype=protein_coding
chrX	15345051	15401407	0	0	0	0.008	0	NA	NA	NA	NA	NA	chrX	15385682	15389117	ID=ASTEI20_044750;description=adenosine_receptor_A2b;ebi_biotype=protein_coding
chrX	15345051	15401407	0	0	0	0.008	0	NA	NA	NA	NA	NA	chrX	15348014	15352737	ID=ASTEI20_035284;description=beta-1%2C3-galactosyltransferase_5-like%2C_transcript_variant_X2;ebi_biotype=protein_coding
chrX	15345051	15401407	0	0	0	0.008	0	NA	NA	NA	NA	NA	chrX	15377850	15394962	ID=ASTEI20_038629;description=serine/threonine-protein_kinase_Smg1%2C_transcript_variant_X3;ebi_biotype=protein_coding
chrX	15345051	15401407	0	0	0	0.008	0	NA	NA	NA	NA	NA	chrX	15396267	15431973	ID=ASTEI20_041667;description=ataxin-1-like%2C_transcript_variant_X6;ebi_biotype=protein_coding
chrX	15347316	15347706	0	0.111	0.111	0.1	0.167	NA	NA	NA	NA	NA	chrX	15345476	15347363	ID=ASTEI20_037448;description=protein_stunted-like%2C_transcript_variant_X2;ebi_biotype=protein_coding
chrX	15365348	15365772	0	0	0	0.033	0	NA	NA	NA	NA	NA	.	-1	-1	.
chrX	15405407	15405524	0.1	0	0.083	0.017	0.083	NA	NA	NA	NA	NA	chrX	15396267	15431973	ID=ASTEI20_041667;description=ataxin-1-like%2C_transcript_variant_X6;ebi_biotype=protein_coding
chrX	15414499	15416317	0	0	0.139	0.117	0.139	NA	NA	NA	NA	NA	chrX	15396267	15431973	ID=ASTEI20_041667;description=ataxin-1-like%2C_transcript_variant_X6;ebi_biotype=protein_coding
chrX	15461090	15461885	0	0	0.056	0.042	0	NA	NA	NA	NA	NA	.	-1	-1	.
chrX	15477134	15478521	0	0.111	0	0.058	0	NA	NA	NA	NA	NA	chrX	15462402	15482758	ID=ASTEI20_041940;description=cytosolic_purine_5'-nucleotidase%2C_transcript_variant_X4;ebi_biotype=protein_coding
chrX	15477261	15477416	0.1	0	0	0	0.194	NA	NA	NA	NA	NA	chrX	15462402	15482758	ID=ASTEI20_041940;description=cytosolic_purine_5'-nucleotidase%2C_transcript_variant_X4;ebi_biotype=protein_coding
chrX	15478527	15478920	0	0	0	0	0.028	NA	NA	NA	NA	NA	chrX	15462402	15482758	ID=ASTEI20_041940;description=cytosolic_purine_5'-nucleotidase%2C_transcript_variant_X4;ebi_biotype=protein_coding
chrX	15517918	15518102	0	0	0	0	0.056	31.689458	NA	NA	NA	NA	.	-1	-1	.
chrX	15543361	15544440	0	0	0	0.033	0	NA	NA	NA	NA	NA	.	-1	-1	.
chrX	15557178	15557286	0	0	0.083	0.108	0	NA	NA	NA	NA	NA	.	-1	-1	.
chrX	15566891	15567039	0.05	0	0	0	0	NA	NA	NA	NA	NA	.	-1	-1	.
chrX	15571970	15572186	0	0	0	0.008	0	NA	NA	NA	NA	NA	.	-1	-1	.
chrX	15582852	15588277	0.7	0.333	0.917	0.983	1	NA	NA	28.613169	7.505622	NA	.	-1	-1	.
chrX	15596879	15597013	0	0	0.056	0.017	0	NA	NA	NA	7.505622	NA	.	-1	-1	.
chrX	15602566	15602669	0	0.111	0	0.042	0	NA	NA	NA	NA	NA	.	-1	-1	.
chrX	15626920	15627136	0.1	0	0	0	0	NA	NA	NA	NA	NA	chrX	15605410	15647898	ID=ASTEI20_031789;description=E3_ubiquitin-protein_ligase_Ubr3%2C_transcript_variant_X1;ebi_biotype=protein_coding
chrX	15650024	15650255	0	0	0	0.025	0	NA	NA	NA	NA	NA	chrX	15649913	15652516	ID=ASTEI20_045252;description=UDP-N-acetylglucosamine_transporter;ebi_biotype=protein_coding
chrX	15660240	15660478	0.05	0	0	0	0.056	NA	NA	NA	NA	NA	chrX	15657776	15680996	ID=ASTEI20_046034;description=otoferlin-like%2C_transcript_variant_X8;ebi_biotype=protein_coding
chrX	15661534	15662397	0	0	0.028	0	0	NA	NA	NA	NA	NA	chrX	15657776	15680996	ID=ASTEI20_046034;description=otoferlin-like%2C_transcript_variant_X8;ebi_biotype=protein_coding
chrX	15701994	15702383	0	0	0	0.008	0	NA	NA	NA	NA	NA	.	-1	-1	.
chrX	15712389	15712780	0.15	0.278	0.278	0.225	0.389	NA	NA	NA	NA	NA	.	-1	-1	.
chrX	15712958	15713363	0	0	0	0.008	0	NA	NA	NA	NA	NA	.	-1	-1	.
chrX	15732492	15732593	0	0	0.028	0	0	NA	NA	NA	NA	NA	chrX	15716519	15770573	ID=ASTEI20_035313.R43393;Parent=ASTEI20_035313;description=negative_elongation_factor_D-like%2C_transcript_variant_X2;gene_ebi_biotype=protein_coding
chrX	15732492	15732593	0	0	0.028	0	0	NA	NA	NA	NA	NA	chrX	15716519	15770573	ID=ASTEI20_035313;description=negative_elongation_factor_D-like%2C_transcript_variant_X2;ebi_biotype=protein_coding
chrX	15732492	15732593	0	0	0.028	0	0	NA	NA	NA	NA	NA	chrX	15718911	15770570	ID=ASTEI20_035313.R43392;Parent=ASTEI20_035313;description=negative_elongation_factor_D-like%2C_transcript_variant_X4;gene_ebi_biotype=protein_coding
chrX	15732492	15732593	0	0	0.028	0	0	NA	NA	NA	NA	NA	chrX	15718911	15770570	ID=ASTEI20_035313.R43401;Parent=ASTEI20_035313;description=negative_elongation_factor_D-like%2C_transcript_variant_X7;gene_ebi_biotype=protein_coding
chrX	15732492	15732593	0	0	0.028	0	0	NA	NA	NA	NA	NA	chrX	15718911	15770573	ID=ASTEI20_035313.R43396;Parent=ASTEI20_035313;description=negative_elongation_factor_D-like%2C_transcript_variant_X3;gene_ebi_biotype=protein_coding
chrX	15732492	15732593	0	0	0.028	0	0	NA	NA	NA	NA	NA	chrX	15718911	15770573	ID=ASTEI20_035313.R43397;Parent=ASTEI20_035313;description=negative_elongation_factor_D-like%2C_transcript_variant_X1;gene_ebi_biotype=protein_coding
chrX	15732492	15732593	0	0	0.028	0	0	NA	NA	NA	NA	NA	chrX	15718911	15770573	ID=ASTEI20_035313.R43399;Parent=ASTEI20_035313;description=negative_elongation_factor_D-like%2C_transcript_variant_X5;gene_ebi_biotype=protein_coding
chrX	15735359	15741301	0	0	0	0.133	0.111	NA	NA	NA	NA	NA	chrX	15716519	15770573	ID=ASTEI20_035313.R43393;Parent=ASTEI20_035313;description=negative_elongation_factor_D-like%2C_transcript_variant_X2;gene_ebi_biotype=protein_coding
chrX	15735359	15741301	0	0	0	0.133	0.111	NA	NA	NA	NA	NA	chrX	15716519	15770573	ID=ASTEI20_035313;description=negative_elongation_factor_D-like%2C_transcript_variant_X2;ebi_biotype=protein_coding
chrX	15735359	15741301	0	0	0	0.133	0.111	NA	NA	NA	NA	NA	chrX	15718911	15770570	ID=ASTEI20_035313.R43392;Parent=ASTEI20_035313;description=negative_elongation_factor_D-like%2C_transcript_variant_X4;gene_ebi_biotype=protein_coding
chrX	15735359	15741301	0	0	0	0.133	0.111	NA	NA	NA	NA	NA	chrX	15718911	15770570	ID=ASTEI20_035313.R43401;Parent=ASTEI20_035313;description=negative_elongation_factor_D-like%2C_transcript_variant_X7;gene_ebi_biotype=protein_coding
chrX	15735359	15741301	0	0	0	0.133	0.111	NA	NA	NA	NA	NA	chrX	15718911	15770573	ID=ASTEI20_035313.R43396;Parent=ASTEI20_035313;description=negative_elongation_factor_D-like%2C_transcript_variant_X3;gene_ebi_biotype=protein_coding
chrX	15735359	15741301	0	0	0	0.133	0.111	NA	NA	NA	NA	NA	chrX	15718911	15770573	ID=ASTEI20_035313.R43397;Parent=ASTEI20_035313;description=negative_elongation_factor_D-like%2C_transcript_variant_X1;gene_ebi_biotype=protein_coding
chrX	15735359	15741301	0	0	0	0.133	0.111	NA	NA	NA	NA	NA	chrX	15718911	15770573	ID=ASTEI20_035313.R43399;Parent=ASTEI20_035313;description=negative_elongation_factor_D-like%2C_transcript_variant_X5;gene_ebi_biotype=protein_coding
chrX	15740210	15740449	0.05	0.056	0	0	0	NA	NA	NA	NA	NA	chrX	15716519	15770573	ID=ASTEI20_035313.R43393;Parent=ASTEI20_035313;description=negative_elongation_factor_D-like%2C_transcript_variant_X2;gene_ebi_biotype=protein_coding
chrX	15740210	15740449	0.05	0.056	0	0	0	NA	NA	NA	NA	NA	chrX	15716519	15770573	ID=ASTEI20_035313;description=negative_elongation_factor_D-like%2C_transcript_variant_X2;ebi_biotype=protein_coding
chrX	15740210	15740449	0.05	0.056	0	0	0	NA	NA	NA	NA	NA	chrX	15718911	15770570	ID=ASTEI20_035313.R43392;Parent=ASTEI20_035313;description=negative_elongation_factor_D-like%2C_transcript_variant_X4;gene_ebi_biotype=protein_coding
chrX	15740210	15740449	0.05	0.056	0	0	0	NA	NA	NA	NA	NA	chrX	15718911	15770570	ID=ASTEI20_035313.R43401;Parent=ASTEI20_035313;description=negative_elongation_factor_D-like%2C_transcript_variant_X7;gene_ebi_biotype=protein_coding
chrX	15740210	15740449	0.05	0.056	0	0	0	NA	NA	NA	NA	NA	chrX	15718911	15770573	ID=ASTEI20_035313.R43396;Parent=ASTEI20_035313;description=negative_elongation_factor_D-like%2C_transcript_variant_X3;gene_ebi_biotype=protein_coding
chrX	15740210	15740449	0.05	0.056	0	0	0	NA	NA	NA	NA	NA	chrX	15718911	15770573	ID=ASTEI20_035313.R43397;Parent=ASTEI20_035313;description=negative_elongation_factor_D-like%2C_transcript_variant_X1;gene_ebi_biotype=protein_coding
chrX	15740210	15740449	0.05	0.056	0	0	0	NA	NA	NA	NA	NA	chrX	15718911	15770573	ID=ASTEI20_035313.R43399;Parent=ASTEI20_035313;description=negative_elongation_factor_D-like%2C_transcript_variant_X5;gene_ebi_biotype=protein_coding
chrX	15742324	15744488	0	0	0	0.217	0.111	NA	NA	NA	5.57598	NA	chrX	15716519	15770573	ID=ASTEI20_035313.R43393;Parent=ASTEI20_035313;description=negative_elongation_factor_D-like%2C_transcript_variant_X2;gene_ebi_biotype=protein_coding
chrX	15742324	15744488	0	0	0	0.217	0.111	NA	NA	NA	5.57598	NA	chrX	15716519	15770573	ID=ASTEI20_035313;description=negative_elongation_factor_D-like%2C_transcript_variant_X2;ebi_biotype=protein_coding
chrX	15742324	15744488	0	0	0	0.217	0.111	NA	NA	NA	5.57598	NA	chrX	15718911	15770570	ID=ASTEI20_035313.R43392;Parent=ASTEI20_035313;description=negative_elongation_factor_D-like%2C_transcript_variant_X4;gene_ebi_biotype=protein_coding
chrX	15742324	15744488	0	0	0	0.217	0.111	NA	NA	NA	5.57598	NA	chrX	15718911	15770570	ID=ASTEI20_035313.R43401;Parent=ASTEI20_035313;description=negative_elongation_factor_D-like%2C_transcript_variant_X7;gene_ebi_biotype=protein_coding
chrX	15742324	15744488	0	0	0	0.217	0.111	NA	NA	NA	5.57598	NA	chrX	15718911	15770573	ID=ASTEI20_035313.R43396;Parent=ASTEI20_035313;description=negative_elongation_factor_D-like%2C_transcript_variant_X3;gene_ebi_biotype=protein_coding
chrX	15742324	15744488	0	0	0	0.217	0.111	NA	NA	NA	5.57598	NA	chrX	15718911	15770573	ID=ASTEI20_035313.R43397;Parent=ASTEI20_035313;description=negative_elongation_factor_D-like%2C_transcript_variant_X1;gene_ebi_biotype=protein_coding
chrX	15742324	15744488	0	0	0	0.217	0.111	NA	NA	NA	5.57598	NA	chrX	15718911	15770573	ID=ASTEI20_035313.R43399;Parent=ASTEI20_035313;description=negative_elongation_factor_D-like%2C_transcript_variant_X5;gene_ebi_biotype=protein_coding
chrX	15753786	15755095	0	0	0	0.108	0	NA	NA	NA	5.57598	NA	chrX	15716519	15770573	ID=ASTEI20_035313.R43393;Parent=ASTEI20_035313;description=negative_elongation_factor_D-like%2C_transcript_variant_X2;gene_ebi_biotype=protein_coding
chrX	15753786	15755095	0	0	0	0.108	0	NA	NA	NA	5.57598	NA	chrX	15716519	15770573	ID=ASTEI20_035313;description=negative_elongation_factor_D-like%2C_transcript_variant_X2;ebi_biotype=protein_coding
chrX	15753786	15755095	0	0	0	0.108	0	NA	NA	NA	5.57598	NA	chrX	15718911	15770570	ID=ASTEI20_035313.R43392;Parent=ASTEI20_035313;description=negative_elongation_factor_D-like%2C_transcript_variant_X4;gene_ebi_biotype=protein_coding
chrX	15753786	15755095	0	0	0	0.108	0	NA	NA	NA	5.57598	NA	chrX	15718911	15770570	ID=ASTEI20_035313.R43401;Parent=ASTEI20_035313;description=negative_elongation_factor_D-like%2C_transcript_variant_X7;gene_ebi_biotype=protein_coding
chrX	15753786	15755095	0	0	0	0.108	0	NA	NA	NA	5.57598	NA	chrX	15718911	15770573	ID=ASTEI20_035313.R43396;Parent=ASTEI20_035313;description=negative_elongation_factor_D-like%2C_transcript_variant_X3;gene_ebi_biotype=protein_coding
chrX	15753786	15755095	0	0	0	0.108	0	NA	NA	NA	5.57598	NA	chrX	15718911	15770573	ID=ASTEI20_035313.R43397;Parent=ASTEI20_035313;description=negative_elongation_factor_D-like%2C_transcript_variant_X1;gene_ebi_biotype=protein_coding
chrX	15753786	15755095	0	0	0	0.108	0	NA	NA	NA	5.57598	NA	chrX	15718911	15770573	ID=ASTEI20_035313.R43399;Parent=ASTEI20_035313;description=negative_elongation_factor_D-like%2C_transcript_variant_X5;gene_ebi_biotype=protein_coding
chrX	15775490	15775638	0.05	0	0	0	0.083	NA	NA	NA	NA	NA	.	-1	-1	.
chrX	15878443	15878815	0.65	0.333	0.194	0.283	0.111	NA	NA	NA	NA	NA	.	-1	-1	.
chrX	15897853	15898043	0	0	0	0	0.028	NA	NA	NA	NA	NA	chrX	15891818	15901623	ID=ASTEI20_042328;description=mediator_of_RNA_polymerase_II_transcription_subunit_15-like%2C_transcript_variant_X1;ebi_biotype=protein_coding
chrX	15899230	15899414	0	0	0	0.008	0	NA	NA	NA	NA	NA	chrX	15891818	15901623	ID=ASTEI20_042328;description=mediator_of_RNA_polymerase_II_transcription_subunit_15-like%2C_transcript_variant_X1;ebi_biotype=protein_coding
chrX	15938893	15939006	0.1	0	0	0.033	0	NA	NA	NA	NA	NA	.	-1	-1	.
chrX	15985277	16000230	0	0	0.056	0.033	0.222	NA	NA	NA	9.565336	NA	chrX	15976431	15987908	ID=ASTEI20_032493;description=proton-coupled_amino_acid_transporter-like_protein_CG1139%2C_transcript_variant_X1;ebi_biotype=protein_coding
chrX	15998721	16008014	0	0	0	0	0.083	NA	NA	NA	9.565336	NA	chrX	16002603	16007450	ID=ASTEI20_042132;description=proton-coupled_amino_acid_transporter-like_protein_CG1139%2C_transcript_variant_X2;ebi_biotype=protein_coding
chrX	15998969	16009653	0	0	0.028	0.075	0.083	NA	NA	NA	9.565336	NA	chrX	16002603	16007450	ID=ASTEI20_042132;description=proton-coupled_amino_acid_transporter-like_protein_CG1139%2C_transcript_variant_X2;ebi_biotype=protein_coding
chrX	16003171	16003360	0	0	0	0	0.028	NA	NA	NA	9.565336	NA	chrX	16002603	16007450	ID=ASTEI20_042132;description=proton-coupled_amino_acid_transporter-like_protein_CG1139%2C_transcript_variant_X2;ebi_biotype=protein_coding
chrX	16011160	16011272	0	0	0.056	0.042	0.056	NA	NA	NA	9.565336	NA	.	-1	-1	.
chrX	16029457	16029712	0	0.056	0	0	0	NA	NA	NA	NA	NA	chrX	16029266	16132598	ID=ASTEI20_032854;description=trithorax_group_protein_osa%2C_transcript_variant_X6;ebi_biotype=protein_coding
chrX	16035125	16035403	0	0	0	0.008	0	NA	NA	NA	NA	NA	chrX	16029266	16132598	ID=ASTEI20_032854;description=trithorax_group_protein_osa%2C_transcript_variant_X6;ebi_biotype=protein_coding
chrX	16053715	16053944	0.1	0	0.167	0.017	0.028	NA	NA	NA	NA	NA	chrX	16029266	16132598	ID=ASTEI20_032854;description=trithorax_group_protein_osa%2C_transcript_variant_X6;ebi_biotype=protein_coding
chrX	16068030	16068227	0	0.056	0.028	0.025	0.028	NA	NA	NA	NA	NA	chrX	16029266	16132598	ID=ASTEI20_032854;description=trithorax_group_protein_osa%2C_transcript_variant_X6;ebi_biotype=protein_coding
chrX	16119634	16120080	0	0	0.028	0	0.028	NA	NA	NA	NA	NA	chrX	16029266	16132598	ID=ASTEI20_032854;description=trithorax_group_protein_osa%2C_transcript_variant_X6;ebi_biotype=protein_coding
chrX	16123325	16123715	0.2	0.389	0.556	0.383	0.556	NA	NA	NA	NA	NA	chrX	16029266	16132598	ID=ASTEI20_032854;description=trithorax_group_protein_osa%2C_transcript_variant_X6;ebi_biotype=protein_coding
chrX	16123325	16123715	0.2	0.389	0.556	0.383	0.556	NA	NA	NA	NA	NA	chrX	16120742	16127929	ID=ASTEI20_034861.R42487;Parent=ASTEI20_034861;description=uncharacterized_LOC118512059;gene_ebi_biotype=lncRNA
chrX	16123325	16123715	0.2	0.389	0.556	0.383	0.556	NA	NA	NA	NA	NA	chrX	16120742	16127929	ID=ASTEI20_034861;description=uncharacterized_LOC118512059;ebi_biotype=lncRNA
chrX	16154144	16154350	0	0	0.111	0	0.028	NA	NA	NA	NA	NA	.	-1	-1	.
chrX	16154895	16155672	0	0	0.111	0	0	NA	NA	NA	NA	NA	.	-1	-1	.
chrX	16155220	16155332	0	0	0	0.017	0	NA	NA	NA	NA	NA	.	-1	-1	.
chrX	16160991	16161303	0	0.056	0	0	0	NA	NA	NA	NA	NA	.	-1	-1	.
chrX	16163747	16163857	0	0	0	0	0.028	NA	NA	NA	NA	NA	.	-1	-1	.
chrX	16167336	16168620	0	0	0.028	0.008	0.028	NA	NA	NA	NA	NA	.	-1	-1	.
chrX	16168898	16169347	0	0	0.028	0	0	NA	NA	NA	NA	NA	.	-1	-1	.
chrX	16201560	16201731	0	0	0.278	0	0.167	NA	NA	NA	NA	NA	chrX	16193372	16203311	ID=ASTEI20_045659;description=histone_deacetylase_6%2C_transcript_variant_X2;ebi_biotype=protein_coding
chrX	16245091	16245838	0	0	0	0.058	0	NA	NA	NA	NA	NA	chrX	16240389	16261261	ID=ASTEI20_035642;description=patj_homolog%2C_transcript_variant_X2;ebi_biotype=protein_coding
chrX	16250178	16250290	0	0	0	0	0.056	NA	NA	NA	NA	NA	chrX	16240389	16261261	ID=ASTEI20_035642;description=patj_homolog%2C_transcript_variant_X2;ebi_biotype=protein_coding
chrX	16253507	16255203	0	0	0.111	0	0	NA	NA	NA	NA	NA	chrX	16240389	16261261	ID=ASTEI20_035642;description=patj_homolog%2C_transcript_variant_X2;ebi_biotype=protein_coding
chrX	16261815	16262989	0	0	0.083	0.258	0.333	NA	NA	NA	NA	NA	.	-1	-1	.
chrX	16263850	16264012	0	0	0.111	0	0	NA	NA	NA	NA	NA	.	-1	-1	.
chrX	16267037	16267524	0	0	0	0.05	0	NA	NA	NA	NA	NA	.	-1	-1	.
chrX	16270425	16270545	0	0	0	0	0.028	NA	NA	NA	NA	NA	.	-1	-1	.
chrX	16329176	16425927	0	0	0.056	0	0.028	NA	NA	NA	NA	NA	chrX	16335532	16345815	ID=ASTEI20_043728;description=homeobox_protein_GHOX-7-like;ebi_biotype=protein_coding
chrX	16329176	16425927	0	0	0.056	0	0.028	NA	NA	NA	NA	NA	chrX	16372970	16376749	ID=ASTEI20_036828.R46618;Parent=ASTEI20_036828;description=uncharacterized_LOC118512042%2C_transcript_variant_X1;gene_ebi_biotype=lncRNA
chrX	16329176	16425927	0	0	0.056	0	0.028	NA	NA	NA	NA	NA	chrX	16372970	16376749	ID=ASTEI20_036828.R46619;Parent=ASTEI20_036828;description=uncharacterized_LOC118512042%2C_transcript_variant_X2;gene_ebi_biotype=lncRNA
chrX	16329176	16425927	0	0	0.056	0	0.028	NA	NA	NA	NA	NA	chrX	16372970	16376749	ID=ASTEI20_036828;description=uncharacterized_LOC118512042%2C_transcript_variant_X1;ebi_biotype=lncRNA
chrX	16329211	16377891	0	0	0.056	0	0	NA	NA	NA	NA	NA	chrX	16335532	16345815	ID=ASTEI20_043728;description=homeobox_protein_GHOX-7-like;ebi_biotype=protein_coding
chrX	16329211	16377891	0	0	0.056	0	0	NA	NA	NA	NA	NA	chrX	16372970	16376749	ID=ASTEI20_036828.R46618;Parent=ASTEI20_036828;description=uncharacterized_LOC118512042%2C_transcript_variant_X1;gene_ebi_biotype=lncRNA
chrX	16329211	16377891	0	0	0.056	0	0	NA	NA	NA	NA	NA	chrX	16372970	16376749	ID=ASTEI20_036828.R46619;Parent=ASTEI20_036828;description=uncharacterized_LOC118512042%2C_transcript_variant_X2;gene_ebi_biotype=lncRNA
chrX	16329211	16377891	0	0	0.056	0	0	NA	NA	NA	NA	NA	chrX	16372970	16376749	ID=ASTEI20_036828;description=uncharacterized_LOC118512042%2C_transcript_variant_X1;ebi_biotype=lncRNA
chrX	16346320	16346449	0.45	0.167	0.333	0.65	0.528	NA	NA	NA	NA	NA	.	-1	-1	.
chrX	16346395	16346519	0.2	0.056	0.194	0.05	0.167	NA	NA	NA	NA	NA	.	-1	-1	.
chrX	16347498	16348096	0.1	0.111	0.083	0	0.194	NA	NA	NA	NA	NA	.	-1	-1	.
chrX	16357689	16358394	0	0	0	0.033	0.167	NA	NA	NA	NA	NA	.	-1	-1	.
chrX	16375850	16376633	0	0	0.389	0.2	0.583	NA	NA	NA	NA	NA	chrX	16372970	16376749	ID=ASTEI20_036828.R46618;Parent=ASTEI20_036828;description=uncharacterized_LOC118512042%2C_transcript_variant_X1;gene_ebi_biotype=lncRNA
chrX	16375850	16376633	0	0	0.389	0.2	0.583	NA	NA	NA	NA	NA	chrX	16372970	16376749	ID=ASTEI20_036828.R46619;Parent=ASTEI20_036828;description=uncharacterized_LOC118512042%2C_transcript_variant_X2;gene_ebi_biotype=lncRNA
chrX	16375850	16376633	0	0	0.389	0.2	0.583	NA	NA	NA	NA	NA	chrX	16372970	16376749	ID=ASTEI20_036828;description=uncharacterized_LOC118512042%2C_transcript_variant_X1;ebi_biotype=lncRNA
chrX	16377079	16377237	0	0.056	0.333	0.167	0.417	NA	NA	NA	NA	NA	.	-1	-1	.
chrX	16379088	16379318	0.05	0	0.028	0.017	0.028	NA	NA	NA	NA	NA	.	-1	-1	.
chrX	16379972	16428471	0	0	0.361	0.142	0.25	NA	NA	NA	NA	NA	.	-1	-1	.
chrX	16380725	16429242	0	0	0.167	0.083	0.111	NA	NA	NA	NA	NA	.	-1	-1	.
chrX	16382262	16438366	0	0	0.167	0.125	0.167	NA	NA	NA	NA	NA	.	-1	-1	.
chrX	16384913	16411327	0	0	0.111	0.067	0.056	NA	NA	NA	NA	13.395027	.	-1	-1	.
chrX	16386835	16408393	0.05	0	0.056	0.167	0.139	NA	NA	NA	NA	13.395027	.	-1	-1	.
chrX	16391296	16397445	0	0	0	0.05	0.194	NA	NA	NA	NA	NA	.	-1	-1	.
chrX	16395889	16402340	0	0	0.028	0	0.028	NA	NA	NA	NA	NA	.	-1	-1	.
chrX	16398653	16430953	0	0	0	0.008	0	NA	NA	NA	NA	NA	.	-1	-1	.
chrX	16399255	16399452	0.45	0	0.444	0.242	0.167	NA	NA	NA	NA	NA	.	-1	-1	.
chrX	16410217	16438769	0	0	0	0.025	0	NA	NA	NA	NA	13.395027	.	-1	-1	.
chrX	16413495	16413598	0.05	0	0	0	0	NA	NA	NA	NA	13.395027	.	-1	-1	.
chrX	16417903	16418006	0	0	0	0.008	0	NA	NA	NA	NA	13.395027	.	-1	-1	.
chrX	16418839	16425481	0.1	0	0.056	0.008	0	NA	NA	NA	NA	13.395027	.	-1	-1	.
chrX	16430548	16468926	0	0	0	0.008	0	NA	NA	NA	NA	NA	.	-1	-1	.
chrX	16441725	16447499	0	0	0	0.05	0	NA	NA	NA	NA	NA	.	-1	-1	.
chrX	16444680	16447244	0	0	0	0	0.028	NA	NA	NA	NA	NA	.	-1	-1	.
chrX	16449876	16450258	0	0	0	0.033	0	NA	NA	NA	NA	NA	.	-1	-1	.
chrX	16463697	16463807	0.55	0.056	0	0	0	NA	NA	NA	NA	NA	.	-1	-1	.
chrX	16478014	16478167	0	0	0.028	0	0	NA	NA	NA	NA	NA	.	-1	-1	.
chrX	16492918	16493357	0	0	0	0.017	0	NA	NA	NA	NA	NA	.	-1	-1	.
chrX	16493125	16493341	0	0	0.111	0.042	0	NA	NA	NA	NA	NA	.	-1	-1	.
chrX	16493981	16507346	0.1	0	0.167	0.142	0.222	NA	NA	NA	NA	NA	.	-1	-1	.
chrX	16495537	16497704	0	0	0.25	0.183	0.556	NA	NA	NA	NA	NA	.	-1	-1	.
chrX	16496464	16497225	0	0	0	0.008	0	NA	NA	NA	NA	NA	.	-1	-1	.
chrX	16498330	16499514	0	0	0.056	0.083	0.056	NA	NA	NA	NA	NA	.	-1	-1	.
chrX	16508398	16509297	0.05	0	0.056	0.008	0	NA	NA	NA	NA	NA	.	-1	-1	.
chrX	16508625	16508816	0.35	0.056	0	0	0	NA	NA	NA	NA	NA	.	-1	-1	.
chrX	16512375	16512529	0.1	0.056	0.028	0.042	0	NA	NA	NA	NA	NA	.	-1	-1	.
chrX	16519179	16519391	0.05	0	0.028	0.008	0.028	NA	NA	NA	NA	NA	chrX	16514990	16522529	ID=ASTEI20_041147;description=endochitinase_A-like;ebi_biotype=protein_coding
chrX	16519947	16520067	0	0	0	0.008	0	NA	NA	NA	NA	NA	chrX	16514990	16522529	ID=ASTEI20_041147;description=endochitinase_A-like;ebi_biotype=protein_coding
chrX	16521583	16521881	0	0	0.028	0.025	0	NA	NA	NA	NA	NA	chrX	16514990	16522529	ID=ASTEI20_041147;description=endochitinase_A-like;ebi_biotype=protein_coding
chrX	16525973	16526102	0.05	0.111	0.028	0.058	0	NA	NA	NA	NA	NA	.	-1	-1	.
chrX	16527313	16529435	0	0	0.028	0	0	NA	NA	NA	NA	NA	.	-1	-1	.
chrX	16551194	16568804	0	0	0.028	0.017	0.056	NA	NA	NA	NA	NA	chrX	16562889	16563266	ID=ASTEI20_042588.R59037;Parent=ASTEI20_042588;description=uncharacterized_LOC118512065;gene_ebi_biotype=lncRNA
chrX	16551194	16568804	0	0	0.028	0.017	0.056	NA	NA	NA	NA	NA	chrX	16562889	16563266	ID=ASTEI20_042588;description=uncharacterized_LOC118512065;ebi_biotype=lncRNA
chrX	16568990	16569934	0	0	0	0	0.083	NA	NA	NA	NA	NA	.	-1	-1	.
chrX	16568999	16569390	0	0.111	0	0.033	0	NA	NA	NA	NA	NA	.	-1	-1	.
chrX	16574606	16574785	0	0	0	0.008	0	NA	NA	NA	NA	NA	.	-1	-1	.
chrX	16578361	16578844	0	0	0	0.033	0	NA	NA	NA	NA	NA	.	-1	-1	.
chrX	16580229	16580400	0.05	0.056	0.194	0.075	0.139	NA	NA	NA	NA	NA	.	-1	-1	.
chrX	16581766	16656604	0	0	0.056	0.108	0.028	NA	NA	NA	NA	NA	.	-1	-1	.
chrX	16582798	16585026	0	0	0	0	0.056	NA	NA	NA	NA	NA	.	-1	-1	.
chrX	16645918	16646094	0.1	0.056	0	0.008	0	NA	NA	NA	NA	NA	.	-1	-1	.
chrX	16671872	16672018	0	0	0	0.017	0	NA	NA	NA	NA	NA	.	-1	-1	.
chrX	16689066	16689193	0	0	0	0.017	0	NA	NA	NA	NA	NA	.	-1	-1	.
chrX	16701365	16772800	0	0	0	0.008	0	NA	NA	NA	NA	NA	.	-1	-1	.
chrX	16707534	16774455	0	0	0.083	0.083	0.167	NA	NA	NA	NA	NA	.	-1	-1	.
chrX	16766992	16767223	0	0	0	0	0.028	NA	NA	NA	NA	NA	.	-1	-1	.
chrX	16770194	16770398	0	0	0	0.008	0	NA	NA	NA	NA	NA	.	-1	-1	.
chrX	16829122	16890888	0	0	0	0.008	0	NA	NA	NA	NA	NA	chrX	16845821	16860971	ID=ASTEI20_031963;description=pseudogene;ebi_biotype=pseudogene
chrX	16875043	16941925	0	0	0	0.075	0	NA	NA	NA	NA	NA	.	-1	-1	.
chrX	16877302	16877500	0.1	0	0	0.008	0	NA	NA	NA	NA	NA	.	-1	-1	.
chrX	16885961	16959191	0	0	0.083	0.033	0.056	NA	NA	NA	NA	NA	.	-1	-1	.
chrX	16887373	16887657	0	0	0.028	0	0	NA	NA	NA	NA	NA	.	-1	-1	.
chrX	16995075	16995989	0	0	0	0.133	0.028	NA	NA	NA	12.492135	NA	.	-1	-1	.
chrX	17012667	17026529	0	0	0.111	0.1	0.25	NA	13.280961	NA	NA	NA	.	-1	-1	.
chrX	17013945	17019667	0.2	0.056	0.361	0.592	0.361	NA	13.280961	NA	NA	NA	.	-1	-1	.
chrX	17034909	17036190	0.4	0.111	0.917	0.842	0.944	NA	NA	NA	NA	NA	.	-1	-1	.
chrX	17038842	17039593	0	0	0	0.008	0	NA	NA	NA	NA	NA	chrX	17036955	17051060	ID=ASTEI20_035891;description=E3_ubiquitin-protein_ligase_UBR1%2C_transcript_variant_X2;ebi_biotype=protein_coding
chrX	17038884	17039221	0	0.167	0.056	0.15	0.139	NA	NA	NA	NA	NA	chrX	17036955	17051060	ID=ASTEI20_035891;description=E3_ubiquitin-protein_ligase_UBR1%2C_transcript_variant_X2;ebi_biotype=protein_coding
chrX	17055793	17056623	0.1	0	0.056	0.175	0.306	NA	NA	NA	NA	NA	.	-1	-1	.
chrX	17067406	17067657	0	0	0.028	0.008	0	NA	NA	NA	NA	NA	chrX	17060935	17072511	ID=ASTEI20_031228;description=stromal_interaction_molecule_homolog%2C_transcript_variant_X1;ebi_biotype=protein_coding
chrX	17089951	17090380	0	0	0	0	0.028	NA	NA	NA	NA	NA	.	-1	-1	.
chrX	17135248	17162987	0	0	0.056	0.025	0	NA	NA	NA	6.205159	NA	chrX	17135163	17136428	ID=ASTEI20_036244;description=phosphopantothenoylcysteine_decarboxylase_subunit_VHS3;ebi_biotype=protein_coding
chrX	17135248	17162987	0	0	0.056	0.025	0	NA	NA	NA	6.205159	NA	chrX	17140315	17142004	ID=ASTEI20_043016.R59959;Parent=ASTEI20_043016;description=uncharacterized_LOC118512131;gene_ebi_biotype=lncRNA
chrX	17135248	17162987	0	0	0.056	0.025	0	NA	NA	NA	6.205159	NA	chrX	17140315	17142004	ID=ASTEI20_043016;description=uncharacterized_LOC118512131;ebi_biotype=lncRNA
chrX	17135248	17162987	0	0	0.056	0.025	0	NA	NA	NA	6.205159	NA	chrX	17149084	17155751	ID=ASTEI20_031636;description=lysoplasmalogenase%2C_transcript_variant_X1;ebi_biotype=protein_coding
chrX	17148057	17148341	0	0	0.111	0.017	0.167	NA	NA	NA	NA	NA	.	-1	-1	.
chrX	17159096	17159538	0	0	0	0.008	0	NA	NA	NA	NA	NA	.	-1	-1	.
chrX	17171349	17171738	0	0	0.083	0.083	0.167	NA	NA	NA	NA	NA	.	-1	-1	.
chrX	17174545	17175437	0.05	0.056	0.139	0.25	0.111	NA	NA	NA	NA	NA	chrX	17172487	17175924	ID=ASTEI20_034693.R42007;Parent=ASTEI20_034693;description=uncharacterized_LOC118512228;gene_ebi_biotype=lncRNA
chrX	17174545	17175437	0.05	0.056	0.139	0.25	0.111	NA	NA	NA	NA	NA	chrX	17172487	17175924	ID=ASTEI20_034693;description=uncharacterized_LOC118512228;ebi_biotype=lncRNA
chrX	17176434	17176559	0	0.056	0	0	0	NA	NA	NA	NA	NA	.	-1	-1	.
chrX	17200456	17200583	0.1	0	0	0	0	NA	NA	NA	NA	NA	chrX	17197559	17653644	ID=ASTEI20_032367;description=dopamine_receptor_2%2C_transcript_variant_X16;ebi_biotype=protein_coding
chrX	17220293	17220605	0.35	0.278	0.5	0.292	0.167	NA	NA	NA	NA	NA	chrX	17197559	17653644	ID=ASTEI20_032367;description=dopamine_receptor_2%2C_transcript_variant_X16;ebi_biotype=protein_coding
chrX	17223330	17223494	0	0	0.028	0.025	0.056	NA	NA	NA	NA	NA	chrX	17197559	17653644	ID=ASTEI20_032367;description=dopamine_receptor_2%2C_transcript_variant_X16;ebi_biotype=protein_coding
chrX	17226723	17227296	0	0	0	0.008	0.028	NA	NA	NA	8.428517	NA	chrX	17197559	17653644	ID=ASTEI20_032367;description=dopamine_receptor_2%2C_transcript_variant_X16;ebi_biotype=protein_coding
chrX	17230155	17230310	0	0	0	0.017	0	NA	NA	NA	8.428517	NA	chrX	17197559	17653644	ID=ASTEI20_032367;description=dopamine_receptor_2%2C_transcript_variant_X16;ebi_biotype=protein_coding
chrX	17239264	17239663	0	0	0	0.008	0.056	NA	NA	NA	NA	NA	chrX	17197559	17653644	ID=ASTEI20_032367;description=dopamine_receptor_2%2C_transcript_variant_X16;ebi_biotype=protein_coding
chrX	17240040	17241232	0.4	0	0.722	0.867	0.889	NA	NA	NA	NA	NA	chrX	17197559	17653644	ID=ASTEI20_032367;description=dopamine_receptor_2%2C_transcript_variant_X16;ebi_biotype=protein_coding
chrX	17255482	17256181	0.15	0	0.278	0.008	0	NA	NA	NA	NA	NA	chrX	17197559	17653644	ID=ASTEI20_032367;description=dopamine_receptor_2%2C_transcript_variant_X16;ebi_biotype=protein_coding
chrX	17257748	17257854	0.05	0.056	0.111	0.058	0.083	NA	NA	NA	NA	NA	chrX	17197559	17653644	ID=ASTEI20_032367;description=dopamine_receptor_2%2C_transcript_variant_X16;ebi_biotype=protein_coding
chrX	17267910	17268187	0	0	0	0.033	0	NA	NA	NA	NA	NA	chrX	17197559	17653644	ID=ASTEI20_032367;description=dopamine_receptor_2%2C_transcript_variant_X16;ebi_biotype=protein_coding
chrX	17268992	17269400	0	0	0.139	0.067	0.167	NA	NA	NA	NA	NA	chrX	17197559	17653644	ID=ASTEI20_032367;description=dopamine_receptor_2%2C_transcript_variant_X16;ebi_biotype=protein_coding
chrX	17270123	17270626	0	0	0	0.008	0	NA	NA	NA	NA	NA	chrX	17197559	17653644	ID=ASTEI20_032367;description=dopamine_receptor_2%2C_transcript_variant_X16;ebi_biotype=protein_coding
chrX	17270126	17270473	0.1	0	0	0.033	0.028	NA	NA	NA	NA	NA	chrX	17197559	17653644	ID=ASTEI20_032367;description=dopamine_receptor_2%2C_transcript_variant_X16;ebi_biotype=protein_coding
chrX	17278192	17278991	0	0	0	0.017	0.083	28.015913	NA	NA	NA	NA	chrX	17197559	17653644	ID=ASTEI20_032367;description=dopamine_receptor_2%2C_transcript_variant_X16;ebi_biotype=protein_coding
chrX	17278240	17278727	0.55	0.389	0.667	0.792	0.722	28.015913	NA	NA	NA	NA	chrX	17197559	17653644	ID=ASTEI20_032367;description=dopamine_receptor_2%2C_transcript_variant_X16;ebi_biotype=protein_coding
chrX	17286020	17286311	0	0	0	0.05	0	28.015913	NA	NA	NA	NA	chrX	17197559	17653644	ID=ASTEI20_032367;description=dopamine_receptor_2%2C_transcript_variant_X16;ebi_biotype=protein_coding
chrX	17309926	17310921	0.4	0	0.417	0.217	0.167	NA	NA	NA	NA	NA	chrX	17197559	17653644	ID=ASTEI20_032367;description=dopamine_receptor_2%2C_transcript_variant_X16;ebi_biotype=protein_coding
chrX	17310000	17314493	0	0	0	0.05	0	NA	NA	NA	NA	NA	chrX	17311782	17313297	ID=ASTEI20_032367.R36924;Parent=ASTEI20_032367;description=dopamine_receptor_2%2C_transcript_variant_X12;gene_ebi_biotype=protein_coding
chrX	17310000	17314493	0	0	0	0.05	0	NA	NA	NA	NA	NA	chrX	17311782	17313300	ID=ASTEI20_032367.R36920;Parent=ASTEI20_032367;description=dopamine_receptor_2%2C_transcript_variant_X15;gene_ebi_biotype=protein_coding
chrX	17310000	17314493	0	0	0	0.05	0	NA	NA	NA	NA	NA	chrX	17311782	17313300	ID=ASTEI20_032367.R36925;Parent=ASTEI20_032367;description=dopamine_receptor_2%2C_transcript_variant_X13;gene_ebi_biotype=protein_coding
chrX	17310000	17314493	0	0	0	0.05	0	NA	NA	NA	NA	NA	chrX	17311782	17313304	ID=ASTEI20_032367.R36926;Parent=ASTEI20_032367;description=dopamine_receptor_2%2C_transcript_variant_X10;gene_ebi_biotype=protein_coding
chrX	17310000	17314493	0	0	0	0.05	0	NA	NA	NA	NA	NA	chrX	17197559	17653644	ID=ASTEI20_032367;description=dopamine_receptor_2%2C_transcript_variant_X16;ebi_biotype=protein_coding
chrX	17310000	17314493	0	0	0	0.05	0	NA	NA	NA	NA	NA	chrX	17311782	17653376	ID=ASTEI20_032367.R36929;Parent=ASTEI20_032367;description=dopamine_receptor_2%2C_transcript_variant_X14;gene_ebi_biotype=protein_coding
chrX	17310000	17314493	0	0	0	0.05	0	NA	NA	NA	NA	NA	chrX	17311782	17653387	ID=ASTEI20_032367.R36914;Parent=ASTEI20_032367;description=dopamine_receptor_2%2C_transcript_variant_X16;gene_ebi_biotype=protein_coding
chrX	17313308	17313698	0.2	0	0	0.067	0	NA	NA	NA	NA	NA	chrX	17197559	17653644	ID=ASTEI20_032367;description=dopamine_receptor_2%2C_transcript_variant_X16;ebi_biotype=protein_coding
chrX	17313308	17313698	0.2	0	0	0.067	0	NA	NA	NA	NA	NA	chrX	17311782	17653376	ID=ASTEI20_032367.R36929;Parent=ASTEI20_032367;description=dopamine_receptor_2%2C_transcript_variant_X14;gene_ebi_biotype=protein_coding
chrX	17313308	17313698	0.2	0	0	0.067	0	NA	NA	NA	NA	NA	chrX	17311782	17653387	ID=ASTEI20_032367.R36914;Parent=ASTEI20_032367;description=dopamine_receptor_2%2C_transcript_variant_X16;gene_ebi_biotype=protein_coding
chrX	17314515	17315437	0	0	0.056	0.042	0.083	NA	NA	NA	NA	NA	chrX	17197559	17653644	ID=ASTEI20_032367;description=dopamine_receptor_2%2C_transcript_variant_X16;ebi_biotype=protein_coding
chrX	17314515	17315437	0	0	0.056	0.042	0.083	NA	NA	NA	NA	NA	chrX	17311782	17653376	ID=ASTEI20_032367.R36929;Parent=ASTEI20_032367;description=dopamine_receptor_2%2C_transcript_variant_X14;gene_ebi_biotype=protein_coding
chrX	17314515	17315437	0	0	0.056	0.042	0.083	NA	NA	NA	NA	NA	chrX	17311782	17653387	ID=ASTEI20_032367.R36914;Parent=ASTEI20_032367;description=dopamine_receptor_2%2C_transcript_variant_X16;gene_ebi_biotype=protein_coding
chrX	17314641	17351729	0	0	0	0.008	0	NA	NA	NA	NA	NA	chrX	17320365	17322274	ID=ASTEI20_041464;description=glycosaminoglycan_xylosylkinase_homolog;ebi_biotype=protein_coding
chrX	17314641	17351729	0	0	0	0.008	0	NA	NA	NA	NA	NA	chrX	17321768	17324251	ID=ASTEI20_030986;description=nitric_oxide-associated_protein_1;ebi_biotype=protein_coding
chrX	17314641	17351729	0	0	0	0.008	0	NA	NA	NA	NA	NA	chrX	17315947	17318707	ID=ASTEI20_036031;description=chondroitin_sulfate_glucuronyltransferase;ebi_biotype=protein_coding
chrX	17314641	17351729	0	0	0	0.008	0	NA	NA	NA	NA	NA	chrX	17197559	17653644	ID=ASTEI20_032367;description=dopamine_receptor_2%2C_transcript_variant_X16;ebi_biotype=protein_coding
chrX	17314641	17351729	0	0	0	0.008	0	NA	NA	NA	NA	NA	chrX	17311782	17653376	ID=ASTEI20_032367.R36929;Parent=ASTEI20_032367;description=dopamine_receptor_2%2C_transcript_variant_X14;gene_ebi_biotype=protein_coding
chrX	17314641	17351729	0	0	0	0.008	0	NA	NA	NA	NA	NA	chrX	17311782	17653387	ID=ASTEI20_032367.R36914;Parent=ASTEI20_032367;description=dopamine_receptor_2%2C_transcript_variant_X16;gene_ebi_biotype=protein_coding
chrX	17315386	17315776	0.25	0	0	0.017	0	NA	NA	NA	NA	NA	chrX	17197559	17653644	ID=ASTEI20_032367;description=dopamine_receptor_2%2C_transcript_variant_X16;ebi_biotype=protein_coding
chrX	17315386	17315776	0.25	0	0	0.017	0	NA	NA	NA	NA	NA	chrX	17311782	17653376	ID=ASTEI20_032367.R36929;Parent=ASTEI20_032367;description=dopamine_receptor_2%2C_transcript_variant_X14;gene_ebi_biotype=protein_coding
chrX	17315386	17315776	0.25	0	0	0.017	0	NA	NA	NA	NA	NA	chrX	17311782	17653387	ID=ASTEI20_032367.R36914;Parent=ASTEI20_032367;description=dopamine_receptor_2%2C_transcript_variant_X16;gene_ebi_biotype=protein_coding
chrX	17324386	17324625	0	0	0	0.008	0	NA	NA	NA	NA	NA	chrX	17197559	17653644	ID=ASTEI20_032367;description=dopamine_receptor_2%2C_transcript_variant_X16;ebi_biotype=protein_coding
chrX	17324386	17324625	0	0	0	0.008	0	NA	NA	NA	NA	NA	chrX	17311782	17653376	ID=ASTEI20_032367.R36929;Parent=ASTEI20_032367;description=dopamine_receptor_2%2C_transcript_variant_X14;gene_ebi_biotype=protein_coding
chrX	17324386	17324625	0	0	0	0.008	0	NA	NA	NA	NA	NA	chrX	17311782	17653387	ID=ASTEI20_032367.R36914;Parent=ASTEI20_032367;description=dopamine_receptor_2%2C_transcript_variant_X16;gene_ebi_biotype=protein_coding
chrX	17325112	17325501	0.1	0.111	0	0.008	0.028	NA	NA	NA	NA	NA	chrX	17197559	17653644	ID=ASTEI20_032367;description=dopamine_receptor_2%2C_transcript_variant_X16;ebi_biotype=protein_coding
chrX	17325112	17325501	0.1	0.111	0	0.008	0.028	NA	NA	NA	NA	NA	chrX	17311782	17653376	ID=ASTEI20_032367.R36929;Parent=ASTEI20_032367;description=dopamine_receptor_2%2C_transcript_variant_X14;gene_ebi_biotype=protein_coding
chrX	17325112	17325501	0.1	0.111	0	0.008	0.028	NA	NA	NA	NA	NA	chrX	17311782	17653387	ID=ASTEI20_032367.R36914;Parent=ASTEI20_032367;description=dopamine_receptor_2%2C_transcript_variant_X16;gene_ebi_biotype=protein_coding
chrX	17328247	17338376	0	0	0.222	0.225	0.056	NA	NA	NA	NA	NA	chrX	17197559	17653644	ID=ASTEI20_032367;description=dopamine_receptor_2%2C_transcript_variant_X16;ebi_biotype=protein_coding
chrX	17328247	17338376	0	0	0.222	0.225	0.056	NA	NA	NA	NA	NA	chrX	17311782	17653376	ID=ASTEI20_032367.R36929;Parent=ASTEI20_032367;description=dopamine_receptor_2%2C_transcript_variant_X14;gene_ebi_biotype=protein_coding
chrX	17328247	17338376	0	0	0.222	0.225	0.056	NA	NA	NA	NA	NA	chrX	17311782	17653387	ID=ASTEI20_032367.R36914;Parent=ASTEI20_032367;description=dopamine_receptor_2%2C_transcript_variant_X16;gene_ebi_biotype=protein_coding
chrX	17339986	17340376	0	0	0	0.067	0.056	NA	NA	NA	NA	NA	chrX	17197559	17653644	ID=ASTEI20_032367;description=dopamine_receptor_2%2C_transcript_variant_X16;ebi_biotype=protein_coding
chrX	17339986	17340376	0	0	0	0.067	0.056	NA	NA	NA	NA	NA	chrX	17311782	17653376	ID=ASTEI20_032367.R36929;Parent=ASTEI20_032367;description=dopamine_receptor_2%2C_transcript_variant_X14;gene_ebi_biotype=protein_coding
chrX	17339986	17340376	0	0	0	0.067	0.056	NA	NA	NA	NA	NA	chrX	17311782	17653387	ID=ASTEI20_032367.R36914;Parent=ASTEI20_032367;description=dopamine_receptor_2%2C_transcript_variant_X16;gene_ebi_biotype=protein_coding
chrX	17344377	17348972	0.2	0.111	0.861	0.733	0.972	NA	NA	NA	NA	NA	chrX	17197559	17653644	ID=ASTEI20_032367;description=dopamine_receptor_2%2C_transcript_variant_X16;ebi_biotype=protein_coding
chrX	17344377	17348972	0.2	0.111	0.861	0.733	0.972	NA	NA	NA	NA	NA	chrX	17311782	17653376	ID=ASTEI20_032367.R36929;Parent=ASTEI20_032367;description=dopamine_receptor_2%2C_transcript_variant_X14;gene_ebi_biotype=protein_coding
chrX	17344377	17348972	0.2	0.111	0.861	0.733	0.972	NA	NA	NA	NA	NA	chrX	17311782	17653387	ID=ASTEI20_032367.R36914;Parent=ASTEI20_032367;description=dopamine_receptor_2%2C_transcript_variant_X16;gene_ebi_biotype=protein_coding
chrX	17350669	17445998	0	0	0.083	0.042	0.056	NA	NA	NA	5.37524	NA	chrX	17352788	17358615	ID=ASTEI20_040923;description=ubiquitin_carboxyl-terminal_hydrolase_45%2C_transcript_variant_X1;ebi_biotype=protein_coding
chrX	17350669	17445998	0	0	0.083	0.042	0.056	NA	NA	NA	5.37524	NA	chrX	17197559	17653644	ID=ASTEI20_032367;description=dopamine_receptor_2%2C_transcript_variant_X16;ebi_biotype=protein_coding
chrX	17350669	17445998	0	0	0.083	0.042	0.056	NA	NA	NA	5.37524	NA	chrX	17311782	17653376	ID=ASTEI20_032367.R36929;Parent=ASTEI20_032367;description=dopamine_receptor_2%2C_transcript_variant_X14;gene_ebi_biotype=protein_coding
chrX	17350669	17445998	0	0	0.083	0.042	0.056	NA	NA	NA	5.37524	NA	chrX	17311782	17653387	ID=ASTEI20_032367.R36914;Parent=ASTEI20_032367;description=dopamine_receptor_2%2C_transcript_variant_X16;gene_ebi_biotype=protein_coding
chrX	17350669	17445998	0	0	0.083	0.042	0.056	NA	NA	NA	5.37524	NA	chrX	17410587	17445342	ID=ASTEI20_044984;description=frequenin-1%2C_transcript_variant_X13;ebi_biotype=protein_coding
chrX	17367849	17367952	0.35	0.278	0.667	0.458	0.444	NA	7.617105	NA	NA	NA	chrX	17197559	17653644	ID=ASTEI20_032367;description=dopamine_receptor_2%2C_transcript_variant_X16;ebi_biotype=protein_coding
chrX	17367849	17367952	0.35	0.278	0.667	0.458	0.444	NA	7.617105	NA	NA	NA	chrX	17311782	17653376	ID=ASTEI20_032367.R36929;Parent=ASTEI20_032367;description=dopamine_receptor_2%2C_transcript_variant_X14;gene_ebi_biotype=protein_coding
chrX	17367849	17367952	0.35	0.278	0.667	0.458	0.444	NA	7.617105	NA	NA	NA	chrX	17311782	17653387	ID=ASTEI20_032367.R36914;Parent=ASTEI20_032367;description=dopamine_receptor_2%2C_transcript_variant_X16;gene_ebi_biotype=protein_coding
chrX	17375909	17376159	0	0.111	0.111	0.058	0.056	NA	7.617105	NA	NA	NA	chrX	17197559	17653644	ID=ASTEI20_032367;description=dopamine_receptor_2%2C_transcript_variant_X16;ebi_biotype=protein_coding
chrX	17375909	17376159	0	0.111	0.111	0.058	0.056	NA	7.617105	NA	NA	NA	chrX	17311782	17653376	ID=ASTEI20_032367.R36929;Parent=ASTEI20_032367;description=dopamine_receptor_2%2C_transcript_variant_X14;gene_ebi_biotype=protein_coding
chrX	17375909	17376159	0	0.111	0.111	0.058	0.056	NA	7.617105	NA	NA	NA	chrX	17311782	17653387	ID=ASTEI20_032367.R36914;Parent=ASTEI20_032367;description=dopamine_receptor_2%2C_transcript_variant_X16;gene_ebi_biotype=protein_coding
chrX	17376888	17382227	0.4	0.333	0.694	0.733	0.611	NA	7.617105	NA	NA	NA	chrX	17197559	17653644	ID=ASTEI20_032367;description=dopamine_receptor_2%2C_transcript_variant_X16;ebi_biotype=protein_coding
chrX	17376888	17382227	0.4	0.333	0.694	0.733	0.611	NA	7.617105	NA	NA	NA	chrX	17311782	17653376	ID=ASTEI20_032367.R36929;Parent=ASTEI20_032367;description=dopamine_receptor_2%2C_transcript_variant_X14;gene_ebi_biotype=protein_coding
chrX	17376888	17382227	0.4	0.333	0.694	0.733	0.611	NA	7.617105	NA	NA	NA	chrX	17311782	17653387	ID=ASTEI20_032367.R36914;Parent=ASTEI20_032367;description=dopamine_receptor_2%2C_transcript_variant_X16;gene_ebi_biotype=protein_coding
chrX	17389393	17398394	0	0	0.139	0.1	0.167	NA	NA	NA	NA	NA	chrX	17197559	17653644	ID=ASTEI20_032367;description=dopamine_receptor_2%2C_transcript_variant_X16;ebi_biotype=protein_coding
chrX	17389393	17398394	0	0	0.139	0.1	0.167	NA	NA	NA	NA	NA	chrX	17311782	17653376	ID=ASTEI20_032367.R36929;Parent=ASTEI20_032367;description=dopamine_receptor_2%2C_transcript_variant_X14;gene_ebi_biotype=protein_coding
chrX	17389393	17398394	0	0	0.139	0.1	0.167	NA	NA	NA	NA	NA	chrX	17311782	17653387	ID=ASTEI20_032367.R36914;Parent=ASTEI20_032367;description=dopamine_receptor_2%2C_transcript_variant_X16;gene_ebi_biotype=protein_coding
chrX	17409192	17409388	0.05	0	0.056	0.058	0	NA	NA	NA	NA	NA	chrX	17197559	17653644	ID=ASTEI20_032367;description=dopamine_receptor_2%2C_transcript_variant_X16;ebi_biotype=protein_coding
chrX	17409192	17409388	0.05	0	0.056	0.058	0	NA	NA	NA	NA	NA	chrX	17311782	17653376	ID=ASTEI20_032367.R36929;Parent=ASTEI20_032367;description=dopamine_receptor_2%2C_transcript_variant_X14;gene_ebi_biotype=protein_coding
chrX	17409192	17409388	0.05	0	0.056	0.058	0	NA	NA	NA	NA	NA	chrX	17311782	17653387	ID=ASTEI20_032367.R36914;Parent=ASTEI20_032367;description=dopamine_receptor_2%2C_transcript_variant_X16;gene_ebi_biotype=protein_coding
chrX	17409581	17409758	0.1	0	0.083	0.083	0.028	NA	NA	NA	NA	NA	chrX	17197559	17653644	ID=ASTEI20_032367;description=dopamine_receptor_2%2C_transcript_variant_X16;ebi_biotype=protein_coding
chrX	17409581	17409758	0.1	0	0.083	0.083	0.028	NA	NA	NA	NA	NA	chrX	17311782	17653376	ID=ASTEI20_032367.R36929;Parent=ASTEI20_032367;description=dopamine_receptor_2%2C_transcript_variant_X14;gene_ebi_biotype=protein_coding
chrX	17409581	17409758	0.1	0	0.083	0.083	0.028	NA	NA	NA	NA	NA	chrX	17311782	17653387	ID=ASTEI20_032367.R36914;Parent=ASTEI20_032367;description=dopamine_receptor_2%2C_transcript_variant_X16;gene_ebi_biotype=protein_coding
chrX	17413533	17413719	0	0	0	0.017	0	NA	NA	NA	NA	NA	chrX	17197559	17653644	ID=ASTEI20_032367;description=dopamine_receptor_2%2C_transcript_variant_X16;ebi_biotype=protein_coding
chrX	17413533	17413719	0	0	0	0.017	0	NA	NA	NA	NA	NA	chrX	17311782	17653376	ID=ASTEI20_032367.R36929;Parent=ASTEI20_032367;description=dopamine_receptor_2%2C_transcript_variant_X14;gene_ebi_biotype=protein_coding
chrX	17413533	17413719	0	0	0	0.017	0	NA	NA	NA	NA	NA	chrX	17311782	17653387	ID=ASTEI20_032367.R36914;Parent=ASTEI20_032367;description=dopamine_receptor_2%2C_transcript_variant_X16;gene_ebi_biotype=protein_coding
chrX	17413533	17413719	0	0	0	0.017	0	NA	NA	NA	NA	NA	chrX	17410587	17445342	ID=ASTEI20_044984;description=frequenin-1%2C_transcript_variant_X13;ebi_biotype=protein_coding
chrX	17415705	17471705	0	0	0	0.017	0.083	NA	NA	NA	NA	NA	chrX	17450295	17491402	ID=ASTEI20_036997;description=synaptic_functional_regulator_FMR1%2C_transcript_variant_X1;ebi_biotype=protein_coding
chrX	17415705	17471705	0	0	0	0.017	0.083	NA	NA	NA	NA	NA	chrX	17197559	17653644	ID=ASTEI20_032367;description=dopamine_receptor_2%2C_transcript_variant_X16;ebi_biotype=protein_coding
chrX	17415705	17471705	0	0	0	0.017	0.083	NA	NA	NA	NA	NA	chrX	17311782	17653376	ID=ASTEI20_032367.R36929;Parent=ASTEI20_032367;description=dopamine_receptor_2%2C_transcript_variant_X14;gene_ebi_biotype=protein_coding
chrX	17415705	17471705	0	0	0	0.017	0.083	NA	NA	NA	NA	NA	chrX	17311782	17653387	ID=ASTEI20_032367.R36914;Parent=ASTEI20_032367;description=dopamine_receptor_2%2C_transcript_variant_X16;gene_ebi_biotype=protein_coding
chrX	17415705	17471705	0	0	0	0.017	0.083	NA	NA	NA	NA	NA	chrX	17410587	17445342	ID=ASTEI20_044984;description=frequenin-1%2C_transcript_variant_X13;ebi_biotype=protein_coding
chrX	17416824	17417563	0	0	0.167	0	0.111	NA	NA	NA	NA	NA	chrX	17197559	17653644	ID=ASTEI20_032367;description=dopamine_receptor_2%2C_transcript_variant_X16;ebi_biotype=protein_coding
chrX	17416824	17417563	0	0	0.167	0	0.111	NA	NA	NA	NA	NA	chrX	17311782	17653376	ID=ASTEI20_032367.R36929;Parent=ASTEI20_032367;description=dopamine_receptor_2%2C_transcript_variant_X14;gene_ebi_biotype=protein_coding
chrX	17416824	17417563	0	0	0.167	0	0.111	NA	NA	NA	NA	NA	chrX	17311782	17653387	ID=ASTEI20_032367.R36914;Parent=ASTEI20_032367;description=dopamine_receptor_2%2C_transcript_variant_X16;gene_ebi_biotype=protein_coding
chrX	17416824	17417563	0	0	0.167	0	0.111	NA	NA	NA	NA	NA	chrX	17410587	17445342	ID=ASTEI20_044984;description=frequenin-1%2C_transcript_variant_X13;ebi_biotype=protein_coding
chrX	17430736	17431907	0.05	0.444	0.778	0.675	0.5	NA	NA	NA	NA	NA	chrX	17197559	17653644	ID=ASTEI20_032367;description=dopamine_receptor_2%2C_transcript_variant_X16;ebi_biotype=protein_coding
chrX	17430736	17431907	0.05	0.444	0.778	0.675	0.5	NA	NA	NA	NA	NA	chrX	17311782	17653376	ID=ASTEI20_032367.R36929;Parent=ASTEI20_032367;description=dopamine_receptor_2%2C_transcript_variant_X14;gene_ebi_biotype=protein_coding
chrX	17430736	17431907	0.05	0.444	0.778	0.675	0.5	NA	NA	NA	NA	NA	chrX	17311782	17653387	ID=ASTEI20_032367.R36914;Parent=ASTEI20_032367;description=dopamine_receptor_2%2C_transcript_variant_X16;gene_ebi_biotype=protein_coding
chrX	17430736	17431907	0.05	0.444	0.778	0.675	0.5	NA	NA	NA	NA	NA	chrX	17410587	17445342	ID=ASTEI20_044984;description=frequenin-1%2C_transcript_variant_X13;ebi_biotype=protein_coding
chrX	17436031	17436611	0.1	0	0.083	0.033	0	NA	NA	NA	NA	NA	chrX	17197559	17653644	ID=ASTEI20_032367;description=dopamine_receptor_2%2C_transcript_variant_X16;ebi_biotype=protein_coding
chrX	17436031	17436611	0.1	0	0.083	0.033	0	NA	NA	NA	NA	NA	chrX	17311782	17653376	ID=ASTEI20_032367.R36929;Parent=ASTEI20_032367;description=dopamine_receptor_2%2C_transcript_variant_X14;gene_ebi_biotype=protein_coding
chrX	17436031	17436611	0.1	0	0.083	0.033	0	NA	NA	NA	NA	NA	chrX	17311782	17653387	ID=ASTEI20_032367.R36914;Parent=ASTEI20_032367;description=dopamine_receptor_2%2C_transcript_variant_X16;gene_ebi_biotype=protein_coding
chrX	17436031	17436611	0.1	0	0.083	0.033	0	NA	NA	NA	NA	NA	chrX	17410587	17445342	ID=ASTEI20_044984;description=frequenin-1%2C_transcript_variant_X13;ebi_biotype=protein_coding
chrX	17445626	17445932	0	0	0	0.008	0	NA	NA	NA	5.37524	NA	chrX	17197559	17653644	ID=ASTEI20_032367;description=dopamine_receptor_2%2C_transcript_variant_X16;ebi_biotype=protein_coding
chrX	17445626	17445932	0	0	0	0.008	0	NA	NA	NA	5.37524	NA	chrX	17311782	17653376	ID=ASTEI20_032367.R36929;Parent=ASTEI20_032367;description=dopamine_receptor_2%2C_transcript_variant_X14;gene_ebi_biotype=protein_coding
chrX	17445626	17445932	0	0	0	0.008	0	NA	NA	NA	5.37524	NA	chrX	17311782	17653387	ID=ASTEI20_032367.R36914;Parent=ASTEI20_032367;description=dopamine_receptor_2%2C_transcript_variant_X16;gene_ebi_biotype=protein_coding
chrX	17447958	17448717	0.05	0	0	0	0	NA	NA	NA	5.37524	NA	chrX	17197559	17653644	ID=ASTEI20_032367;description=dopamine_receptor_2%2C_transcript_variant_X16;ebi_biotype=protein_coding
chrX	17447958	17448717	0.05	0	0	0	0	NA	NA	NA	5.37524	NA	chrX	17311782	17653376	ID=ASTEI20_032367.R36929;Parent=ASTEI20_032367;description=dopamine_receptor_2%2C_transcript_variant_X14;gene_ebi_biotype=protein_coding
chrX	17447958	17448717	0.05	0	0	0	0	NA	NA	NA	5.37524	NA	chrX	17311782	17653387	ID=ASTEI20_032367.R36914;Parent=ASTEI20_032367;description=dopamine_receptor_2%2C_transcript_variant_X16;gene_ebi_biotype=protein_coding
chrX	17449587	17449705	0.1	0.056	0.083	0.042	0.056	NA	NA	NA	5.37524	NA	chrX	17197559	17653644	ID=ASTEI20_032367;description=dopamine_receptor_2%2C_transcript_variant_X16;ebi_biotype=protein_coding
chrX	17449587	17449705	0.1	0.056	0.083	0.042	0.056	NA	NA	NA	5.37524	NA	chrX	17311782	17653376	ID=ASTEI20_032367.R36929;Parent=ASTEI20_032367;description=dopamine_receptor_2%2C_transcript_variant_X14;gene_ebi_biotype=protein_coding
chrX	17449587	17449705	0.1	0.056	0.083	0.042	0.056	NA	NA	NA	5.37524	NA	chrX	17311782	17653387	ID=ASTEI20_032367.R36914;Parent=ASTEI20_032367;description=dopamine_receptor_2%2C_transcript_variant_X16;gene_ebi_biotype=protein_coding
chrX	17462870	17463022	0	0.222	0	0.083	0	NA	NA	NA	NA	NA	chrX	17450295	17491402	ID=ASTEI20_036997;description=synaptic_functional_regulator_FMR1%2C_transcript_variant_X1;ebi_biotype=protein_coding
chrX	17462870	17463022	0	0.222	0	0.083	0	NA	NA	NA	NA	NA	chrX	17197559	17653644	ID=ASTEI20_032367;description=dopamine_receptor_2%2C_transcript_variant_X16;ebi_biotype=protein_coding
chrX	17462870	17463022	0	0.222	0	0.083	0	NA	NA	NA	NA	NA	chrX	17311782	17653376	ID=ASTEI20_032367.R36929;Parent=ASTEI20_032367;description=dopamine_receptor_2%2C_transcript_variant_X14;gene_ebi_biotype=protein_coding
chrX	17462870	17463022	0	0.222	0	0.083	0	NA	NA	NA	NA	NA	chrX	17311782	17653387	ID=ASTEI20_032367.R36914;Parent=ASTEI20_032367;description=dopamine_receptor_2%2C_transcript_variant_X16;gene_ebi_biotype=protein_coding
chrX	17463415	17464110	0	0	0	0.042	0	NA	NA	NA	NA	NA	chrX	17450295	17491402	ID=ASTEI20_036997;description=synaptic_functional_regulator_FMR1%2C_transcript_variant_X1;ebi_biotype=protein_coding
chrX	17463415	17464110	0	0	0	0.042	0	NA	NA	NA	NA	NA	chrX	17197559	17653644	ID=ASTEI20_032367;description=dopamine_receptor_2%2C_transcript_variant_X16;ebi_biotype=protein_coding
chrX	17463415	17464110	0	0	0	0.042	0	NA	NA	NA	NA	NA	chrX	17311782	17653376	ID=ASTEI20_032367.R36929;Parent=ASTEI20_032367;description=dopamine_receptor_2%2C_transcript_variant_X14;gene_ebi_biotype=protein_coding
chrX	17463415	17464110	0	0	0	0.042	0	NA	NA	NA	NA	NA	chrX	17311782	17653387	ID=ASTEI20_032367.R36914;Parent=ASTEI20_032367;description=dopamine_receptor_2%2C_transcript_variant_X16;gene_ebi_biotype=protein_coding
chrX	17466044	17494709	0	0	0.028	0.017	0	NA	NA	NA	NA	NA	chrX	17450295	17491402	ID=ASTEI20_036997;description=synaptic_functional_regulator_FMR1%2C_transcript_variant_X1;ebi_biotype=protein_coding
chrX	17466044	17494709	0	0	0.028	0.017	0	NA	NA	NA	NA	NA	chrX	17197559	17653644	ID=ASTEI20_032367;description=dopamine_receptor_2%2C_transcript_variant_X16;ebi_biotype=protein_coding
chrX	17466044	17494709	0	0	0.028	0.017	0	NA	NA	NA	NA	NA	chrX	17311782	17653376	ID=ASTEI20_032367.R36929;Parent=ASTEI20_032367;description=dopamine_receptor_2%2C_transcript_variant_X14;gene_ebi_biotype=protein_coding
chrX	17466044	17494709	0	0	0.028	0.017	0	NA	NA	NA	NA	NA	chrX	17311782	17653387	ID=ASTEI20_032367.R36914;Parent=ASTEI20_032367;description=dopamine_receptor_2%2C_transcript_variant_X16;gene_ebi_biotype=protein_coding
chrX	17466355	17476775	0	0	0.056	0	0	NA	NA	NA	NA	NA	chrX	17450295	17491402	ID=ASTEI20_036997;description=synaptic_functional_regulator_FMR1%2C_transcript_variant_X1;ebi_biotype=protein_coding
chrX	17466355	17476775	0	0	0.056	0	0	NA	NA	NA	NA	NA	chrX	17197559	17653644	ID=ASTEI20_032367;description=dopamine_receptor_2%2C_transcript_variant_X16;ebi_biotype=protein_coding
chrX	17466355	17476775	0	0	0.056	0	0	NA	NA	NA	NA	NA	chrX	17311782	17653376	ID=ASTEI20_032367.R36929;Parent=ASTEI20_032367;description=dopamine_receptor_2%2C_transcript_variant_X14;gene_ebi_biotype=protein_coding
chrX	17466355	17476775	0	0	0.056	0	0	NA	NA	NA	NA	NA	chrX	17311782	17653387	ID=ASTEI20_032367.R36914;Parent=ASTEI20_032367;description=dopamine_receptor_2%2C_transcript_variant_X16;gene_ebi_biotype=protein_coding
chrX	17469525	17469707	0	0	0	0.075	0	NA	NA	NA	NA	NA	chrX	17450295	17491402	ID=ASTEI20_036997;description=synaptic_functional_regulator_FMR1%2C_transcript_variant_X1;ebi_biotype=protein_coding
chrX	17469525	17469707	0	0	0	0.075	0	NA	NA	NA	NA	NA	chrX	17197559	17653644	ID=ASTEI20_032367;description=dopamine_receptor_2%2C_transcript_variant_X16;ebi_biotype=protein_coding
chrX	17469525	17469707	0	0	0	0.075	0	NA	NA	NA	NA	NA	chrX	17311782	17653376	ID=ASTEI20_032367.R36929;Parent=ASTEI20_032367;description=dopamine_receptor_2%2C_transcript_variant_X14;gene_ebi_biotype=protein_coding
chrX	17469525	17469707	0	0	0	0.075	0	NA	NA	NA	NA	NA	chrX	17311782	17653387	ID=ASTEI20_032367.R36914;Parent=ASTEI20_032367;description=dopamine_receptor_2%2C_transcript_variant_X16;gene_ebi_biotype=protein_coding
chrX	17475040	17480386	0.05	0	0	0.092	0	NA	NA	NA	NA	NA	chrX	17450295	17491402	ID=ASTEI20_036997;description=synaptic_functional_regulator_FMR1%2C_transcript_variant_X1;ebi_biotype=protein_coding
chrX	17475040	17480386	0.05	0	0	0.092	0	NA	NA	NA	NA	NA	chrX	17197559	17653644	ID=ASTEI20_032367;description=dopamine_receptor_2%2C_transcript_variant_X16;ebi_biotype=protein_coding
chrX	17475040	17480386	0.05	0	0	0.092	0	NA	NA	NA	NA	NA	chrX	17311782	17653376	ID=ASTEI20_032367.R36929;Parent=ASTEI20_032367;description=dopamine_receptor_2%2C_transcript_variant_X14;gene_ebi_biotype=protein_coding
chrX	17475040	17480386	0.05	0	0	0.092	0	NA	NA	NA	NA	NA	chrX	17311782	17653387	ID=ASTEI20_032367.R36914;Parent=ASTEI20_032367;description=dopamine_receptor_2%2C_transcript_variant_X16;gene_ebi_biotype=protein_coding
chrX	17495291	17543803	0	0	0.194	0.033	0.167	NA	NA	NA	NA	NA	chrX	17197559	17653644	ID=ASTEI20_032367;description=dopamine_receptor_2%2C_transcript_variant_X16;ebi_biotype=protein_coding
chrX	17495291	17543803	0	0	0.194	0.033	0.167	NA	NA	NA	NA	NA	chrX	17311782	17653376	ID=ASTEI20_032367.R36929;Parent=ASTEI20_032367;description=dopamine_receptor_2%2C_transcript_variant_X14;gene_ebi_biotype=protein_coding
chrX	17495291	17543803	0	0	0.194	0.033	0.167	NA	NA	NA	NA	NA	chrX	17311782	17653387	ID=ASTEI20_032367.R36914;Parent=ASTEI20_032367;description=dopamine_receptor_2%2C_transcript_variant_X16;gene_ebi_biotype=protein_coding
chrX	17495291	17543803	0	0	0.194	0.033	0.167	NA	NA	NA	NA	NA	chrX	17521355	17615408	ID=ASTEI20_040340;description=lachesin%2C_transcript_variant_X3;ebi_biotype=protein_coding
chrX	17495310	17533236	0	0	0.028	0.033	0.083	NA	NA	NA	NA	NA	chrX	17197559	17653644	ID=ASTEI20_032367;description=dopamine_receptor_2%2C_transcript_variant_X16;ebi_biotype=protein_coding
chrX	17495310	17533236	0	0	0.028	0.033	0.083	NA	NA	NA	NA	NA	chrX	17311782	17653376	ID=ASTEI20_032367.R36929;Parent=ASTEI20_032367;description=dopamine_receptor_2%2C_transcript_variant_X14;gene_ebi_biotype=protein_coding
chrX	17495310	17533236	0	0	0.028	0.033	0.083	NA	NA	NA	NA	NA	chrX	17311782	17653387	ID=ASTEI20_032367.R36914;Parent=ASTEI20_032367;description=dopamine_receptor_2%2C_transcript_variant_X16;gene_ebi_biotype=protein_coding
chrX	17495310	17533236	0	0	0.028	0.033	0.083	NA	NA	NA	NA	NA	chrX	17521355	17615408	ID=ASTEI20_040340;description=lachesin%2C_transcript_variant_X3;ebi_biotype=protein_coding
chrX	17506184	17571069	0	0	0	0.075	0	NA	NA	NA	NA	NA	chrX	17197559	17653644	ID=ASTEI20_032367;description=dopamine_receptor_2%2C_transcript_variant_X16;ebi_biotype=protein_coding
chrX	17506184	17571069	0	0	0	0.075	0	NA	NA	NA	NA	NA	chrX	17311782	17653376	ID=ASTEI20_032367.R36929;Parent=ASTEI20_032367;description=dopamine_receptor_2%2C_transcript_variant_X14;gene_ebi_biotype=protein_coding
chrX	17506184	17571069	0	0	0	0.075	0	NA	NA	NA	NA	NA	chrX	17311782	17653387	ID=ASTEI20_032367.R36914;Parent=ASTEI20_032367;description=dopamine_receptor_2%2C_transcript_variant_X16;gene_ebi_biotype=protein_coding
chrX	17506184	17571069	0	0	0	0.075	0	NA	NA	NA	NA	NA	chrX	17521355	17615408	ID=ASTEI20_040340;description=lachesin%2C_transcript_variant_X3;ebi_biotype=protein_coding
chrX	17513817	17513936	0	0	0	0.067	0.028	NA	NA	NA	NA	NA	chrX	17197559	17653644	ID=ASTEI20_032367;description=dopamine_receptor_2%2C_transcript_variant_X16;ebi_biotype=protein_coding
chrX	17513817	17513936	0	0	0	0.067	0.028	NA	NA	NA	NA	NA	chrX	17311782	17653376	ID=ASTEI20_032367.R36929;Parent=ASTEI20_032367;description=dopamine_receptor_2%2C_transcript_variant_X14;gene_ebi_biotype=protein_coding
chrX	17513817	17513936	0	0	0	0.067	0.028	NA	NA	NA	NA	NA	chrX	17311782	17653387	ID=ASTEI20_032367.R36914;Parent=ASTEI20_032367;description=dopamine_receptor_2%2C_transcript_variant_X16;gene_ebi_biotype=protein_coding
chrX	17516168	17541960	0	0	0	0.025	0	NA	NA	NA	NA	NA	chrX	17197559	17653644	ID=ASTEI20_032367;description=dopamine_receptor_2%2C_transcript_variant_X16;ebi_biotype=protein_coding
chrX	17516168	17541960	0	0	0	0.025	0	NA	NA	NA	NA	NA	chrX	17311782	17653376	ID=ASTEI20_032367.R36929;Parent=ASTEI20_032367;description=dopamine_receptor_2%2C_transcript_variant_X14;gene_ebi_biotype=protein_coding
chrX	17516168	17541960	0	0	0	0.025	0	NA	NA	NA	NA	NA	chrX	17311782	17653387	ID=ASTEI20_032367.R36914;Parent=ASTEI20_032367;description=dopamine_receptor_2%2C_transcript_variant_X16;gene_ebi_biotype=protein_coding
chrX	17516168	17541960	0	0	0	0.025	0	NA	NA	NA	NA	NA	chrX	17521355	17615408	ID=ASTEI20_040340;description=lachesin%2C_transcript_variant_X3;ebi_biotype=protein_coding
chrX	17534557	17534839	0	0	0	0.008	0	NA	NA	NA	NA	NA	chrX	17197559	17653644	ID=ASTEI20_032367;description=dopamine_receptor_2%2C_transcript_variant_X16;ebi_biotype=protein_coding
chrX	17534557	17534839	0	0	0	0.008	0	NA	NA	NA	NA	NA	chrX	17311782	17653376	ID=ASTEI20_032367.R36929;Parent=ASTEI20_032367;description=dopamine_receptor_2%2C_transcript_variant_X14;gene_ebi_biotype=protein_coding
chrX	17534557	17534839	0	0	0	0.008	0	NA	NA	NA	NA	NA	chrX	17311782	17653387	ID=ASTEI20_032367.R36914;Parent=ASTEI20_032367;description=dopamine_receptor_2%2C_transcript_variant_X16;gene_ebi_biotype=protein_coding
chrX	17534557	17534839	0	0	0	0.008	0	NA	NA	NA	NA	NA	chrX	17521355	17615408	ID=ASTEI20_040340;description=lachesin%2C_transcript_variant_X3;ebi_biotype=protein_coding
chrX	17554451	17555722	0	0	0	0.1	0.056	NA	NA	NA	NA	NA	chrX	17197559	17653644	ID=ASTEI20_032367;description=dopamine_receptor_2%2C_transcript_variant_X16;ebi_biotype=protein_coding
chrX	17554451	17555722	0	0	0	0.1	0.056	NA	NA	NA	NA	NA	chrX	17311782	17653376	ID=ASTEI20_032367.R36929;Parent=ASTEI20_032367;description=dopamine_receptor_2%2C_transcript_variant_X14;gene_ebi_biotype=protein_coding
chrX	17554451	17555722	0	0	0	0.1	0.056	NA	NA	NA	NA	NA	chrX	17311782	17653387	ID=ASTEI20_032367.R36914;Parent=ASTEI20_032367;description=dopamine_receptor_2%2C_transcript_variant_X16;gene_ebi_biotype=protein_coding
chrX	17554451	17555722	0	0	0	0.1	0.056	NA	NA	NA	NA	NA	chrX	17521355	17615408	ID=ASTEI20_040340;description=lachesin%2C_transcript_variant_X3;ebi_biotype=protein_coding
chrX	17559467	17559576	0	0	0	0.008	0	NA	NA	NA	NA	NA	chrX	17197559	17653644	ID=ASTEI20_032367;description=dopamine_receptor_2%2C_transcript_variant_X16;ebi_biotype=protein_coding
chrX	17559467	17559576	0	0	0	0.008	0	NA	NA	NA	NA	NA	chrX	17311782	17653376	ID=ASTEI20_032367.R36929;Parent=ASTEI20_032367;description=dopamine_receptor_2%2C_transcript_variant_X14;gene_ebi_biotype=protein_coding
chrX	17559467	17559576	0	0	0	0.008	0	NA	NA	NA	NA	NA	chrX	17311782	17653387	ID=ASTEI20_032367.R36914;Parent=ASTEI20_032367;description=dopamine_receptor_2%2C_transcript_variant_X16;gene_ebi_biotype=protein_coding
chrX	17559467	17559576	0	0	0	0.008	0	NA	NA	NA	NA	NA	chrX	17521355	17615408	ID=ASTEI20_040340;description=lachesin%2C_transcript_variant_X3;ebi_biotype=protein_coding
chrX	17562256	17562847	0	0	0	0	0.083	NA	NA	NA	NA	NA	chrX	17197559	17653644	ID=ASTEI20_032367;description=dopamine_receptor_2%2C_transcript_variant_X16;ebi_biotype=protein_coding
chrX	17562256	17562847	0	0	0	0	0.083	NA	NA	NA	NA	NA	chrX	17311782	17653376	ID=ASTEI20_032367.R36929;Parent=ASTEI20_032367;description=dopamine_receptor_2%2C_transcript_variant_X14;gene_ebi_biotype=protein_coding
chrX	17562256	17562847	0	0	0	0	0.083	NA	NA	NA	NA	NA	chrX	17311782	17653387	ID=ASTEI20_032367.R36914;Parent=ASTEI20_032367;description=dopamine_receptor_2%2C_transcript_variant_X16;gene_ebi_biotype=protein_coding
chrX	17562256	17562847	0	0	0	0	0.083	NA	NA	NA	NA	NA	chrX	17521355	17615408	ID=ASTEI20_040340;description=lachesin%2C_transcript_variant_X3;ebi_biotype=protein_coding
chrX	17575811	17576369	0.05	0	0	0	0	NA	NA	NA	NA	NA	chrX	17197559	17653644	ID=ASTEI20_032367;description=dopamine_receptor_2%2C_transcript_variant_X16;ebi_biotype=protein_coding
chrX	17575811	17576369	0.05	0	0	0	0	NA	NA	NA	NA	NA	chrX	17311782	17653376	ID=ASTEI20_032367.R36929;Parent=ASTEI20_032367;description=dopamine_receptor_2%2C_transcript_variant_X14;gene_ebi_biotype=protein_coding
chrX	17575811	17576369	0.05	0	0	0	0	NA	NA	NA	NA	NA	chrX	17311782	17653387	ID=ASTEI20_032367.R36914;Parent=ASTEI20_032367;description=dopamine_receptor_2%2C_transcript_variant_X16;gene_ebi_biotype=protein_coding
chrX	17575811	17576369	0.05	0	0	0	0	NA	NA	NA	NA	NA	chrX	17521355	17615408	ID=ASTEI20_040340;description=lachesin%2C_transcript_variant_X3;ebi_biotype=protein_coding
chrX	17587174	17587509	0	0	0	0.05	0	NA	NA	NA	NA	NA	chrX	17197559	17653644	ID=ASTEI20_032367;description=dopamine_receptor_2%2C_transcript_variant_X16;ebi_biotype=protein_coding
chrX	17587174	17587509	0	0	0	0.05	0	NA	NA	NA	NA	NA	chrX	17311782	17653376	ID=ASTEI20_032367.R36929;Parent=ASTEI20_032367;description=dopamine_receptor_2%2C_transcript_variant_X14;gene_ebi_biotype=protein_coding
chrX	17587174	17587509	0	0	0	0.05	0	NA	NA	NA	NA	NA	chrX	17311782	17653387	ID=ASTEI20_032367.R36914;Parent=ASTEI20_032367;description=dopamine_receptor_2%2C_transcript_variant_X16;gene_ebi_biotype=protein_coding
chrX	17587174	17587509	0	0	0	0.05	0	NA	NA	NA	NA	NA	chrX	17521355	17615408	ID=ASTEI20_040340;description=lachesin%2C_transcript_variant_X3;ebi_biotype=protein_coding
chrX	17601722	17602919	0	0	0	0.008	0	NA	NA	NA	NA	NA	chrX	17197559	17653644	ID=ASTEI20_032367;description=dopamine_receptor_2%2C_transcript_variant_X16;ebi_biotype=protein_coding
chrX	17601722	17602919	0	0	0	0.008	0	NA	NA	NA	NA	NA	chrX	17311782	17653376	ID=ASTEI20_032367.R36929;Parent=ASTEI20_032367;description=dopamine_receptor_2%2C_transcript_variant_X14;gene_ebi_biotype=protein_coding
chrX	17601722	17602919	0	0	0	0.008	0	NA	NA	NA	NA	NA	chrX	17311782	17653387	ID=ASTEI20_032367.R36914;Parent=ASTEI20_032367;description=dopamine_receptor_2%2C_transcript_variant_X16;gene_ebi_biotype=protein_coding
chrX	17601722	17602919	0	0	0	0.008	0	NA	NA	NA	NA	NA	chrX	17521355	17615408	ID=ASTEI20_040340;description=lachesin%2C_transcript_variant_X3;ebi_biotype=protein_coding
chrX	17602133	17602919	0.05	0	0.194	0.058	0.194	NA	NA	NA	NA	NA	chrX	17197559	17653644	ID=ASTEI20_032367;description=dopamine_receptor_2%2C_transcript_variant_X16;ebi_biotype=protein_coding
chrX	17602133	17602919	0.05	0	0.194	0.058	0.194	NA	NA	NA	NA	NA	chrX	17311782	17653376	ID=ASTEI20_032367.R36929;Parent=ASTEI20_032367;description=dopamine_receptor_2%2C_transcript_variant_X14;gene_ebi_biotype=protein_coding
chrX	17602133	17602919	0.05	0	0.194	0.058	0.194	NA	NA	NA	NA	NA	chrX	17311782	17653387	ID=ASTEI20_032367.R36914;Parent=ASTEI20_032367;description=dopamine_receptor_2%2C_transcript_variant_X16;gene_ebi_biotype=protein_coding
chrX	17602133	17602919	0.05	0	0.194	0.058	0.194	NA	NA	NA	NA	NA	chrX	17521355	17615408	ID=ASTEI20_040340;description=lachesin%2C_transcript_variant_X3;ebi_biotype=protein_coding
chrX	17617999	17625613	0	0	0	0.067	0	NA	NA	NA	NA	NA	chrX	17197559	17653644	ID=ASTEI20_032367;description=dopamine_receptor_2%2C_transcript_variant_X16;ebi_biotype=protein_coding
chrX	17617999	17625613	0	0	0	0.067	0	NA	NA	NA	NA	NA	chrX	17311782	17653376	ID=ASTEI20_032367.R36929;Parent=ASTEI20_032367;description=dopamine_receptor_2%2C_transcript_variant_X14;gene_ebi_biotype=protein_coding
chrX	17617999	17625613	0	0	0	0.067	0	NA	NA	NA	NA	NA	chrX	17311782	17653387	ID=ASTEI20_032367.R36914;Parent=ASTEI20_032367;description=dopamine_receptor_2%2C_transcript_variant_X16;gene_ebi_biotype=protein_coding
chrX	17618871	17619551	0	0	0.028	0.017	0	NA	NA	NA	NA	NA	chrX	17197559	17653644	ID=ASTEI20_032367;description=dopamine_receptor_2%2C_transcript_variant_X16;ebi_biotype=protein_coding
chrX	17618871	17619551	0	0	0.028	0.017	0	NA	NA	NA	NA	NA	chrX	17311782	17653376	ID=ASTEI20_032367.R36929;Parent=ASTEI20_032367;description=dopamine_receptor_2%2C_transcript_variant_X14;gene_ebi_biotype=protein_coding
chrX	17618871	17619551	0	0	0.028	0.017	0	NA	NA	NA	NA	NA	chrX	17311782	17653387	ID=ASTEI20_032367.R36914;Parent=ASTEI20_032367;description=dopamine_receptor_2%2C_transcript_variant_X16;gene_ebi_biotype=protein_coding
chrX	17626984	17627166	0	0	0	0.008	0	NA	NA	NA	NA	NA	chrX	17626068	17627483	ID=ASTEI20_044403.R62914;Parent=ASTEI20_044403;description=uncharacterized_LOC118513154;gene_ebi_biotype=lncRNA
chrX	17626984	17627166	0	0	0	0.008	0	NA	NA	NA	NA	NA	chrX	17626068	17627483	ID=ASTEI20_044403;description=uncharacterized_LOC118513154;ebi_biotype=lncRNA
chrX	17626984	17627166	0	0	0	0.008	0	NA	NA	NA	NA	NA	chrX	17197559	17653644	ID=ASTEI20_032367;description=dopamine_receptor_2%2C_transcript_variant_X16;ebi_biotype=protein_coding
chrX	17626984	17627166	0	0	0	0.008	0	NA	NA	NA	NA	NA	chrX	17311782	17653376	ID=ASTEI20_032367.R36929;Parent=ASTEI20_032367;description=dopamine_receptor_2%2C_transcript_variant_X14;gene_ebi_biotype=protein_coding
chrX	17626984	17627166	0	0	0	0.008	0	NA	NA	NA	NA	NA	chrX	17311782	17653387	ID=ASTEI20_032367.R36914;Parent=ASTEI20_032367;description=dopamine_receptor_2%2C_transcript_variant_X16;gene_ebi_biotype=protein_coding
chrX	17643514	17644529	0	0	0	0	0.028	NA	NA	NA	NA	NA	chrX	17197559	17653644	ID=ASTEI20_032367;description=dopamine_receptor_2%2C_transcript_variant_X16;ebi_biotype=protein_coding
chrX	17643514	17644529	0	0	0	0	0.028	NA	NA	NA	NA	NA	chrX	17311782	17653376	ID=ASTEI20_032367.R36929;Parent=ASTEI20_032367;description=dopamine_receptor_2%2C_transcript_variant_X14;gene_ebi_biotype=protein_coding
chrX	17643514	17644529	0	0	0	0	0.028	NA	NA	NA	NA	NA	chrX	17311782	17653387	ID=ASTEI20_032367.R36914;Parent=ASTEI20_032367;description=dopamine_receptor_2%2C_transcript_variant_X16;gene_ebi_biotype=protein_coding
chrX	17653241	17653594	0.05	0.056	0	0.025	0	NA	NA	NA	NA	NA	chrX	17652068	17653370	ID=ASTEI20_032367.R36927;Parent=ASTEI20_032367;description=dopamine_receptor_2%2C_transcript_variant_X7;gene_ebi_biotype=protein_coding
chrX	17653241	17653594	0.05	0.056	0	0.025	0	NA	NA	NA	NA	NA	chrX	17652068	17653372	ID=ASTEI20_032367.R36918;Parent=ASTEI20_032367;description=dopamine_receptor_2%2C_transcript_variant_X11;gene_ebi_biotype=protein_coding
chrX	17653241	17653594	0.05	0.056	0	0.025	0	NA	NA	NA	NA	NA	chrX	17652068	17653372	ID=ASTEI20_032367.R36919;Parent=ASTEI20_032367;description=dopamine_receptor_2%2C_transcript_variant_X9;gene_ebi_biotype=protein_coding
chrX	17653241	17653594	0.05	0.056	0	0.025	0	NA	NA	NA	NA	NA	chrX	17652068	17653644	ID=ASTEI20_032367.R36916;Parent=ASTEI20_032367;description=dopamine_receptor_2%2C_transcript_variant_X8;gene_ebi_biotype=protein_coding
chrX	17653241	17653594	0.05	0.056	0	0.025	0	NA	NA	NA	NA	NA	chrX	17197559	17653644	ID=ASTEI20_032367;description=dopamine_receptor_2%2C_transcript_variant_X16;ebi_biotype=protein_coding
chrX	17653241	17653594	0.05	0.056	0	0.025	0	NA	NA	NA	NA	NA	chrX	17311782	17653376	ID=ASTEI20_032367.R36929;Parent=ASTEI20_032367;description=dopamine_receptor_2%2C_transcript_variant_X14;gene_ebi_biotype=protein_coding
chrX	17653241	17653594	0.05	0.056	0	0.025	0	NA	NA	NA	NA	NA	chrX	17311782	17653387	ID=ASTEI20_032367.R36914;Parent=ASTEI20_032367;description=dopamine_receptor_2%2C_transcript_variant_X16;gene_ebi_biotype=protein_coding
chrX	17662703	17663011	0	0	0.028	0	0	NA	NA	NA	13.436794	NA	.	-1	-1	.
chrX	17664054	17664827	0	0	0	0.008	0	NA	NA	NA	13.436794	NA	.	-1	-1	.
chrX	17664430	17664578	0	0.056	0	0.058	0	NA	NA	NA	13.436794	NA	.	-1	-1	.
chrX	17684455	17684839	0.1	0.056	0.028	0.025	0	NA	NA	NA	NA	NA	.	-1	-1	.
chrX	17697713	17697994	0.05	0	0	0	0	NA	NA	NA	NA	NA	chrX	17693881	17716601	ID=ASTEI20_036384;description=carbonic_anhydrase_1-like;ebi_biotype=protein_coding
chrX	17698134	17719540	0	0	0.083	0.033	0.028	NA	NA	NA	NA	NA	chrX	17693881	17716601	ID=ASTEI20_036384;description=carbonic_anhydrase_1-like;ebi_biotype=protein_coding
chrX	17725341	17733467	0	0	0.111	0.075	0.222	NA	NA	NA	NA	NA	.	-1	-1	.
chrX	17738410	17738821	0.15	0	0	0	0	NA	NA	NA	NA	NA	.	-1	-1	.
chrX	17744332	17744452	0	0.111	0	0.008	0	NA	NA	NA	NA	NA	.	-1	-1	.
chrX	17747229	17747620	0.05	0.222	0.056	0.125	0	NA	NA	NA	NA	NA	.	-1	-1	.
chrX	17766470	17766588	0.1	0	0	0	0	NA	NA	NA	NA	NA	chrX	17749648	17837193	ID=ASTEI20_036450;description=ubiquitin_carboxyl-terminal_hydrolase_Usp2-like%2C_transcript_variant_X3;ebi_biotype=protein_coding
chrX	17790930	17791137	0.1	0	0.083	0.017	0.25	NA	NA	NA	NA	NA	chrX	17749648	17837193	ID=ASTEI20_036450;description=ubiquitin_carboxyl-terminal_hydrolase_Usp2-like%2C_transcript_variant_X3;ebi_biotype=protein_coding
chrX	17794876	17818550	0	0	0	0.008	0	NA	NA	NA	NA	NA	chrX	17749648	17837193	ID=ASTEI20_036450;description=ubiquitin_carboxyl-terminal_hydrolase_Usp2-like%2C_transcript_variant_X3;ebi_biotype=protein_coding
chrX	17824852	17825024	0.1	0	0.083	0.058	0	NA	NA	NA	5.742911	NA	chrX	17749648	17837193	ID=ASTEI20_036450;description=ubiquitin_carboxyl-terminal_hydrolase_Usp2-like%2C_transcript_variant_X3;ebi_biotype=protein_coding
chrX	17827583	17828006	0	0	0.028	0.017	0	NA	NA	NA	5.742911	NA	chrX	17749648	17837193	ID=ASTEI20_036450;description=ubiquitin_carboxyl-terminal_hydrolase_Usp2-like%2C_transcript_variant_X3;ebi_biotype=protein_coding
chrX	17902271	17907877	0.1	0.222	0.75	0.783	0.806	NA	NA	NA	NA	NA	.	-1	-1	.
chrX	17921420	17921730	0	0	0.028	0.017	0	NA	NA	NA	NA	NA	chrX	17907988	17927828	ID=ASTEI20_044047;description=troponin_I%2C_transcript_variant_X2;ebi_biotype=protein_coding
chrX	17930465	17931371	0	0	0.139	0.092	0.028	NA	NA	NA	NA	NA	chrX	17931370	17934087	ID=ASTEI20_037613.R48263;Parent=ASTEI20_037613;description=uncharacterized_LOC118513119%2C_transcript_variant_X1;gene_ebi_biotype=lncRNA
chrX	17930465	17931371	0	0	0.139	0.092	0.028	NA	NA	NA	NA	NA	chrX	17931370	17934098	ID=ASTEI20_037613.R48262;Parent=ASTEI20_037613;description=uncharacterized_LOC118513119%2C_transcript_variant_X2;gene_ebi_biotype=lncRNA
chrX	17930465	17931371	0	0	0.139	0.092	0.028	NA	NA	NA	NA	NA	chrX	17931370	17934098	ID=ASTEI20_037613;description=uncharacterized_LOC118513119%2C_transcript_variant_X2;ebi_biotype=lncRNA
chrX	17946910	17947225	0	0.111	0	0.067	0	NA	NA	NA	NA	NA	.	-1	-1	.
chrX	18022495	18022776	0	0	0.111	0.017	0.056	NA	NA	NA	NA	NA	chrX	17988594	18065038	ID=ASTEI20_045241;description=homeobox_protein_B-H1-like%2C_transcript_variant_X2;ebi_biotype=protein_coding
chrX	18035251	18036365	0	0	0	0.008	0	NA	NA	NA	NA	NA	chrX	17988594	18065038	ID=ASTEI20_045241;description=homeobox_protein_B-H1-like%2C_transcript_variant_X2;ebi_biotype=protein_coding
chrX	18040376	18040537	0.5	0.444	0.111	0.458	0.083	NA	NA	NA	NA	NA	chrX	17988594	18065038	ID=ASTEI20_045241;description=homeobox_protein_B-H1-like%2C_transcript_variant_X2;ebi_biotype=protein_coding
chrX	18048167	18048339	0.1	0	0	0	0	NA	NA	NA	NA	NA	chrX	17988594	18065038	ID=ASTEI20_045241;description=homeobox_protein_B-H1-like%2C_transcript_variant_X2;ebi_biotype=protein_coding
chrX	18129692	18131905	0	0	0.056	0	0	NA	NA	NA	NA	NA	.	-1	-1	.
chrX	18130544	18130850	0	0.111	0	0	0	NA	NA	NA	NA	NA	.	-1	-1	.
chrX	18130671	18131723	0	0	0	0.017	0.083	NA	NA	NA	NA	NA	.	-1	-1	.
chrX	18141391	18141671	0.1	0.056	0.222	0.117	0.139	NA	NA	NA	NA	NA	chrX	18141519	18142964	ID=ASTEI20_034106.R40840;Parent=ASTEI20_034106;description=uncharacterized_LOC118513090%2C_transcript_variant_X4;gene_ebi_biotype=lncRNA
chrX	18141391	18141671	0.1	0.056	0.222	0.117	0.139	NA	NA	NA	NA	NA	chrX	18141519	18142964	ID=ASTEI20_034106;description=uncharacterized_LOC118513090%2C_transcript_variant_X4;ebi_biotype=lncRNA
chrX	18171401	18171779	0	0	0	0.008	0	NA	NA	NA	NA	NA	chrX	18145476	18214197	ID=ASTEI20_045324;description=glutamate_receptor_ionotropic%2C_NMDA_2B%2C_transcript_variant_X1;ebi_biotype=protein_coding
chrX	18172829	18172965	0	0	0	0	0.028	NA	NA	NA	NA	NA	chrX	18172910	18174310	ID=ASTEI20_037238.R47449;Parent=ASTEI20_037238;description=uncharacterized_LOC118513171;gene_ebi_biotype=lncRNA
chrX	18172829	18172965	0	0	0	0	0.028	NA	NA	NA	NA	NA	chrX	18172910	18174310	ID=ASTEI20_037238;description=uncharacterized_LOC118513171;ebi_biotype=lncRNA
chrX	18172829	18172965	0	0	0	0	0.028	NA	NA	NA	NA	NA	chrX	18145476	18214197	ID=ASTEI20_045324;description=glutamate_receptor_ionotropic%2C_NMDA_2B%2C_transcript_variant_X1;ebi_biotype=protein_coding
chrX	18177659	18183350	0	0	0.528	0.558	0.528	NA	NA	NA	NA	NA	chrX	18145476	18214197	ID=ASTEI20_045324;description=glutamate_receptor_ionotropic%2C_NMDA_2B%2C_transcript_variant_X1;ebi_biotype=protein_coding
chrX	18182581	18183395	0.5	0.278	0.639	0.725	0.583	NA	NA	NA	NA	NA	chrX	18145476	18214197	ID=ASTEI20_045324;description=glutamate_receptor_ionotropic%2C_NMDA_2B%2C_transcript_variant_X1;ebi_biotype=protein_coding
chrX	18182960	18183330	0	0	0	0	0.028	NA	NA	NA	NA	NA	chrX	18145476	18214197	ID=ASTEI20_045324;description=glutamate_receptor_ionotropic%2C_NMDA_2B%2C_transcript_variant_X1;ebi_biotype=protein_coding
chrX	18196836	18197119	0	0	0	0.033	0	NA	NA	NA	NA	NA	chrX	18145476	18214197	ID=ASTEI20_045324;description=glutamate_receptor_ionotropic%2C_NMDA_2B%2C_transcript_variant_X1;ebi_biotype=protein_coding
chrX	18198897	18199321	0	0	0	0.008	0	NA	NA	NA	NA	NA	chrX	18145476	18214197	ID=ASTEI20_045324;description=glutamate_receptor_ionotropic%2C_NMDA_2B%2C_transcript_variant_X1;ebi_biotype=protein_coding
chrX	18198898	18199566	0	0	0	0.008	0	NA	NA	NA	NA	NA	chrX	18145476	18214197	ID=ASTEI20_045324;description=glutamate_receptor_ionotropic%2C_NMDA_2B%2C_transcript_variant_X1;ebi_biotype=protein_coding
chrX	18212854	18213112	0	0	0	0.008	0	NA	NA	NA	NA	NA	chrX	18145476	18214197	ID=ASTEI20_045324;description=glutamate_receptor_ionotropic%2C_NMDA_2B%2C_transcript_variant_X1;ebi_biotype=protein_coding
chrX	18228023	18232703	0	0	0	0.075	0.111	NA	NA	NA	NA	NA	.	-1	-1	.
chrX	18228374	18228566	0.05	0	0.167	0.05	0.139	NA	NA	NA	NA	NA	.	-1	-1	.
chrX	18233623	18234172	0	0	0	0	0.028	NA	NA	NA	NA	NA	.	-1	-1	.
chrX	18243033	18257823	0	0	0	0.008	0	NA	NA	NA	5.4771	NA	chrX	18249906	18271344	ID=ASTEI20_039264;description=ubiquitin-conjugating_enzyme_E2_H;ebi_biotype=protein_coding
chrX	18377695	18378085	0	0	0	0.033	0	NA	NA	NA	NA	NA	chrX	18371799	18389505	ID=ASTEI20_036096;description=trypsin_II-P29-like;ebi_biotype=protein_coding
chrX	18383113	18393002	0	0	0	0.008	0	NA	NA	NA	NA	NA	chrX	18371799	18389505	ID=ASTEI20_036096;description=trypsin_II-P29-like;ebi_biotype=protein_coding
chrX	18398846	18399253	0	0	0	0.008	0	NA	NA	NA	NA	NA	.	-1	-1	.
chrX	18401355	18401530	0	0	0	0	0.028	NA	NA	NA	NA	NA	.	-1	-1	.
chrX	18421365	18421579	0	0	0	0	0.056	NA	NA	NA	NA	NA	.	-1	-1	.
chrX	18429231	18429363	0	0	0	0.008	0.028	NA	NA	NA	NA	NA	.	-1	-1	.
chrX	18448505	18448965	0	0	0	0.05	0	NA	NA	NA	NA	NA	.	-1	-1	.
chrX	18449410	18449829	0	0	0	0.083	0	NA	NA	NA	NA	NA	.	-1	-1	.
chrX	18450500	18483550	0	0	0.139	0.3	0.167	NA	NA	NA	NA	NA	.	-1	-1	.
chrX	18458675	18458831	0	0.056	0	0	0	NA	NA	NA	NA	NA	.	-1	-1	.
chrX	18459397	18459523	0	0	0	0.017	0	NA	NA	NA	NA	NA	.	-1	-1	.
chrX	18483668	18483888	0	0	0	0.017	0	NA	NA	NA	NA	NA	.	-1	-1	.
chrX	18488775	18489165	0.1	0.111	0.167	0.117	0.194	NA	NA	NA	NA	NA	chrX	18486272	18530111	ID=ASTEI20_033909;description=tyramine_beta-hydroxylase;ebi_biotype=protein_coding
chrX	18504764	18536422	0	0	0.028	0.025	0	NA	NA	NA	NA	NA	chrX	18534790	18536016	ID=ASTEI20_041983.R57753;Parent=ASTEI20_041983;description=uncharacterized_LOC118513130%2C_transcript_variant_X2;gene_ebi_biotype=lncRNA
chrX	18504764	18536422	0	0	0.028	0.025	0	NA	NA	NA	NA	NA	chrX	18534790	18536016	ID=ASTEI20_041983;description=uncharacterized_LOC118513130%2C_transcript_variant_X2;ebi_biotype=lncRNA
chrX	18504764	18536422	0	0	0.028	0.025	0	NA	NA	NA	NA	NA	chrX	18534792	18536016	ID=ASTEI20_041983.R57752;Parent=ASTEI20_041983;description=uncharacterized_LOC118513130%2C_transcript_variant_X1;gene_ebi_biotype=lncRNA
chrX	18504764	18536422	0	0	0.028	0.025	0	NA	NA	NA	NA	NA	chrX	18486272	18530111	ID=ASTEI20_033909;description=tyramine_beta-hydroxylase;ebi_biotype=protein_coding
chrX	18524289	18526138	0	0	0.056	0	0	NA	NA	NA	NA	NA	chrX	18486272	18530111	ID=ASTEI20_033909;description=tyramine_beta-hydroxylase;ebi_biotype=protein_coding
chrX	18525213	18525684	0.2	0.333	0.111	0.05	0.083	NA	NA	NA	NA	NA	chrX	18486272	18530111	ID=ASTEI20_033909;description=tyramine_beta-hydroxylase;ebi_biotype=protein_coding
chrX	18527711	18527854	0	0	0.028	0	0.111	NA	NA	NA	NA	NA	chrX	18486272	18530111	ID=ASTEI20_033909;description=tyramine_beta-hydroxylase;ebi_biotype=protein_coding
chrX	18537116	18545564	0	0	0.028	0.033	0	NA	NA	NA	NA	NA	.	-1	-1	.
chrX	18547975	18630065	0	0	0.083	0.15	0.083	NA	NA	45.951056	10.093689	13.089444	chrX	18560088	18561325	ID=ASTEI20_033256;description=tigger_transposable_element-derived_protein_1-like;ebi_biotype=protein_coding
chrX	18547975	18630065	0	0	0.083	0.15	0.083	NA	NA	45.951056	10.093689	13.089444	chrX	18574353	18577674	ID=ASTEI20_031567.R35198;Parent=ASTEI20_031567;description=uncharacterized_LOC118513145;gene_ebi_biotype=lncRNA
chrX	18547975	18630065	0	0	0.083	0.15	0.083	NA	NA	45.951056	10.093689	13.089444	chrX	18574353	18577674	ID=ASTEI20_031567;description=uncharacterized_LOC118513145;ebi_biotype=lncRNA
chrX	18547975	18630065	0	0	0.083	0.15	0.083	NA	NA	45.951056	10.093689	13.089444	chrX	18586241	18625705	ID=ASTEI20_041392;description=frizzled-3%2C_transcript_variant_X1;ebi_biotype=protein_coding
chrX	18563310	18563517	0	0	0	0	0.139	NA	NA	NA	NA	NA	.	-1	-1	.
chrX	18567732	18575059	0	0	0.028	0.033	0.111	NA	NA	NA	NA	NA	chrX	18574353	18577674	ID=ASTEI20_031567.R35198;Parent=ASTEI20_031567;description=uncharacterized_LOC118513145;gene_ebi_biotype=lncRNA
chrX	18567732	18575059	0	0	0.028	0.033	0.111	NA	NA	NA	NA	NA	chrX	18574353	18577674	ID=ASTEI20_031567;description=uncharacterized_LOC118513145;ebi_biotype=lncRNA
chrX	18567916	18568123	0	0.056	0.278	0.15	0.167	NA	NA	NA	NA	NA	.	-1	-1	.
chrX	18580812	18581627	0	0	0	0.017	0	NA	NA	NA	NA	NA	.	-1	-1	.
chrX	18582132	18582258	0	0	0	0.058	0	NA	NA	NA	NA	NA	.	-1	-1	.
chrX	18586654	18587068	0	0	0.083	0	0	NA	NA	NA	NA	NA	chrX	18586241	18625705	ID=ASTEI20_041392;description=frizzled-3%2C_transcript_variant_X1;ebi_biotype=protein_coding
chrX	18622627	18622807	0.05	0	0	0	0	NA	NA	49.020722	NA	12.127815	chrX	18586241	18625705	ID=ASTEI20_041392;description=frizzled-3%2C_transcript_variant_X1;ebi_biotype=protein_coding
chrX	18639845	18640168	0	0	0	0.008	0	NA	NA	35.024613	10.093689	13.089444	.	-1	-1	.
chrX	18695921	18696039	0	0.056	0	0	0.028	NA	NA	NA	6.979888	NA	.	-1	-1	.
chrX	18701201	18705147	0	0	0	0	0.111	NA	8.917618	NA	NA	NA	.	-1	-1	.
chrX	18712696	18712803	0.05	0	0	0	0	NA	8.917618	NA	NA	NA	.	-1	-1	.
chrX	18850812	18851081	0.05	0	0	0.008	0	NA	NA	NA	NA	NA	.	-1	-1	.
chrX	18878890	18879255	0	0	0	0	0.056	NA	NA	NA	NA	NA	chrX	18858611	18897733	ID=ASTEI20_040231;description=kinesin-like_protein_Klp10A%2C_transcript_variant_X4;ebi_biotype=protein_coding
chrX	18897962	18898424	0	0	0	0.008	0	NA	NA	NA	NA	NA	.	-1	-1	.
chrX	18932963	18933207	0	0	0	0.017	0.028	NA	NA	NA	NA	NA	.	-1	-1	.
chrX	18942627	18942889	0.5	0.111	0.111	0.217	0	NA	NA	NA	NA	NA	.	-1	-1	.
chrX	18947887	18948519	0	0	0	0.033	0	NA	NA	NA	NA	NA	.	-1	-1	.
chrX	19002705	19002885	0	0.111	0	0	0	NA	NA	NA	5.423299	NA	.	-1	-1	.
chrX	19011643	19012551	0	0	0	0.017	0.028	NA	NA	NA	5.423299	NA	.	-1	-1	.
chrX	19046754	19053390	0.7	0.333	1	0.95	0.972	NA	NA	42.374287	NA	37.177188	.	-1	-1	.
chrX	19108817	19109394	0	0	0.028	0.058	0	NA	NA	NA	NA	NA	.	-1	-1	.
chrX	19170133	19170882	0	0.111	0	0	0	NA	NA	NA	NA	NA	.	-1	-1	.
chrX	19186146	19186448	0	0	0.222	0	0.194	NA	NA	NA	NA	NA	.	-1	-1	.
chrX	19207712	19207951	0	0	0	0.017	0	NA	NA	NA	NA	NA	.	-1	-1	.
chrX	19232752	19232893	0.35	0.167	0.222	0.208	0.083	NA	NA	NA	NA	NA	.	-1	-1	.
chrX	19238843	19238990	0	0	0.028	0.058	0.028	NA	NA	NA	NA	NA	.	-1	-1	.
chrX	19247170	19247817	0.05	0	0.111	0.017	0.056	NA	NA	NA	NA	NA	.	-1	-1	.
chrX	19253091	19253326	0	0.056	0	0.033	0	NA	NA	NA	NA	NA	chrX	19248533	19501946	ID=ASTEI20_040956;description=transmembrane_protein_fend-like%2C_transcript_variant_X4;ebi_biotype=protein_coding
chrX	19279003	19280026	0	0	0.25	0.042	0.222	NA	NA	NA	NA	NA	chrX	19248533	19501946	ID=ASTEI20_040956;description=transmembrane_protein_fend-like%2C_transcript_variant_X4;ebi_biotype=protein_coding
chrX	19287127	19288911	0	0	0	0.008	0	NA	NA	NA	NA	NA	chrX	19248533	19501946	ID=ASTEI20_040956;description=transmembrane_protein_fend-like%2C_transcript_variant_X4;ebi_biotype=protein_coding
chrX	19289771	19291224	0	0	0	0	0.083	NA	NA	NA	NA	NA	chrX	19248533	19501946	ID=ASTEI20_040956;description=transmembrane_protein_fend-like%2C_transcript_variant_X4;ebi_biotype=protein_coding
chrX	19307343	19312660	0.05	0	0	0.033	0.028	NA	NA	NA	NA	NA	chrX	19248533	19501946	ID=ASTEI20_040956;description=transmembrane_protein_fend-like%2C_transcript_variant_X4;ebi_biotype=protein_coding
chrX	19326975	19327185	0.6	0.222	0.278	0.267	0.278	23.040823	NA	NA	NA	NA	chrX	19248533	19501946	ID=ASTEI20_040956;description=transmembrane_protein_fend-like%2C_transcript_variant_X4;ebi_biotype=protein_coding
chrX	19339482	19340188	0	0	0	0	0.028	NA	NA	NA	NA	NA	chrX	19339058	19357575	ID=ASTEI20_045029.R64512;Parent=ASTEI20_045029;description=uncharacterized_LOC118513246;gene_ebi_biotype=lncRNA
chrX	19339482	19340188	0	0	0	0	0.028	NA	NA	NA	NA	NA	chrX	19339058	19357575	ID=ASTEI20_045029;description=uncharacterized_LOC118513246;ebi_biotype=lncRNA
chrX	19339482	19340188	0	0	0	0	0.028	NA	NA	NA	NA	NA	chrX	19248533	19501946	ID=ASTEI20_040956;description=transmembrane_protein_fend-like%2C_transcript_variant_X4;ebi_biotype=protein_coding
chrX	19339544	19340014	0	0	0	0	0.028	NA	NA	NA	NA	NA	chrX	19339058	19357575	ID=ASTEI20_045029.R64512;Parent=ASTEI20_045029;description=uncharacterized_LOC118513246;gene_ebi_biotype=lncRNA
chrX	19339544	19340014	0	0	0	0	0.028	NA	NA	NA	NA	NA	chrX	19339058	19357575	ID=ASTEI20_045029;description=uncharacterized_LOC118513246;ebi_biotype=lncRNA
chrX	19339544	19340014	0	0	0	0	0.028	NA	NA	NA	NA	NA	chrX	19248533	19501946	ID=ASTEI20_040956;description=transmembrane_protein_fend-like%2C_transcript_variant_X4;ebi_biotype=protein_coding
chrX	19340680	19341672	0	0	0.222	0.025	0	NA	NA	NA	NA	NA	chrX	19339058	19357575	ID=ASTEI20_045029.R64512;Parent=ASTEI20_045029;description=uncharacterized_LOC118513246;gene_ebi_biotype=lncRNA
chrX	19340680	19341672	0	0	0.222	0.025	0	NA	NA	NA	NA	NA	chrX	19339058	19357575	ID=ASTEI20_045029;description=uncharacterized_LOC118513246;ebi_biotype=lncRNA
chrX	19340680	19341672	0	0	0.222	0.025	0	NA	NA	NA	NA	NA	chrX	19248533	19501946	ID=ASTEI20_040956;description=transmembrane_protein_fend-like%2C_transcript_variant_X4;ebi_biotype=protein_coding
chrX	19342161	19342521	0	0.056	0	0	0	NA	NA	NA	NA	NA	chrX	19339058	19357575	ID=ASTEI20_045029.R64512;Parent=ASTEI20_045029;description=uncharacterized_LOC118513246;gene_ebi_biotype=lncRNA
chrX	19342161	19342521	0	0.056	0	0	0	NA	NA	NA	NA	NA	chrX	19339058	19357575	ID=ASTEI20_045029;description=uncharacterized_LOC118513246;ebi_biotype=lncRNA
chrX	19342161	19342521	0	0.056	0	0	0	NA	NA	NA	NA	NA	chrX	19248533	19501946	ID=ASTEI20_040956;description=transmembrane_protein_fend-like%2C_transcript_variant_X4;ebi_biotype=protein_coding
chrX	19348908	19366312	0	0	0	0	0.083	19.135621	NA	NA	NA	NA	chrX	19339058	19357575	ID=ASTEI20_045029.R64512;Parent=ASTEI20_045029;description=uncharacterized_LOC118513246;gene_ebi_biotype=lncRNA
chrX	19348908	19366312	0	0	0	0	0.083	19.135621	NA	NA	NA	NA	chrX	19339058	19357575	ID=ASTEI20_045029;description=uncharacterized_LOC118513246;ebi_biotype=lncRNA
chrX	19348908	19366312	0	0	0	0	0.083	19.135621	NA	NA	NA	NA	chrX	19248533	19501946	ID=ASTEI20_040956;description=transmembrane_protein_fend-like%2C_transcript_variant_X4;ebi_biotype=protein_coding
chrX	19354877	19355565	0	0	0.056	0.117	0	55.794102	NA	NA	NA	NA	chrX	19339058	19357575	ID=ASTEI20_045029.R64512;Parent=ASTEI20_045029;description=uncharacterized_LOC118513246;gene_ebi_biotype=lncRNA
chrX	19354877	19355565	0	0	0.056	0.117	0	55.794102	NA	NA	NA	NA	chrX	19339058	19357575	ID=ASTEI20_045029;description=uncharacterized_LOC118513246;ebi_biotype=lncRNA
chrX	19354877	19355565	0	0	0.056	0.117	0	55.794102	NA	NA	NA	NA	chrX	19248533	19501946	ID=ASTEI20_040956;description=transmembrane_protein_fend-like%2C_transcript_variant_X4;ebi_biotype=protein_coding
chrX	19369275	19369496	0	0	0	0.033	0.028	19.135621	NA	NA	NA	NA	chrX	19248533	19501946	ID=ASTEI20_040956;description=transmembrane_protein_fend-like%2C_transcript_variant_X4;ebi_biotype=protein_coding
chrX	19371566	19375917	0	0	0.028	0.067	0.056	25.036512	NA	NA	NA	NA	chrX	19248533	19501946	ID=ASTEI20_040956;description=transmembrane_protein_fend-like%2C_transcript_variant_X4;ebi_biotype=protein_coding
chrX	19397503	19399488	0.4	0.389	0.278	0.617	0.25	NA	NA	NA	NA	NA	chrX	19248533	19501946	ID=ASTEI20_040956;description=transmembrane_protein_fend-like%2C_transcript_variant_X4;ebi_biotype=protein_coding
chrX	19399525	19399922	0	0	0	0	0.028	NA	NA	NA	NA	NA	chrX	19248533	19501946	ID=ASTEI20_040956;description=transmembrane_protein_fend-like%2C_transcript_variant_X4;ebi_biotype=protein_coding
chrX	19401460	19401646	0	0	0	0.008	0	NA	NA	NA	NA	NA	chrX	19248533	19501946	ID=ASTEI20_040956;description=transmembrane_protein_fend-like%2C_transcript_variant_X4;ebi_biotype=protein_coding
chrX	19425295	19426985	0	0	0.167	0.3	0.056	NA	NA	NA	NA	NA	chrX	19248533	19501946	ID=ASTEI20_040956;description=transmembrane_protein_fend-like%2C_transcript_variant_X4;ebi_biotype=protein_coding
chrX	19426676	19438156	0	0	0.028	0	0.028	NA	NA	NA	NA	NA	chrX	19248533	19501946	ID=ASTEI20_040956;description=transmembrane_protein_fend-like%2C_transcript_variant_X4;ebi_biotype=protein_coding
chrX	19426803	19431923	0	0	0	0	0.028	NA	NA	NA	NA	NA	chrX	19248533	19501946	ID=ASTEI20_040956;description=transmembrane_protein_fend-like%2C_transcript_variant_X4;ebi_biotype=protein_coding
chrX	19430363	19433801	0	0	0.472	0.5	0.167	NA	NA	NA	NA	NA	chrX	19248533	19501946	ID=ASTEI20_040956;description=transmembrane_protein_fend-like%2C_transcript_variant_X4;ebi_biotype=protein_coding
chrX	19432096	19438604	0	0	0	0.008	0	NA	NA	NA	NA	NA	chrX	19248533	19501946	ID=ASTEI20_040956;description=transmembrane_protein_fend-like%2C_transcript_variant_X4;ebi_biotype=protein_coding
chrX	19449553	19509483	0.05	0	0.333	0.317	0.25	NA	NA	NA	NA	NA	chrX	19248533	19501946	ID=ASTEI20_040956;description=transmembrane_protein_fend-like%2C_transcript_variant_X4;ebi_biotype=protein_coding
chrX	19458636	19458868	0	0	0	0	0.028	NA	NA	NA	NA	NA	chrX	19248533	19501946	ID=ASTEI20_040956;description=transmembrane_protein_fend-like%2C_transcript_variant_X4;ebi_biotype=protein_coding
chrX	19458900	19459897	0	0	0	0	0.028	NA	NA	NA	NA	NA	chrX	19248533	19501946	ID=ASTEI20_040956;description=transmembrane_protein_fend-like%2C_transcript_variant_X4;ebi_biotype=protein_coding
chrX	19463344	19464092	0	0	0.028	0	0.028	NA	NA	NA	NA	NA	chrX	19248533	19501946	ID=ASTEI20_040956;description=transmembrane_protein_fend-like%2C_transcript_variant_X4;ebi_biotype=protein_coding
chrX	19469380	19469527	0	0	0	0.05	0	NA	NA	NA	NA	NA	chrX	19248533	19501946	ID=ASTEI20_040956;description=transmembrane_protein_fend-like%2C_transcript_variant_X4;ebi_biotype=protein_coding
chrX	19481356	19481533	0	0	0	0.033	0	NA	9.755272	NA	9.048049	NA	chrX	19248533	19501946	ID=ASTEI20_040956;description=transmembrane_protein_fend-like%2C_transcript_variant_X4;ebi_biotype=protein_coding
chrX	19491145	19491257	0	0.056	0	0	0	NA	9.755272	NA	9.048049	NA	chrX	19248533	19501946	ID=ASTEI20_040956;description=transmembrane_protein_fend-like%2C_transcript_variant_X4;ebi_biotype=protein_coding
chrX	19493163	19493271	0	0.056	0	0.017	0.028	NA	NA	NA	9.048049	NA	chrX	19248533	19501946	ID=ASTEI20_040956;description=transmembrane_protein_fend-like%2C_transcript_variant_X4;ebi_biotype=protein_coding
chrX	19550407	19550944	0	0	0	0.017	0	NA	NA	NA	NA	NA	.	-1	-1	.
chrX	19557109	19557567	0	0	0	0	0.028	NA	NA	NA	NA	NA	.	-1	-1	.
chrX	19560899	19563220	0	0	0.028	0.133	0.028	NA	NA	NA	NA	NA	.	-1	-1	.
chrX	19572140	19572327	0	0	0	0.117	0	NA	NA	NA	NA	NA	.	-1	-1	.
chrX	19591365	19595822	0.15	0.111	0	0.025	0.028	NA	NA	NA	NA	NA	.	-1	-1	.
chrX	19598398	19598788	0	0.056	0	0.025	0.028	NA	NA	NA	NA	NA	.	-1	-1	.
chrX	19599804	19621250	0	0	0.028	0.033	0.028	NA	NA	NA	NA	NA	.	-1	-1	.
chrX	19601994	19604971	0.3	0.167	0.111	0.475	0.111	NA	NA	NA	NA	NA	.	-1	-1	.
chrX	19608082	19608189	0	0.111	0.056	0.05	0.111	NA	NA	NA	NA	NA	.	-1	-1	.
chrX	19624964	19625244	0.05	0	0	0	0	NA	NA	NA	NA	NA	chrX	19622931	19648415	ID=ASTEI20_043027;description=nucleic_acid_dioxygenase_ALKBH1%2C_transcript_variant_X18;ebi_biotype=protein_coding
chrX	19653078	19655589	0.2	0	0.028	0.117	0.167	NA	NA	NA	NA	NA	chrX	19653077	19654677	ID=ASTEI20_039799.R52805;Parent=ASTEI20_039799;description=uncharacterized_LOC118514387%2C_transcript_variant_X3;gene_ebi_biotype=lncRNA
chrX	19653078	19655589	0.2	0	0.028	0.117	0.167	NA	NA	NA	NA	NA	chrX	19653373	19654677	ID=ASTEI20_039799.R52803;Parent=ASTEI20_039799;description=uncharacterized_LOC118514387%2C_transcript_variant_X1;gene_ebi_biotype=lncRNA
chrX	19653078	19655589	0.2	0	0.028	0.117	0.167	NA	NA	NA	NA	NA	chrX	19640176	19654677	ID=ASTEI20_039799.R52804;Parent=ASTEI20_039799;description=uncharacterized_LOC118514387%2C_transcript_variant_X2;gene_ebi_biotype=lncRNA
chrX	19653078	19655589	0.2	0	0.028	0.117	0.167	NA	NA	NA	NA	NA	chrX	19640176	19654677	ID=ASTEI20_039799;description=uncharacterized_LOC118514387%2C_transcript_variant_X2;ebi_biotype=lncRNA
chrX	19722854	19728235	0	0	0.139	0.242	0.167	NA	NA	NA	NA	NA	.	-1	-1	.
chrX	19797561	19810098	0	0	0	0.092	0.056	NA	NA	NA	NA	NA	.	-1	-1	.
chrX	19804426	19809942	0	0	0.056	0.075	0.222	NA	NA	NA	NA	NA	.	-1	-1	.
chrX	19811593	19823880	0	0	0	0.008	0	NA	NA	NA	NA	NA	.	-1	-1	.
chrX	19828822	19830619	0	0	0.028	0	0.111	NA	NA	NA	NA	NA	.	-1	-1	.
chrX	19851091	19921202	0	0	0	0	0.028	NA	NA	NA	NA	NA	chrX	19867386	19867614	ID=ASTEI20_041797.R57420;Parent=ASTEI20_041797;description=uncharacterized_LOC118514542;gene_ebi_biotype=lncRNA
chrX	19851091	19921202	0	0	0	0	0.028	NA	NA	NA	NA	NA	chrX	19867386	19867614	ID=ASTEI20_041797;description=uncharacterized_LOC118514542;ebi_biotype=lncRNA
chrX	19867069	19869217	0	0	0	0.025	0	NA	NA	NA	NA	NA	chrX	19867386	19867614	ID=ASTEI20_041797.R57420;Parent=ASTEI20_041797;description=uncharacterized_LOC118514542;gene_ebi_biotype=lncRNA
chrX	19867069	19869217	0	0	0	0.025	0	NA	NA	NA	NA	NA	chrX	19867386	19867614	ID=ASTEI20_041797;description=uncharacterized_LOC118514542;ebi_biotype=lncRNA
chrX	19894839	19902292	0	0	0.028	0	0	NA	NA	NA	NA	NA	.	-1	-1	.
chrX	19939803	20002053	0	0	0	0	0.028	NA	NA	NA	NA	NA	chrX	19957409	19957879	ID=ASTEI20_036425.R45744;Parent=ASTEI20_036425;description=uncharacterized_LOC118514561;gene_ebi_biotype=lncRNA
chrX	19939803	20002053	0	0	0	0	0.028	NA	NA	NA	NA	NA	chrX	19957409	19957879	ID=ASTEI20_036425;description=uncharacterized_LOC118514561;ebi_biotype=lncRNA
chrX	19939803	20002053	0	0	0	0	0.028	NA	NA	NA	NA	NA	chrX	19988540	19988768	ID=ASTEI20_032801.R37862;Parent=ASTEI20_032801;description=uncharacterized_LOC118514546;gene_ebi_biotype=lncRNA
chrX	19939803	20002053	0	0	0	0	0.028	NA	NA	NA	NA	NA	chrX	19988540	19988768	ID=ASTEI20_032801;description=uncharacterized_LOC118514546;ebi_biotype=lncRNA
chrX	19954511	19959602	0	0	0.111	0.042	0.139	NA	NA	NA	NA	NA	chrX	19957409	19957879	ID=ASTEI20_036425.R45744;Parent=ASTEI20_036425;description=uncharacterized_LOC118514561;gene_ebi_biotype=lncRNA
chrX	19954511	19959602	0	0	0.111	0.042	0.139	NA	NA	NA	NA	NA	chrX	19957409	19957879	ID=ASTEI20_036425;description=uncharacterized_LOC118514561;ebi_biotype=lncRNA
chrX	19955612	19955889	0	0	0	0.008	0	NA	NA	NA	NA	NA	.	-1	-1	.
chrX	19959135	19959955	0	0	0.028	0.075	0	NA	NA	NA	NA	NA	.	-1	-1	.
chrX	19966886	19968880	0	0	0.111	0.033	0.167	NA	NA	NA	NA	NA	.	-1	-1	.
chrX	19969151	19973367	0	0	0.083	0.008	0.056	NA	NA	NA	NA	NA	.	-1	-1	.
chrX	19971867	19972138	0	0	0	0.05	0	NA	NA	NA	NA	NA	.	-1	-1	.
chrX	19980203	19984173	0	0	0	0.008	0.056	NA	NA	NA	NA	NA	.	-1	-1	.
chrX	19991950	19993275	0	0	0	0	0.139	NA	NA	NA	NA	NA	.	-1	-1	.
chrX	19992585	19992806	0.1	0.111	0.028	0.183	0.056	NA	NA	NA	NA	NA	.	-1	-1	.
chrX	20015257	20019747	0	0	0.028	0	0	NA	NA	NA	NA	NA	.	-1	-1	.
chrX	20023708	20028305	0.4	0.111	0.028	0.392	0.25	NA	NA	NA	NA	NA	.	-1	-1	.
chrX	20028684	20029081	0	0	0	0.008	0	NA	NA	NA	NA	NA	.	-1	-1	.
chrX	20115098	20122330	0	0	0	0.075	0	NA	NA	NA	NA	NA	.	-1	-1	.
chrX	20124885	20125012	0.1	0	0	0	0	NA	NA	NA	NA	NA	.	-1	-1	.
chrX	20138510	20141498	0.1	0	0.278	0.358	0.444	NA	NA	NA	NA	NA	chrX	20140458	20141210	ID=ASTEI20_041864.R57559;Parent=ASTEI20_041864;description=uncharacterized_LOC118514398;gene_ebi_biotype=lncRNA
chrX	20138510	20141498	0.1	0	0.278	0.358	0.444	NA	NA	NA	NA	NA	chrX	20140458	20141210	ID=ASTEI20_041864;description=uncharacterized_LOC118514398;ebi_biotype=lncRNA
chrX	20163217	20163746	0	0	0.139	0.067	0.056	NA	NA	NA	NA	NA	.	-1	-1	.
chrX	20257120	20304268	0	0	0.028	0.017	0	NA	7.003887	NA	NA	NA	chrX	20265036	20265257	ID=ASTEI20_038503.R50204;Parent=ASTEI20_038503;description=uncharacterized_LOC118514515;gene_ebi_biotype=lncRNA
chrX	20257120	20304268	0	0	0.028	0.017	0	NA	7.003887	NA	NA	NA	chrX	20265036	20265257	ID=ASTEI20_038503;description=uncharacterized_LOC118514515;ebi_biotype=lncRNA
chrX	20259919	20260266	0	0.111	0.083	0.033	0.111	NA	NA	NA	NA	NA	.	-1	-1	.
chrX	20259920	20260332	0	0	0.028	0	0	NA	NA	NA	NA	NA	.	-1	-1	.
chrX	20271705	20278349	0	0	0	0.05	0	NA	NA	NA	NA	NA	.	-1	-1	.
chrX	20271893	20276248	0.3	0.333	0.889	0.867	0.972	NA	NA	NA	NA	NA	.	-1	-1	.
chrX	20304625	20304787	0.05	0.111	0	0	0.028	NA	7.003887	NA	NA	NA	.	-1	-1	.
chrX	20312971	20313146	0	0	0	0	0.056	NA	7.003887	NA	NA	NA	.	-1	-1	.
chrX	20318591	20318773	0	0	0	0.008	0.028	NA	NA	NA	NA	NA	.	-1	-1	.
chrX	20333662	20341149	0.4	0.222	0.944	0.892	0.889	NA	NA	NA	NA	NA	.	-1	-1	.
chrX	20343195	20350690	0.2	0.111	0.722	0.808	0.861	NA	NA	NA	NA	NA	.	-1	-1	.
chrX	20351069	20352191	0	0	0.056	0	0	NA	NA	NA	NA	NA	.	-1	-1	.
chrX	20352954	20354572	0	0	0.139	0.05	0.056	NA	NA	NA	NA	NA	.	-1	-1	.
chrX	20354998	20355627	0.3	0.222	0.361	0.358	0.25	NA	NA	NA	NA	NA	.	-1	-1	.
chrX	20372193	20381697	0	0	0	0.008	0	NA	NA	NA	NA	NA	.	-1	-1	.
chrX	20389954	20390169	0.1	0.056	0.25	0.092	0.333	NA	NA	NA	NA	NA	.	-1	-1	.
chrX	20391812	20392793	0.1	0	0.667	0.258	0.611	NA	NA	NA	NA	NA	.	-1	-1	.
chrX	20421942	20422449	0	0.056	0	0	0	NA	NA	NA	NA	NA	.	-1	-1	.
chrX	20450030	20459302	0	0	0.361	0.267	0.333	NA	NA	NA	NA	NA	.	-1	-1	.
chrX	20459734	20459866	0	0	0	0.008	0	NA	NA	NA	NA	NA	.	-1	-1	.
chrX	20464864	20539497	0	0	0	0	0.028	NA	NA	NA	NA	NA	.	-1	-1	.
chrX	20473151	20491579	0	0	0.333	0.117	0.25	NA	NA	NA	NA	NA	.	-1	-1	.
chrX	20521667	20527267	0	0	0.028	0	0	NA	NA	NA	NA	NA	.	-1	-1	.
chrX	20529933	20531171	0	0	0.028	0	0	NA	NA	NA	NA	NA	.	-1	-1	.
chrX	20539401	20539518	0.3	0.167	0.167	0.217	0.222	NA	NA	NA	NA	NA	.	-1	-1	.
chrX	20541402	20541588	0	0.056	0.25	0.117	0.361	NA	NA	NA	NA	NA	.	-1	-1	.
chrX	20549562	20549670	0	0	0.028	0	0	NA	NA	NA	NA	NA	.	-1	-1	.
chrX	20574329	20574504	0.1	0	0	0.008	0	NA	NA	NA	NA	NA	.	-1	-1	.
chrX	20605834	20605946	0	0	0	0	0.028	NA	NA	NA	NA	NA	.	-1	-1	.
chrX	20607069	20632323	0	0	0	0.033	0	NA	NA	NA	NA	NA	.	-1	-1	.
chrX	20632525	20637138	0	0	0.056	0	0	NA	NA	NA	NA	NA	chrX	20635539	20636918	ID=ASTEI20_036880.R46706;Parent=ASTEI20_036880;description=uncharacterized_LOC118514367;gene_ebi_biotype=lncRNA
chrX	20632525	20637138	0	0	0.056	0	0	NA	NA	NA	NA	NA	chrX	20635539	20636918	ID=ASTEI20_036880;description=uncharacterized_LOC118514367;ebi_biotype=lncRNA
chrX	20652383	20658225	0	0	0	0	0.028	NA	NA	NA	NA	NA	.	-1	-1	.
chrX	20663452	20663638	0	0	0.056	0	0.111	NA	NA	NA	NA	NA	.	-1	-1	.
chrX	20664697	20664913	0	0	0.056	0.017	0.028	NA	NA	NA	NA	NA	.	-1	-1	.
chrX	20674708	20674868	0	0	0	0	0.056	NA	NA	NA	NA	NA	.	-1	-1	.
chrX	20678064	20678265	0	0	0.056	0.017	0	NA	NA	NA	NA	NA	.	-1	-1	.
chrX	20683216	20686165	0	0	0.111	0.042	0.111	NA	NA	NA	NA	NA	.	-1	-1	.
chrX	20694471	20694643	0	0	0.028	0	0	NA	NA	NA	NA	NA	.	-1	-1	.
chrX	20716946	20720416	0	0	0	0.008	0.028	NA	NA	NA	NA	NA	.	-1	-1	.
chrX	20801635	20823794	0	0	0.278	0.075	0.278	NA	NA	NA	NA	NA	.	-1	-1	.
chrX	20804575	20831122	0	0	0	0.008	0.028	NA	NA	NA	NA	NA	.	-1	-1	.
chrX	20877001	20883263	0	0	0.028	0.033	0.056	NA	NA	NA	NA	NA	.	-1	-1	.
chrX	20928720	20928914	0	0	0	0.008	0	NA	NA	NA	NA	NA	.	-1	-1	.
chrX	20962471	20969106	0	0	0.139	0.167	0.139	NA	NA	NA	NA	NA	.	-1	-1	.
chrX	20976403	20980099	0.05	0	0	0	0	NA	NA	NA	NA	NA	.	-1	-1	.
chrX	21092711	21092970	0	0	0	0.008	0	NA	NA	NA	NA	NA	.	-1	-1	.
chrX	21115240	21115430	0	0	0	0.008	0	NA	NA	NA	NA	NA	.	-1	-1	.
chrX	21170608	21170713	0.05	0	0	0	0	NA	NA	NA	NA	NA	.	-1	-1	.
chrX	21170954	21171238	0	0	0	0	0.028	NA	NA	NA	NA	NA	.	-1	-1	.
chrX	21172234	21172752	0.05	0.222	0	0	0.056	NA	NA	NA	NA	NA	.	-1	-1	.
chrX	21202750	21203013	0	0	0	0.017	0.028	NA	NA	NA	NA	NA	.	-1	-1	.
chrX	21256315	21256555	0	0	0	0.017	0	NA	NA	NA	NA	NA	.	-1	-1	.
chrX	21262355	21262735	0	0	0	0.008	0	NA	NA	NA	NA	NA	.	-1	-1	.
chrX	21313783	21318982	0	0	0	0.017	0	NA	NA	NA	NA	NA	.	-1	-1	.
chrX	21362694	21365994	0	0	0	0.008	0	NA	NA	NA	NA	NA	chrX	21345131	21375646	ID=ASTEI20_032372.R36941;Parent=ASTEI20_032372;description=uncharacterized_LOC118514370%2C_transcript_variant_X2;gene_ebi_biotype=lncRNA
chrX	21362694	21365994	0	0	0	0.008	0	NA	NA	NA	NA	NA	chrX	21345131	21375646	ID=ASTEI20_032372;description=uncharacterized_LOC118514370%2C_transcript_variant_X2;ebi_biotype=lncRNA
chrX	21371341	21371696	0	0	0.083	0.083	0	NA	NA	NA	NA	NA	chrX	21345131	21375646	ID=ASTEI20_032372.R36941;Parent=ASTEI20_032372;description=uncharacterized_LOC118514370%2C_transcript_variant_X2;gene_ebi_biotype=lncRNA
chrX	21371341	21371696	0	0	0.083	0.083	0	NA	NA	NA	NA	NA	chrX	21345131	21375646	ID=ASTEI20_032372;description=uncharacterized_LOC118514370%2C_transcript_variant_X2;ebi_biotype=lncRNA
chrX	21375758	21376092	0.05	0	0.056	0.042	0.028	NA	NA	NA	NA	NA	.	-1	-1	.
chrX	21376093	21376461	0.05	0.056	0	0.133	0.056	NA	NA	NA	NA	NA	.	-1	-1	.
chrX	21378216	21379038	0	0	0	0	0.083	NA	NA	NA	NA	NA	.	-1	-1	.
chrX	21411880	21412377	0.1	0	0	0	0	NA	NA	NA	NA	NA	.	-1	-1	.
chrX	21432755	21442532	0	0	0	0.058	0.028	NA	NA	NA	NA	NA	.	-1	-1	.
chrX	21432790	21437934	0	0.056	0.056	0.2	0.111	NA	NA	NA	NA	NA	.	-1	-1	.
chrX	21619013	21619135	0	0	0	0.008	0	NA	NA	NA	NA	NA	.	-1	-1	.
chrX	21663014	21663159	0	0	0	0.008	0	NA	NA	NA	NA	NA	.	-1	-1	.
chrX	21691684	21721523	0	0	0	0.008	0	NA	NA	NA	NA	NA	.	-1	-1	.
chrX	21755378	21755618	0	0	0.417	0.333	0.556	NA	NA	NA	NA	NA	chrX	21751863	21759413	ID=ASTEI20_045174.R64823;Parent=ASTEI20_045174;description=uncharacterized_LOC118514459%2C_transcript_variant_X2;gene_ebi_biotype=lncRNA
chrX	21755378	21755618	0	0	0.417	0.333	0.556	NA	NA	NA	NA	NA	chrX	21751863	21759424	ID=ASTEI20_045174;description=uncharacterized_LOC118514459%2C_transcript_variant_X2;ebi_biotype=lncRNA
chrX	21845380	21845723	0	0	0.028	0	0	NA	NA	NA	NA	NA	.	-1	-1	.
chrX	21859729	21859908	0	0	0.028	0	0	NA	NA	NA	NA	NA	.	-1	-1	.
chrX	21887274	21888171	0	0.056	0.194	0.158	0.083	NA	NA	NA	NA	NA	.	-1	-1	.
chrX	22072124	22072411	0	0	0	0.042	0	NA	NA	NA	NA	NA	.	-1	-1	.
chrX	22072264	22072411	0	0	0.028	0	0	NA	NA	NA	NA	NA	.	-1	-1	.
chrX	22102371	22102840	0	0.056	0	0	0	NA	11.634524	NA	NA	15.904396	.	-1	-1	.
chrX	22108228	22108393	0.05	0	0.056	0.008	0	NA	11.634524	NA	NA	15.904396	.	-1	-1	.
chrX	22115180	22116204	0	0	0	0.008	0	NA	NA	NA	NA	NA	.	-1	-1	.
chrX	22137947	22138112	0	0	0.028	0.008	0	NA	NA	NA	NA	NA	.	-1	-1	.
chrX	22142443	22143251	0	0	0	0.008	0	NA	9.195707	NA	NA	NA	.	-1	-1	.
chrX	22142689	22143253	0	0	0	0.017	0	NA	9.195707	NA	NA	NA	.	-1	-1	.
chrX	22142897	22143117	0.05	0.056	0.028	0.125	0.139	NA	9.195707	NA	NA	NA	.	-1	-1	.
chrX	22286302	22286510	0	0	0	0	0.056	NA	NA	NA	NA	NA	.	-1	-1	.
chrX	22365887	22374575	0	0.111	0.861	0.717	0.583	NA	NA	NA	NA	NA	.	-1	-1	.
chrX	22377362	22377476	0	0	0.028	0.033	0	NA	NA	NA	NA	NA	.	-1	-1	.
chrX	22407820	22408021	0	0	0	0.017	0	NA	NA	NA	NA	NA	.	-1	-1	.
chrX	22435128	22438360	0.05	0	0.028	0.025	0.028	NA	NA	NA	NA	11.432053	.	-1	-1	.
chrX	22454107	22455882	0	0	0	0	0.028	19.873737	NA	NA	NA	NA	.	-1	-1	.
chrX	22459086	22459204	0	0	0.028	0	0	19.873737	NA	NA	NA	NA	chrX	22457896	22459408	ID=ASTEI20_037095.R47191;Parent=ASTEI20_037095;description=uncharacterized_LOC118515136%2C_transcript_variant_X1;gene_ebi_biotype=lncRNA
chrX	22459086	22459204	0	0	0.028	0	0	19.873737	NA	NA	NA	NA	chrX	22457896	22459408	ID=ASTEI20_037095.R47192;Parent=ASTEI20_037095;description=uncharacterized_LOC118515136%2C_transcript_variant_X2;gene_ebi_biotype=lncRNA
chrX	22459086	22459204	0	0	0.028	0	0	19.873737	NA	NA	NA	NA	chrX	22457896	22459408	ID=ASTEI20_037095;description=uncharacterized_LOC118515136%2C_transcript_variant_X2;ebi_biotype=lncRNA
chrX	22459187	22466012	0	0	0.028	0.058	0.167	19.873737	NA	NA	NA	NA	chrX	22457896	22459408	ID=ASTEI20_037095.R47191;Parent=ASTEI20_037095;description=uncharacterized_LOC118515136%2C_transcript_variant_X1;gene_ebi_biotype=lncRNA
chrX	22459187	22466012	0	0	0.028	0.058	0.167	19.873737	NA	NA	NA	NA	chrX	22457896	22459408	ID=ASTEI20_037095.R47192;Parent=ASTEI20_037095;description=uncharacterized_LOC118515136%2C_transcript_variant_X2;gene_ebi_biotype=lncRNA
chrX	22459187	22466012	0	0	0.028	0.058	0.167	19.873737	NA	NA	NA	NA	chrX	22457896	22459408	ID=ASTEI20_037095;description=uncharacterized_LOC118515136%2C_transcript_variant_X2;ebi_biotype=lncRNA
chrX	22459741	22460647	0	0	0	0	0.028	19.873737	NA	NA	NA	NA	.	-1	-1	.
chrX	22460425	22460678	0	0	0	0	0.083	19.873737	NA	NA	NA	NA	.	-1	-1	.
chrX	22502241	22504514	0	0	0	0	0.028	NA	NA	NA	5.763148	NA	.	-1	-1	.
chrX	22522783	22522906	0.05	0	0	0	0	NA	NA	NA	NA	NA	.	-1	-1	.
chrX	22551528	22558542	0	0	0	0	0.028	NA	NA	NA	NA	13.284589	.	-1	-1	.
chrX	22560756	22561474	0.05	0	0.028	0.017	0	NA	NA	NA	NA	NA	.	-1	-1	.
chr2	645	921	0.1	0	0.028	0	0	NA	NA	NA	NA	NA	.	-1	-1	.
chr2	5058	14643	0	0	0.056	0.033	0.111	NA	NA	NA	NA	NA	.	-1	-1	.
chr2	15554	20292	0	0	0	0.008	0.028	NA	NA	NA	NA	NA	.	-1	-1	.
chr2	27663	28099	0	0	0	0.008	0	NA	NA	NA	NA	NA	chr2	24846	55993	ID=ASTEI20_038720;description=sex_peptide_receptor-like%2C_transcript_variant_X6;ebi_biotype=protein_coding
chr2	72575	73179	0	0	0.222	0.1	0	NA	NA	NA	NA	NA	.	-1	-1	.
chr2	105934	106592	0	0.222	0	0.092	0	5.529843	NA	2.759506	NA	NA	chr2	97444	154200	ID=ASTEI20_038141;description=protein_pangolin%2C_isoforms_A/H/I/S-like%2C_transcript_variant_X6;ebi_biotype=protein_coding
chr2	115836	116819	0.4	0.778	1	0.975	0.944	9.345536	NA	12.868669	NA	NA	chr2	116082	116815	ID=ASTEI20_040562.R54412;Parent=ASTEI20_040562;description=uncharacterized_LOC118503369;gene_ebi_biotype=lncRNA
chr2	115836	116819	0.4	0.778	1	0.975	0.944	9.345536	NA	12.868669	NA	NA	chr2	116082	116815	ID=ASTEI20_040562;description=uncharacterized_LOC118503369;ebi_biotype=lncRNA
chr2	115836	116819	0.4	0.778	1	0.975	0.944	9.345536	NA	12.868669	NA	NA	chr2	97444	154200	ID=ASTEI20_038141;description=protein_pangolin%2C_isoforms_A/H/I/S-like%2C_transcript_variant_X6;ebi_biotype=protein_coding
chr2	117594	117989	0.05	0	0	0.033	0	9.345536	NA	12.868669	NA	NA	chr2	97444	154200	ID=ASTEI20_038141;description=protein_pangolin%2C_isoforms_A/H/I/S-like%2C_transcript_variant_X6;ebi_biotype=protein_coding
chr2	128096	128222	0	0	0	0.042	0	NA	NA	NA	NA	NA	chr2	97444	154200	ID=ASTEI20_038141;description=protein_pangolin%2C_isoforms_A/H/I/S-like%2C_transcript_variant_X6;ebi_biotype=protein_coding
chr2	128096	128222	0	0	0	0.042	0	NA	NA	NA	NA	NA	chr2	123830	136671	ID=ASTEI20_038865;description=zinc_finger_protein_260%2C_transcript_variant_X8;ebi_biotype=protein_coding
chr2	160224	160652	0	0	0	0.008	0	NA	NA	NA	NA	NA	.	-1	-1	.
chr2	160652	161635	0.8	0.667	0.889	0.917	0.917	NA	NA	NA	NA	NA	chr2	160899	161835	ID=ASTEI20_033513.R39560;Parent=ASTEI20_033513;description=uncharacterized_LOC118503367;gene_ebi_biotype=lncRNA
chr2	160652	161635	0.8	0.667	0.889	0.917	0.917	NA	NA	NA	NA	NA	chr2	160899	161835	ID=ASTEI20_033513;description=uncharacterized_LOC118503367;ebi_biotype=lncRNA
chr2	272135	272543	0	0	0.028	0	0.111	NA	5.271669	NA	NA	NA	chr2	261590	288631	ID=ASTEI20_031150;description=protein_pangolin%2C_isoforms_A/H/I/S-like;ebi_biotype=protein_coding
chr2	293069	293938	0	0	0	0.008	0	NA	NA	NA	2.440533	NA	.	-1	-1	.
chr2	299718	299853	0	0	0.028	0	0	NA	NA	NA	2.440533	NA	.	-1	-1	.
chr2	316006	316119	0	0	0	0.017	0	NA	NA	3.440899	NA	NA	.	-1	-1	.
chr2	322470	322795	0	0	0	0	0.083	NA	NA	NA	NA	NA	.	-1	-1	.
chr2	323052	323287	0	0.167	0	0.1	0.028	NA	NA	NA	NA	NA	.	-1	-1	.
chr2	391000	391144	0	0	0.028	0	0.083	9.542974	3.087419	NA	NA	3.080384	chr2	380097	425885	ID=ASTEI20_039803;description=toll-like_receptor_6%2C_transcript_variant_X2;ebi_biotype=protein_coding
chr2	403012	403299	0	0	0	0.008	0	NA	4.993604	NA	NA	NA	chr2	380097	425885	ID=ASTEI20_039803;description=toll-like_receptor_6%2C_transcript_variant_X2;ebi_biotype=protein_coding
chr2	444308	449787	0.7	0.556	0.944	0.95	1	NA	NA	NA	NA	NA	.	-1	-1	.
chr2	458004	458266	0	0.056	0	0	0	NA	NA	NA	NA	NA	.	-1	-1	.
chr2	460220	460640	0	0	0	0.017	0.028	NA	3.511259	NA	NA	NA	.	-1	-1	.
chr2	467824	467933	0	0	0	0.017	0	NA	3.511259	NA	NA	NA	.	-1	-1	.
chr2	468663	469112	0	0	0	0	0.028	NA	3.511259	NA	NA	NA	.	-1	-1	.
chr2	548647	548762	0	0.056	0	0.042	0.139	NA	NA	4.491054	3.045865	NA	.	-1	-1	.
chr2	591688	592794	0	0	0	0.133	0.028	NA	NA	NA	NA	NA	chr2	577672	631692	ID=ASTEI20_038757;description=neuropeptide_Y_receptor_type_2%2C_transcript_variant_X1;ebi_biotype=protein_coding
chr2	670273	670587	0.05	0	0	0	0	NA	NA	NA	NA	NA	chr2	643529	671661	ID=ASTEI20_031310.R34599;Parent=ASTEI20_031310;description=uncharacterized_LOC118507185;gene_ebi_biotype=lncRNA
chr2	670273	670587	0.05	0	0	0	0	NA	NA	NA	NA	NA	chr2	643529	671661	ID=ASTEI20_031310;description=uncharacterized_LOC118507185;ebi_biotype=lncRNA
chr2	672810	673042	0	0	0	0.008	0	NA	NA	NA	NA	NA	.	-1	-1	.
chr2	746099	746431	0.05	0	0.222	0	0	NA	NA	NA	NA	6.457824	chr2	694476	772735	ID=ASTEI20_040374;description=low-density_lipoprotein_receptor-related_protein_1%2C_transcript_variant_X1;ebi_biotype=protein_coding
chr2	752972	754299	0	0	0.028	0.025	0.167	NA	NA	NA	NA	6.457824	chr2	694476	772735	ID=ASTEI20_040374;description=low-density_lipoprotein_receptor-related_protein_1%2C_transcript_variant_X1;ebi_biotype=protein_coding
chr2	772239	772344	0	0	0	0.017	0	NA	NA	NA	NA	NA	chr2	694476	772735	ID=ASTEI20_040374;description=low-density_lipoprotein_receptor-related_protein_1%2C_transcript_variant_X1;ebi_biotype=protein_coding
chr2	818301	818447	0	0	0	0.017	0	NA	NA	NA	NA	NA	chr2	813348	824729	ID=ASTEI20_037231;description=MRG/MORF4L-binding_protein-like%2C_transcript_variant_X6;ebi_biotype=protein_coding
chr2	818301	818447	0	0	0	0.017	0	NA	NA	NA	NA	NA	chr2	813353	820844	ID=ASTEI20_037231.R47442;Parent=ASTEI20_037231;description=MRG/MORF4L-binding_protein-like%2C_transcript_variant_X6;gene_ebi_biotype=protein_coding
chr2	884086	884523	0	0	0	0.025	0.083	4.411038	NA	NA	NA	NA	chr2	871729	982680	ID=ASTEI20_033171;description=1-phosphatidylinositol_3-phosphate_5-kinase-like%2C_transcript_variant_X4;ebi_biotype=protein_coding
chr2	884086	884523	0	0	0	0.025	0.083	4.411038	NA	NA	NA	NA	chr2	876012	972660	ID=ASTEI20_033223;description=beta-1-syntrophin%2C_transcript_variant_X2;ebi_biotype=protein_coding
chr2	892653	892843	0.1	0	0	0	0	4.411038	NA	NA	NA	NA	chr2	871729	982680	ID=ASTEI20_033171;description=1-phosphatidylinositol_3-phosphate_5-kinase-like%2C_transcript_variant_X4;ebi_biotype=protein_coding
chr2	892653	892843	0.1	0	0	0	0	4.411038	NA	NA	NA	NA	chr2	876012	972660	ID=ASTEI20_033223;description=beta-1-syntrophin%2C_transcript_variant_X2;ebi_biotype=protein_coding
chr2	941881	942429	0	0	0	0.008	0	5.03574	11.055849	7.921893	3.081765	3.756746	chr2	871729	982680	ID=ASTEI20_033171;description=1-phosphatidylinositol_3-phosphate_5-kinase-like%2C_transcript_variant_X4;ebi_biotype=protein_coding
chr2	941881	942429	0	0	0	0.008	0	5.03574	11.055849	7.921893	3.081765	3.756746	chr2	876012	972660	ID=ASTEI20_033223;description=beta-1-syntrophin%2C_transcript_variant_X2;ebi_biotype=protein_coding
chr2	942655	943962	0	0	0	0	0.083	5.03574	11.055849	7.921893	3.081765	3.756746	chr2	871729	982680	ID=ASTEI20_033171;description=1-phosphatidylinositol_3-phosphate_5-kinase-like%2C_transcript_variant_X4;ebi_biotype=protein_coding
chr2	942655	943962	0	0	0	0	0.083	5.03574	11.055849	7.921893	3.081765	3.756746	chr2	876012	972660	ID=ASTEI20_033223;description=beta-1-syntrophin%2C_transcript_variant_X2;ebi_biotype=protein_coding
chr2	963918	964270	0	0.056	0	0.075	0	NA	NA	NA	NA	NA	chr2	871729	982680	ID=ASTEI20_033171;description=1-phosphatidylinositol_3-phosphate_5-kinase-like%2C_transcript_variant_X4;ebi_biotype=protein_coding
chr2	963918	964270	0	0.056	0	0.075	0	NA	NA	NA	NA	NA	chr2	876012	972660	ID=ASTEI20_033223;description=beta-1-syntrophin%2C_transcript_variant_X2;ebi_biotype=protein_coding
chr2	998267	1000411	0	0	0.028	0.042	0	NA	NA	NA	NA	NA	.	-1	-1	.
chr2	1027421	1028094	0	0	0.028	0	0.056	NA	NA	NA	NA	NA	chr2	1026919	1078971	ID=ASTEI20_041104;description=POU_domain%2C_class_6%2C_transcription_factor_2%2C_transcript_variant_X4;ebi_biotype=protein_coding
chr2	1164384	1164523	0	0	0	0	0.056	NA	NA	NA	NA	NA	chr2	1160975	1165139	ID=ASTEI20_044922;description=E3_ubiquitin-protein_ligase_RNF25;ebi_biotype=protein_coding
chr2	1186427	1186562	0.1	0	0.083	0.05	0.111	NA	NA	NA	NA	NA	.	-1	-1	.
chr2	1192049	1192439	0	0	0	0.008	0	NA	NA	NA	NA	NA	.	-1	-1	.
chr2	1195053	1196471	0	0	0	0.008	0.028	NA	NA	NA	NA	NA	.	-1	-1	.
chr2	1209195	1209367	0.05	0	0	0	0	NA	NA	NA	NA	NA	.	-1	-1	.
chr2	1210958	1211521	0	0	0	0.008	0	NA	NA	NA	NA	NA	.	-1	-1	.
chr2	1213890	1214024	0	0	0	0.008	0	NA	NA	NA	NA	NA	.	-1	-1	.
chr2	1253144	1253257	0.15	0.056	0	0	0	NA	NA	2.875884	NA	NA	.	-1	-1	.
chr2	1290874	1291551	0	0	0.028	0	0	NA	5.407362	NA	4.126948	NA	.	-1	-1	.
chr2	1296994	1297126	0.1	0	0	0.008	0	NA	NA	NA	NA	NA	.	-1	-1	.
chr2	1300778	1302631	0	0	0.25	0.242	0.222	NA	NA	NA	NA	NA	.	-1	-1	.
chr2	1304377	1304593	0.05	0	0	0	0	NA	NA	NA	NA	NA	.	-1	-1	.
chr2	1371057	1371229	0	0	0	0	0.028	NA	NA	NA	5.252067	NA	.	-1	-1	.
chr2	1371619	1371734	0.05	0	0	0	0	NA	NA	NA	5.252067	NA	.	-1	-1	.
chr2	1392157	1392277	0	0	0	0.008	0	NA	NA	NA	NA	NA	.	-1	-1	.
chr2	1418905	1419502	0.05	0	0	0	0	NA	NA	NA	NA	NA	.	-1	-1	.
chr2	1463852	1464175	0	0.222	0.056	0.058	0	NA	NA	NA	NA	NA	.	-1	-1	.
chr2	1553244	1553399	0	0.222	0.056	0.125	0	NA	NA	NA	2.349195	NA	.	-1	-1	.
chr2	1557666	1558060	0	0	0	0.017	0	NA	NA	NA	NA	NA	.	-1	-1	.
chr2	1636395	1636518	0.05	0	0	0	0	NA	NA	3.916102	7.794135	NA	.	-1	-1	.
chr2	1648406	1648535	0.1	0.278	0	0.083	0.056	10.7534	NA	NA	NA	NA	.	-1	-1	.
chr2	1677465	1681512	0.4	0.778	0.806	0.942	0.861	NA	NA	NA	4.065742	NA	.	-1	-1	.
chr2	1696561	1696742	0.05	0.222	0.194	0.008	0.083	NA	NA	NA	NA	NA	.	-1	-1	.
chr2	1701467	1701570	0.2	0	0.111	0.083	0.139	NA	NA	NA	NA	NA	.	-1	-1	.
chr2	1721045	1721181	0.15	0	0	0	0	NA	NA	NA	5.806849	NA	.	-1	-1	.
chr2	1773353	1773467	0	0	0	0	0.028	NA	NA	NA	NA	4.608623	.	-1	-1	.
chr2	1776188	1776290	0	0	0.028	0	0.028	NA	NA	NA	NA	4.608623	.	-1	-1	.
chr2	1795283	1796395	0	0	0.083	0.017	0.25	NA	9.889137	2.925948	8.440648	NA	.	-1	-1	.
chr2	1815922	1816043	0	0	0.194	0.017	0.083	NA	NA	NA	NA	NA	chr2	1814562	1817929	ID=ASTEI20_032007;description=RCC1_domain-containing_protein_DDB_G0279253-like%2C_transcript_variant_X2;ebi_biotype=protein_coding
chr2	1840381	1840518	0.15	0.111	0	0.117	0.056	NA	NA	NA	NA	NA	.	-1	-1	.
chr2	1844126	1844264	0	0	0.028	0	0.028	NA	NA	NA	NA	NA	.	-1	-1	.
chr2	1858007	1858153	0.05	0.278	0.222	0.175	0.028	NA	NA	NA	NA	NA	.	-1	-1	.
chr2	1860671	1860981	0	0	0	0.008	0	NA	NA	NA	NA	NA	.	-1	-1	.
chr2	1892965	1893170	0	0	0.111	0.275	0.167	NA	NA	4.491166	NA	2.766369	.	-1	-1	.
chr2	1894096	1894306	0.1	0	0	0.008	0.028	NA	NA	4.491166	NA	2.766369	.	-1	-1	.
chr2	1925662	1925887	0	0	0	0.017	0	NA	NA	2.671864	NA	2.635937	chr2	1924976	1927860	ID=ASTEI20_035279.R43322;Parent=ASTEI20_035279;description=uncharacterized_LOC118503053;gene_ebi_biotype=lncRNA
chr2	1925662	1925887	0	0	0	0.017	0	NA	NA	2.671864	NA	2.635937	chr2	1924976	1927860	ID=ASTEI20_035279;description=uncharacterized_LOC118503053;ebi_biotype=lncRNA
chr2	1934421	1935188	0	0	0	0.033	0.028	NA	NA	2.671864	NA	2.635937	chr2	1935000	1972313	ID=ASTEI20_034735;description=paired_mesoderm_homeobox_protein_2B-like;ebi_biotype=protein_coding
chr2	1960989	1961245	0	0	0	0	0.028	NA	NA	NA	NA	NA	chr2	1935000	1972313	ID=ASTEI20_034735;description=paired_mesoderm_homeobox_protein_2B-like;ebi_biotype=protein_coding
chr2	1975158	1975507	0	0	0	0.033	0.028	NA	3.719597	2.958218	4.745429	NA	.	-1	-1	.
chr2	2007335	2007623	0	0	0	0.008	0	NA	NA	NA	NA	NA	.	-1	-1	.
chr2	2043538	2043654	0	0	0.028	0.008	0.028	NA	NA	NA	NA	2.906086	.	-1	-1	.
chr2	2054179	2054452	0.05	0	0	0	0	NA	NA	NA	NA	NA	chr2	2052235	2055624	ID=ASTEI20_045188;description=probable_cytochrome_P450_9f2;ebi_biotype=protein_coding
chr2	2061225	2061491	0	0	0	0.092	0	NA	NA	NA	NA	NA	.	-1	-1	.
chr2	2090397	2092832	0.65	0.556	0.778	0.933	0.917	16.343405	NA	2.681765	8.009572	3.753016	chr2	2090422	2091948	ID=ASTEI20_032984.R38278;Parent=ASTEI20_032984;description=uncharacterized_LOC118503068%2C_transcript_variant_X3;gene_ebi_biotype=lncRNA
chr2	2090397	2092832	0.65	0.556	0.778	0.933	0.917	16.343405	NA	2.681765	8.009572	3.753016	chr2	2090422	2091948	ID=ASTEI20_032984;description=uncharacterized_LOC118503068%2C_transcript_variant_X3;ebi_biotype=lncRNA
chr2	2090397	2092832	0.65	0.556	0.778	0.933	0.917	16.343405	NA	2.681765	8.009572	3.753016	chr2	2090533	2091948	ID=ASTEI20_032984.R38276;Parent=ASTEI20_032984;description=uncharacterized_LOC118503068%2C_transcript_variant_X4;gene_ebi_biotype=lncRNA
chr2	2090397	2092832	0.65	0.556	0.778	0.933	0.917	16.343405	NA	2.681765	8.009572	3.753016	chr2	2090533	2091948	ID=ASTEI20_032984.R38277;Parent=ASTEI20_032984;description=uncharacterized_LOC118503068%2C_transcript_variant_X2;gene_ebi_biotype=lncRNA
chr2	2090397	2092832	0.65	0.556	0.778	0.933	0.917	16.343405	NA	2.681765	8.009572	3.753016	chr2	2090533	2091948	ID=ASTEI20_032984.R38279;Parent=ASTEI20_032984;description=uncharacterized_LOC118503068%2C_transcript_variant_X1;gene_ebi_biotype=lncRNA
chr2	2090397	2092832	0.65	0.556	0.778	0.933	0.917	16.343405	NA	2.681765	8.009572	3.753016	chr2	2091621	2092313	ID=ASTEI20_044524.R63217;Parent=ASTEI20_044524;description=uncharacterized_LOC118503067;gene_ebi_biotype=lncRNA
chr2	2090397	2092832	0.65	0.556	0.778	0.933	0.917	16.343405	NA	2.681765	8.009572	3.753016	chr2	2091621	2092313	ID=ASTEI20_044524;description=uncharacterized_LOC118503067;ebi_biotype=lncRNA
chr2	2160333	2160541	0.05	0	0	0	0	NA	NA	NA	NA	NA	.	-1	-1	.
chr2	2171538	2171705	0	0.056	0.111	0.025	0.028	NA	NA	NA	NA	NA	.	-1	-1	.
chr2	2225368	2225594	0	0	0	0	0.028	NA	NA	2.659746	NA	NA	chr2	2221714	2229126	ID=ASTEI20_042193;description=mucin-19%2C_transcript_variant_X1;ebi_biotype=protein_coding
chr2	2234229	2234361	0	0	0.028	0	0	NA	NA	2.659746	NA	NA	.	-1	-1	.
chr2	2235205	2235383	0	0	0	0.042	0	NA	NA	2.659746	NA	NA	.	-1	-1	.
chr2	2264827	2264961	0	0	0	0.067	0	NA	NA	NA	NA	NA	.	-1	-1	.
chr2	2305815	2309041	0	0	0	0	0.056	NA	NA	NA	NA	NA	chr2	2304534	2341056	ID=ASTEI20_042847;description=calpain-11-like%2C_transcript_variant_X1;ebi_biotype=protein_coding
chr2	2380855	2381735	0	0	0.028	0	0	NA	NA	NA	NA	NA	.	-1	-1	.
chr2	2381356	2381746	0.5	0.222	0.222	0.442	0.444	NA	NA	NA	NA	NA	.	-1	-1	.
chr2	2385157	2385266	0	0	0.139	0	0	NA	NA	NA	NA	NA	chr2	2382002	2446353	ID=ASTEI20_040811;description=putative_polypeptide_N-acetylgalactosaminyltransferase_9%2C_transcript_variant_X7;ebi_biotype=protein_coding
chr2	2406212	2406396	0	0	0	0.017	0	NA	NA	NA	NA	NA	chr2	2382002	2446353	ID=ASTEI20_040811;description=putative_polypeptide_N-acetylgalactosaminyltransferase_9%2C_transcript_variant_X7;ebi_biotype=protein_coding
chr2	2414437	2414839	0	0	0	0	0.028	NA	NA	NA	NA	NA	chr2	2382002	2446353	ID=ASTEI20_040811;description=putative_polypeptide_N-acetylgalactosaminyltransferase_9%2C_transcript_variant_X7;ebi_biotype=protein_coding
chr2	2416723	2416908	0	0	0	0.008	0	NA	NA	NA	NA	NA	chr2	2382002	2446353	ID=ASTEI20_040811;description=putative_polypeptide_N-acetylgalactosaminyltransferase_9%2C_transcript_variant_X7;ebi_biotype=protein_coding
chr2	2428554	2428819	0	0	0	0	0.194	NA	NA	NA	NA	NA	chr2	2382002	2446353	ID=ASTEI20_040811;description=putative_polypeptide_N-acetylgalactosaminyltransferase_9%2C_transcript_variant_X7;ebi_biotype=protein_coding
chr2	2440226	2440444	0	0.056	0	0	0	NA	NA	2.637811	NA	NA	chr2	2382002	2446353	ID=ASTEI20_040811;description=putative_polypeptide_N-acetylgalactosaminyltransferase_9%2C_transcript_variant_X7;ebi_biotype=protein_coding
chr2	2459221	2459363	0	0.056	0	0.05	0	NA	NA	NA	NA	NA	chr2	2458705	2464889	ID=ASTEI20_043719;description=putative_polypeptide_N-acetylgalactosaminyltransferase_9%2C_transcript_variant_X2;ebi_biotype=protein_coding
chr2	2462059	2462172	0	0	0	0.025	0	NA	NA	NA	NA	NA	chr2	2458705	2464889	ID=ASTEI20_043719;description=putative_polypeptide_N-acetylgalactosaminyltransferase_9%2C_transcript_variant_X2;ebi_biotype=protein_coding
chr2	2462059	2462172	0	0	0	0.025	0	NA	NA	NA	NA	NA	chr2	2459814	2462076	ID=ASTEI20_035269;description=putative_polypeptide_N-acetylgalactosaminyltransferase_9;ebi_biotype=protein_coding
chr2	2468829	2469490	0	0	0.028	0	0.028	NA	47.90468	NA	NA	NA	chr2	2468639	2470783	ID=ASTEI20_034314;description=putative_polypeptide_N-acetylgalactosaminyltransferase_9;ebi_biotype=protein_coding
chr2	2498755	2498868	0.15	0	0	0	0	NA	NA	4.794188	NA	NA	chr2	2483289	2545369	ID=ASTEI20_039308;description=protein_kinase_C%2C_brain_isozyme-like%2C_transcript_variant_X9;ebi_biotype=protein_coding
chr2	2511493	2511621	0	0	0.028	0.25	0.222	NA	2.577034	NA	NA	NA	chr2	2483289	2545369	ID=ASTEI20_039308;description=protein_kinase_C%2C_brain_isozyme-like%2C_transcript_variant_X9;ebi_biotype=protein_coding
chr2	2512844	2512951	0	0.056	0	0.008	0	NA	2.577034	NA	NA	NA	chr2	2483289	2545369	ID=ASTEI20_039308;description=protein_kinase_C%2C_brain_isozyme-like%2C_transcript_variant_X9;ebi_biotype=protein_coding
chr2	2518636	2519194	0	0.056	0	0	0	NA	NA	NA	NA	NA	chr2	2483289	2545369	ID=ASTEI20_039308;description=protein_kinase_C%2C_brain_isozyme-like%2C_transcript_variant_X9;ebi_biotype=protein_coding
chr2	2531813	2532061	0	0	0	0.025	0	NA	NA	NA	NA	NA	chr2	2483289	2545369	ID=ASTEI20_039308;description=protein_kinase_C%2C_brain_isozyme-like%2C_transcript_variant_X9;ebi_biotype=protein_coding
chr2	2611904	2612180	0	0.111	0.083	0.117	0	NA	NA	NA	4.362434	NA	.	-1	-1	.
chr2	2623022	2623257	0	0.167	0	0.05	0	NA	NA	NA	NA	NA	chr2	2622961	2625792	ID=ASTEI20_036495;description=drebrin-like_protein_B%2C_transcript_variant_X2;ebi_biotype=protein_coding
chr2	2687475	2687798	0	0	0	0.017	0	NA	NA	3.742557	NA	NA	chr2	2665578	2687488	ID=ASTEI20_038829;description=mucin-19%2C_transcript_variant_X1;ebi_biotype=protein_coding
chr2	2687798	2688188	0.25	0.444	0.222	0.442	0.056	NA	NA	3.742557	NA	NA	.	-1	-1	.
chr2	2709697	2712332	0	0	0.056	0.017	0	NA	NA	NA	NA	NA	chr2	2707738	2710793	ID=ASTEI20_033889;description=leucine-rich_repeat-containing_protein_1-like;ebi_biotype=protein_coding
chr2	2709697	2712332	0	0	0.056	0.017	0	NA	NA	NA	NA	NA	chr2	2709517	2711412	ID=ASTEI20_044992;description=alpha-amylase_A-like;ebi_biotype=protein_coding
chr2	2709697	2712332	0	0	0.056	0.017	0	NA	NA	NA	NA	NA	chr2	2709523	2713995	ID=ASTEI20_045924;description=alpha-amylase_A-like%2C_transcript_variant_X2;ebi_biotype=protein_coding
chr2	2709697	2712332	0	0	0.056	0.017	0	NA	NA	NA	NA	NA	chr2	2709523	2718922	ID=ASTEI20_034703.R42036;Parent=ASTEI20_034703;description=haloacid_dehalogenase-like_hydrolase_domain-containing_protein_2%2C_transcript_variant_X2;gene_ebi_biotype=protein_coding
chr2	2709697	2712332	0	0	0.056	0.017	0	NA	NA	NA	NA	NA	chr2	2693016	2718922	ID=ASTEI20_034703.R42038;Parent=ASTEI20_034703;description=haloacid_dehalogenase-like_hydrolase_domain-containing_protein_2%2C_transcript_variant_X1;gene_ebi_biotype=protein_coding
chr2	2709697	2712332	0	0	0.056	0.017	0	NA	NA	NA	NA	NA	chr2	2693016	2718942	ID=ASTEI20_034703;description=haloacid_dehalogenase-like_hydrolase_domain-containing_protein_2%2C_transcript_variant_X1;ebi_biotype=protein_coding
chr2	2709697	2712332	0	0	0.056	0.017	0	NA	NA	NA	NA	NA	chr2	2693016	2718956	ID=ASTEI20_033922;description=probable_prefoldin_subunit_6%2C_transcript_variant_X1;ebi_biotype=protein_coding
chr2	2785284	2785440	0.1	0	0	0	0	NA	NA	3.189892	NA	NA	chr2	2753587	2841938	ID=ASTEI20_037562;description=ecdysone-inducible_protein_E75%2C_transcript_variant_X3;ebi_biotype=protein_coding
chr2	2789478	2790309	0	0	0.028	0	0	NA	NA	3.189892	NA	NA	chr2	2753587	2841938	ID=ASTEI20_037562;description=ecdysone-inducible_protein_E75%2C_transcript_variant_X3;ebi_biotype=protein_coding
chr2	2810494	2811195	0	0	0	0.017	0	NA	NA	NA	3.111572	NA	chr2	2753587	2841938	ID=ASTEI20_037562;description=ecdysone-inducible_protein_E75%2C_transcript_variant_X3;ebi_biotype=protein_coding
chr2	2830880	2831153	0	0.056	0.028	0.067	0.139	NA	NA	NA	NA	NA	chr2	2753587	2841938	ID=ASTEI20_037562;description=ecdysone-inducible_protein_E75%2C_transcript_variant_X3;ebi_biotype=protein_coding
chr2	2844741	2845736	0.05	0	0.028	0	0	NA	NA	NA	2.829843	NA	.	-1	-1	.
chr2	2855089	2855460	0	0.111	0	0	0	NA	NA	NA	NA	NA	.	-1	-1	.
chr2	2869311	2869544	0	0	0	0.017	0	NA	NA	NA	NA	NA	chr2	2866630	2874529	ID=ASTEI20_032590.R37383;Parent=ASTEI20_032590;description=orcokinin_peptides_type_A-like%2C_transcript_variant_X2;gene_ebi_biotype=protein_coding
chr2	2869311	2869544	0	0	0	0.017	0	NA	NA	NA	NA	NA	chr2	2866630	2874529	ID=ASTEI20_032590;description=orcokinin_peptides_type_A-like%2C_transcript_variant_X2;ebi_biotype=protein_coding
chr2	2869463	2869594	0	0.056	0	0.067	0	NA	NA	NA	NA	NA	chr2	2866630	2874529	ID=ASTEI20_032590.R37383;Parent=ASTEI20_032590;description=orcokinin_peptides_type_A-like%2C_transcript_variant_X2;gene_ebi_biotype=protein_coding
chr2	2869463	2869594	0	0.056	0	0.067	0	NA	NA	NA	NA	NA	chr2	2866630	2874529	ID=ASTEI20_032590;description=orcokinin_peptides_type_A-like%2C_transcript_variant_X2;ebi_biotype=protein_coding
chr2	2893242	2895980	0	0.056	0	0	0	NA	NA	NA	NA	NA	chr2	2894634	2897237	ID=ASTEI20_044038;description=sterol_O-acyltransferase_1-like%2C_transcript_variant_X1;ebi_biotype=protein_coding
chr2	2928278	2928609	0	0	0	0.008	0	NA	NA	5.498216	3.547145	NA	.	-1	-1	.
chr2	2941146	2942064	0	0	0	0.042	0	NA	4.983106	NA	NA	NA	.	-1	-1	.
chr2	2942952	2943155	0	0.056	0	0.092	0.056	NA	4.983106	NA	NA	NA	chr2	2942431	2944574	ID=ASTEI20_037169.R47332;Parent=ASTEI20_037169;description=uncharacterized_LOC118504722;gene_ebi_biotype=lncRNA
chr2	2942952	2943155	0	0.056	0	0.092	0.056	NA	4.983106	NA	NA	NA	chr2	2942431	2944574	ID=ASTEI20_037169;description=uncharacterized_LOC118504722;ebi_biotype=lncRNA
chr2	3030333	3030537	0.25	0	0.083	0.075	0.028	7.234963	NA	NA	NA	NA	chr2	2956043	3109158	ID=ASTEI20_034656;description=ecdysone_receptor%2C_transcript_variant_X1;ebi_biotype=protein_coding
chr2	3058396	3058582	0	0	0	0.05	0	7.535995	NA	NA	NA	NA	chr2	2956043	3109158	ID=ASTEI20_034656;description=ecdysone_receptor%2C_transcript_variant_X1;ebi_biotype=protein_coding
chr2	3139753	3139916	0	0	0	0	0.028	NA	NA	NA	NA	NA	chr2	3109405	3149054	ID=ASTEI20_036770;description=glycosyltransferase_25_family_member;ebi_biotype=protein_coding
chr2	3164240	3164825	0	0	0.028	0.042	0	NA	8.976721	NA	4.171694	NA	chr2	3164379	3166668	ID=ASTEI20_040053;description=histone_H3-like_centromeric_protein_CSE4;ebi_biotype=protein_coding
chr2	3217232	3217699	0.15	0	0	0.008	0	NA	NA	NA	NA	NA	chr2	3171444	3235908	ID=ASTEI20_038710;description=dnaJ_homolog_subfamily_B_member_6%2C_transcript_variant_X1;ebi_biotype=protein_coding
chr2	3220387	3220560	0.1	0	0	0	0	NA	5.564248	NA	NA	NA	chr2	3171444	3235908	ID=ASTEI20_038710;description=dnaJ_homolog_subfamily_B_member_6%2C_transcript_variant_X1;ebi_biotype=protein_coding
chr2	3245446	3245719	0	0	0	0.017	0	NA	6.790117	NA	NA	NA	.	-1	-1	.
chr2	3253319	3253951	0	0	0	0.058	0	NA	NA	NA	NA	NA	chr2	3249097	3341810	ID=ASTEI20_042920;description=MOB_kinase_activator-like_2%2C_transcript_variant_X11;ebi_biotype=protein_coding
chr2	3268354	3269557	0	0	0.083	0	0	NA	3.232702	NA	3.210953	NA	chr2	3249097	3341810	ID=ASTEI20_042920;description=MOB_kinase_activator-like_2%2C_transcript_variant_X11;ebi_biotype=protein_coding
chr2	3270756	3270900	0	0	0.083	0.017	0	NA	NA	NA	NA	NA	chr2	3249097	3341810	ID=ASTEI20_042920;description=MOB_kinase_activator-like_2%2C_transcript_variant_X11;ebi_biotype=protein_coding
chr2	3277538	3277909	0.1	0	0	0	0	NA	NA	NA	NA	NA	chr2	3249097	3341810	ID=ASTEI20_042920;description=MOB_kinase_activator-like_2%2C_transcript_variant_X11;ebi_biotype=protein_coding
chr2	3283135	3283273	0	0	0	0	0.083	NA	NA	NA	NA	NA	chr2	3249097	3341810	ID=ASTEI20_042920;description=MOB_kinase_activator-like_2%2C_transcript_variant_X11;ebi_biotype=protein_coding
chr2	3310764	3310900	0	0	0	0	0.056	NA	NA	NA	5.791954	NA	chr2	3249097	3341810	ID=ASTEI20_042920;description=MOB_kinase_activator-like_2%2C_transcript_variant_X11;ebi_biotype=protein_coding
chr2	3319539	3319842	0	0.056	0	0	0	NA	NA	NA	7.183184	NA	chr2	3249097	3341810	ID=ASTEI20_042920;description=MOB_kinase_activator-like_2%2C_transcript_variant_X11;ebi_biotype=protein_coding
chr2	3320557	3320767	0.05	0	0	0	0	NA	NA	NA	7.183184	NA	chr2	3249097	3341810	ID=ASTEI20_042920;description=MOB_kinase_activator-like_2%2C_transcript_variant_X11;ebi_biotype=protein_coding
chr2	3341896	3342286	0.35	0.222	0.389	0.483	0.444	NA	NA	5.613138	5.218382	NA	.	-1	-1	.
chr2	3341897	3342571	0	0	0.028	0	0	NA	NA	5.613138	5.218382	NA	.	-1	-1	.
chr2	3370379	3370852	0	0	0	0.008	0	NA	3.905067	NA	NA	NA	.	-1	-1	.
chr2	3371325	3371527	0	0	0.056	0	0	NA	3.905067	NA	NA	NA	.	-1	-1	.
chr2	3372985	3373374	0.25	0.056	0.111	0.267	0.111	NA	3.905067	NA	NA	NA	.	-1	-1	.
chr2	3373423	3373546	0	0.056	0.056	0.042	0	NA	3.905067	NA	NA	NA	.	-1	-1	.
chr2	3373754	3374139	0	0.056	0	0	0	NA	3.905067	NA	NA	NA	.	-1	-1	.
chr2	3374040	3374187	0	0	0	0.008	0	NA	3.905067	NA	NA	NA	.	-1	-1	.
chr2	3377215	3377622	0	0	0.111	0.025	0.028	NA	NA	NA	NA	NA	.	-1	-1	.
chr2	3385498	3386368	0	0	0	0.008	0	NA	NA	NA	NA	NA	.	-1	-1	.
chr2	3385686	3386181	0	0.167	0.361	0.108	0.111	NA	NA	NA	NA	NA	.	-1	-1	.
chr2	3392900	3393140	0.05	0	0	0	0	NA	NA	NA	NA	NA	.	-1	-1	.
chr2	3414406	3414554	0	0	0	0	0.028	NA	NA	NA	NA	NA	.	-1	-1	.
[truncated: 17,063 more rows]
